# Supplementary material for: Integrated analysis of miRNAome transcriptome and degradome reveals miRNA-target modules governing floral florescence development and senescence across early- and late-flowering genotypes in tree peony
Source: Front Plant Sci. 2022 Dec 14;13:1082415. doi: 10.3389/fpls.2022.1082415 (PMC9795019; doi:10.3389/fpls.2022.1082415)
Supplement: Supplementary Figure 1 — Expressed miRNA detected across flower developmental stages and varieties in tree peony. (A) The distribution of expressed miRNAs across the four flower developmental stages (BS, IF, FB, DE) in FD. (B) The distribution of expressed miRNAs across the four flower developmental stages (BS, IF, FB, DE) in MU. (C) The distribution of expressed miRNAs across the four flower developmental stages (BS, IF, FB, DE) in LH. (D) Intersection of expressed miRNAs across flower developmental stages (BS, IF, FB, DE) and tree peony varieties (LH, MU and LH). (E) The distribution of expressed miRNAs across varieties (FD, MU and LH) at flower developmental stage BS. (F) The distribution of expressed miRNAs across varieties (FD, MU and LH) at flower developmental stage IF. (G) The distribution of expressed miRNAs across varieties (FD, MU and LH) at flower developmental stage FB. (H) The distribution of expressed miRNAs across varieties (FD, MU and LH) at flower developmental stage DE. (I) Intersection of expressed miRNAs across tree peony varieties (FD, MU and LH) and flower developmental stages (BS, IF, FB, DE). [file DataSheet_1.zip]

Archive with 22 entries (19 files):
- Supplymentary files/
- Supplymentary files/Supplementary Figure/
- Supplymentary files/Supplementary Figure/Figure S1.tif
- Supplymentary files/Supplementary Figure/Figure S2.tif
- Supplymentary files/Supplementary Figure/Figure S3.tif
- Supplymentary files/Supplementary Figure/Figure S4.tif
- Supplymentary files/Supplementary Figure/Figure S5.tif
- Supplymentary files/Supplementary Figure/Figure S6.tif
- Supplymentary files/Supplementary Figure/Figure S7.tif
- Supplymentary files/Supplementary tables/
- Supplymentary files/Supplementary tables/Table S1 Sample sets information in this study.docx
- Supplymentary files/Supplementary tables/Table S10 Target_Identification_and_Expression.xlsx
- Supplymentary files/Supplementary tables/Table S11 miRNA-mRNA pairs identified by multi-omics analysis.xlsx
- Supplymentary files/Supplementary tables/Table S12 miRNA-mRNA-TF modules identified by multi-omics analysis.xlsx
- Supplymentary files/Supplementary tables/Table S2 Kits and reagents used for libraries construction of miRNAome.docx
- Supplymentary files/Supplementary tables/Table S3 RT-qPCR primers used in this study.docx
- Supplymentary files/Supplementary tables/Table S4 Overview of reads from raw data to cleaned sequences for miRNA sequencing in this study.docx
- Supplymentary files/Supplementary tables/Table S5 Summary of known and predicted miRNAs revealed in this study.docx
- Supplymentary files/Supplementary tables/Table S6 Overview of transcriptome data revealed in this study.docx
- Supplymentary files/Supplementary tables/Table S7 TF across developemnt stages in three cultivars.xlsx
- Supplymentary files/Supplementary tables/Table S8 TF  across cultivars at different developmental stages.xlsx
- Supplymentary files/Supplementary tables/Table S9 Overview of degradome data revealed in this study.docx
