# Supplementary material for: Integrated analysis of miRNAome transcriptome and degradome reveals miRNA-target modules governing floral florescence development and senescence across early- and late-flowering genotypes in tree peony
Source: Front Plant Sci. 2022 Dec 14;13:1082415. doi: 10.3389/fpls.2022.1082415 (PMC9795019; doi:10.3389/fpls.2022.1082415)
Supplement: Supplementary Figure 1 — Expressed miRNA detected across flower developmental stages and varieties in tree peony. (A) The distribution of expressed miRNAs across the four flower developmental stages (BS, IF, FB, DE) in FD. (B) The distribution of expressed miRNAs across the four flower developmental stages (BS, IF, FB, DE) in MU. (C) The distribution of expressed miRNAs across the four flower developmental stages (BS, IF, FB, DE) in LH. (D) Intersection of expressed miRNAs across flower developmental stages (BS, IF, FB, DE) and tree peony varieties (LH, MU and LH). (E) The distribution of expressed miRNAs across varieties (FD, MU and LH) at flower developmental stage BS. (F) The distribution of expressed miRNAs across varieties (FD, MU and LH) at flower developmental stage IF. (G) The distribution of expressed miRNAs across varieties (FD, MU and LH) at flower developmental stage FB. (H) The distribution of expressed miRNAs across varieties (FD, MU and LH) at flower developmental stage DE. (I) Intersection of expressed miRNAs across tree peony varieties (FD, MU and LH) and flower developmental stages (BS, IF, FB, DE). [file DataSheet_1.zip › Supplymentary files/Supplementary tables/Table S10 Target_Identification_and_Expression.xlsx]

## Sheet: LHvsFD
Query	Transcript	GnenID	Symbol	Description	GO	KEGG	TStart	TStop	TSlice	MFEratio	AllenScore	Structure	Sequence	DegradomeRawReads(LH)	DegradomeNormReads(LH)	DegradomeCategory(LH)	DegradomePval(LH)	Tplot_file_path(LH)	DegradomeRawReads(FD)	DegradomeNormReads(FD)	DegradomeCategory(FD)	DegradomePval(FD)	Tplot_file_path(FD)	LH	FD	log2(fold_change)	regulation	pvalue	qvalue
PC-3p-100811_423	psu.T.00024153.1	psu.G.00024153	psu.G.00024153	Ankyrin repeat domain-containing protein [Actinidia chinensis var. chinensis]	GO:0005515(protein binding);GO:0005634(nucleus);GO:0005737(cytoplasm);GO:0005886(plasma membrane);GO:0006355(regulation of transcription, DNA-templated);GO:0008289(lipid binding);GO:0030941(chloroplast targeting sequence binding);GO:0031359(integral component of chloroplast outer membrane);GO:0045036(protein targeting to chloroplast)	NA	235	255	246	0.681818	6.5	(((.((((((((((((.((..&..)).)))))))))))).)))	CCAUGGCUUCAGAUCCAGUGA&UAACCGGAUCUGGAGCCUUGG	10	313.913	2	0.350521	Output/LH/cleaveLand_result/t_plot/PC-3p-100811_423_psu.T.00024153.1_246_TPlot.pdf	5	127.926	3	0.276113	Output/FD/cleaveLand_result/t_plot/PC-3p-100811_423_psu.T.00024153.1_246_TPlot.pdf	313.913	127.926	1.29505	up	8.8263e-19	6.53234e-18
PC-3p-100811_423	psu.T.00028579.1	psu.G.00028579	psu.G.00028579	ethylene-responsive transcription factor 1A [Paeonia lactiflora]	GO:0003677(DNA binding);GO:0003700(DNA binding transcription factor activity);GO:0005634(nucleus);GO:0005643(nuclear pore);GO:0006351(transcription, DNA-templated);GO:0006355(regulation of transcription, DNA-templated);GO:0006952(defense response);GO:0009873(ethylene-activated signaling pathway);GO:0010087(phloem or xylem histogenesis);GO:0010200(response to chitin);GO:0045893(positive regulation…	NA	538	559	550	0.665072	5.5	(((((.(..((((((((((((.&.))))))))))))..)-)))))	UCGGGCGAGCCAGAUCCGGUUC&UAACCGGAUCUGGAGC-CUUGG	0	0	NA	NA	NA	1	25.5853	4	0.626571	Output/FD/cleaveLand_result/t_plot/PC-3p-100811_423_psu.T.00028579.1_550_TPlot.pdf	0	25.5853	-Inf	down	4.2319e-07	5.45038e-07
PC-3p-103499_411	psu.T.00003725.1	psu.G.00003725	psu.G.00003725	abscisic acid 8'-hydroxylase 2 isoform X1 [Prunus persica]	GO:0007275(multicellular organism development);GO:0009687(abscisic acid metabolic process);GO:0010268(brassinosteroid homeostasis);GO:0016125(sterol metabolic process);GO:0016132(brassinosteroid biosynthetic process);GO:0016709(oxidoreductase activity, acting on paired donors, with incorporation or reduction of molecular oxygen, NAD(P)H as one donor, and incorporation of one atom of oxygen)	ko00906(Carotenoid biosynthesis)	712	732	723	0.724638	6	......(((((((((((((((&)))))))))))))))......	AUGGAGGACUACACCCAUAAA&UUUAUGGGUGUAGUCAUAGCU	1	31.3913	4	0.287772	Output/LH/cleaveLand_result/t_plot/PC-3p-103499_411_psu.T.00003725.1_723_TPlot.pdf	0	0	NA	NA	NA	31.3913	0	Inf	up	2.1087e-08	3.95158e-08
PC-3p-103499_411	psu.T.00006734.1	psu.G.00006734	psu.G.00006734	uncharacterized protein LOC107413027 [Ziziphus jujuba]	NA	NA	500	521	512	0.692754	6.5	(((((.((((((((((((((((&))))))))))))))))-)))))	AGUUGUUGAUUGCACCUGUGAA&UUUAUGGGUGUAGUCA-UAGCU	3	94.1738	2	0.350521	Output/LH/cleaveLand_result/t_plot/PC-3p-103499_411_psu.T.00006734.1_512_TPlot.pdf	0	0	NA	NA	NA	94.1738	0	Inf	up	2.8836e-22	2.29079e-21
PC-3p-103499_411	psu.T.00021957.1	psu.G.00021957	psu.G.00021957	probable inactive purple acid phosphatase 27 [Helianthus annuus]	GO:0003993(acid phosphatase activity);GO:0004722(protein serine/threonine phosphatase activity);GO:0005576(extracellular region);GO:0016311(dephosphorylation);GO:0046872(metal ion binding)	NA	1222	1241	1232	0.750725	6.5	.((-(((((((((((((((((&))))))))))))))))).)).	UGC-AUGGCUAUGCCCGUGAA&UUUAUGGGUGUAGUCAUAGCU	4	125.565	2	0.120038	Output/LH/cleaveLand_result/t_plot/PC-3p-103499_411_psu.T.00021957.1_1232_TPlot.pdf	0	0	NA	NA	NA	125.565	0	Inf	up	3.8132e-29	5.0604e-28
PC-3p-105037_404	psu.T.00007455.1	psu.G.00007455	psu.G.00007455	Asparagine synthetase [Actinidia chinensis var. chinensis]	GO:0004066(asparagine synthase (glutamine-hydrolyzing) activity);GO:0005829(cytosol);GO:0006529(asparagine biosynthetic process);GO:0006541(glutamine metabolic process);GO:0042803(protein homodimerization activity)	ko00250(Alanine, aspartate and glutamate metabolism)	985	1005	996	0.720379	6.5	(((((((((.((((.((((((&)))))).)))).)))))))))	AGGAGUGUAAGAGUGCUAGUG&CACUAGGGCUUGUGCACUCCU	1	31.3913	4	0.736365	Output/LH/cleaveLand_result/t_plot/PC-3p-105037_404_psu.T.00007455.1_996_TPlot.pdf	1	25.5853	4	0.777961	Output/FD/cleaveLand_result/t_plot/PC-3p-105037_404_psu.T.00007455.1_996_TPlot.pdf	31.3913	25.5853	0.29505	up	0.44178	0.446811
PC-3p-105037_404	psu.T.00008100.1	psu.G.00008100	psu.G.00008100	PREDICTED: NAD kinase 2, chloroplastic-like isoform X1 [Juglans regia]	GO:0003951(NAD+ kinase activity);GO:0005634(nucleus);GO:0005737(cytoplasm);GO:0006741(NADP biosynthetic process);GO:0019674(NAD metabolic process);GO:0048812(neuron projection morphogenesis)	ko00760(Nicotinate and nicotinamide metabolism)	1233	1254	1245	0.677725	6	(((((((..((((((((((((.&.))))))))))))-.)))))))	AGGAGUGAAAUAGGUCCUAGUC&CACUAGGGCUUGU-GCACUCCU	0	0	NA	NA	NA	1	25.5853	4	0.943471	Output/FD/cleaveLand_result/t_plot/PC-3p-105037_404_psu.T.00008100.1_1245_TPlot.pdf	0	25.5853	-Inf	down	4.2319e-07	5.45038e-07
PC-3p-105037_404	psu.T.00016552.1	psu.G.00016552	psu.G.00016552	Ribosomal protein L7/L12 [Macleaya cordata]	GO:0003735(structural constituent of ribosome);GO:0006412(translation)	ko03010(Ribosome)	519	538	529	0.741706	6	(((((-(.(((((((((((((&))))))))))))).).)))))	GGGAG-GGGCAGGUCCUGGUG&CACUAGGGCUUGUGCACUCCU	0	0	NA	NA	NA	1	25.5853	4	0.571823	Output/FD/cleaveLand_result/t_plot/PC-3p-105037_404_psu.T.00016552.1_529_TPlot.pdf	0	25.5853	-Inf	down	4.2319e-07	5.45038e-07
PC-3p-105037_404	psu.T.00022086.1	psu.G.00022086	psu.G.00022086	shaggy-related protein kinase eta isoform X1 [Prunus yedoensis var. nudiflora]	GO:0004674(protein serine/threonine kinase activity);GO:0005515(protein binding);GO:0005524(ATP binding);GO:0005829(cytosol);GO:0005886(plasma membrane);GO:0006468(protein phosphorylation);GO:0009742(brassinosteroid mediated signaling pathway);GO:0016301(kinase activity);GO:0032880(regulation of protein localization);GO:0042538(hyperosmotic salinity response);GO:0046777(protein autophosphorylatio…	NA	490	510	501	0.680095	6.5	(((((((((.((((((((((.&.)))))))))).)))))))))	GGGAGUGCAAAAGUUCUGGUC&CACUAGGGCUUGUGCACUCCU	1	31.3913	4	0.915623	Output/LH/cleaveLand_result/t_plot/PC-3p-105037_404_psu.T.00022086.1_501_TPlot.pdf	1	25.5853	4	0.938635	Output/FD/cleaveLand_result/t_plot/PC-3p-105037_404_psu.T.00022086.1_501_TPlot.pdf	31.3913	25.5853	0.29505	up	0.44178	0.446811
PC-3p-105037_404	psu.T.00023439.1	psu.G.00023439	psu.G.00023439	Eukaryotic initiation factor 4A-8 [Actinidia chinensis var. chinensis]	GO:0004004(ATP-dependent RNA helicase activity);GO:0006413(translational initiation);GO:0010468(regulation of gene expression);GO:0010501(RNA secondary structure unwinding)	ko03013(RNA transport)	131	150	141	0.691943	6	.(((((((-(((((((((((.&.))))))))))).))))))).	UGGAGUGC-CAAGCUUUGGUU&CACUAGGGCUUGUGCACUCCU	0	0	NA	NA	NA	3	76.7558	2	0.793398	Output/FD/cleaveLand_result/t_plot/PC-3p-105037_404_psu.T.00023439.1_141_TPlot.pdf	0	76.7558	-Inf	down	1.9317e-18	1.15027e-17
PC-3p-105037_404	psu.T.00026183.1	psu.G.00026183	psu.G.00026183	cytochrome P450 90A1 [Herrania umbratica]	GO:0004497(monooxygenase activity);GO:0007275(multicellular organism development);GO:0010268(brassinosteroid homeostasis);GO:0016125(sterol metabolic process);GO:0016132(brassinosteroid biosynthetic process)	ko00905(Brassinosteroid biosynthesis)	1406	1424	1416	0.732227	4	.((((((-((((((((-((((&)))).)))))))).)))))).	UGGAGUG-ACAAGCCC-AGUG&CACUAGGGCUUGUGCACUCCU	0	0	NA	NA	NA	1	25.5853	4	0.691662	Output/FD/cleaveLand_result/t_plot/PC-3p-105037_404_psu.T.00026183.1_1416_TPlot.pdf	0	25.5853	-Inf	down	4.2319e-07	5.45038e-07
PC-3p-106375_398	psu.T.00017966.1	psu.G.00017966	psu.G.00017966	PREDICTED: ALA-interacting subunit 3 [Vitis vinifera]	GO:0000139(Golgi membrane);GO:0005515(protein binding);GO:0005789(endoplasmic reticulum membrane);GO:0005794(Golgi apparatus);GO:0008150(biological_process);GO:0016020(membrane);GO:0016021(integral component of membrane);GO:0031902(late endosome membrane)	NA	436	456	447	0.671018	6.5	...(((((((((((((((.((&)).)))))))))))))))...	CCCUGUUUGCUUCCCGUGAUG&CAACACGGGAAGUAGGCAUUG	0	0	NA	NA	NA	1	25.5853	4	0.452264	Output/FD/cleaveLand_result/t_plot/PC-3p-106375_398_psu.T.00017966.1_447_TPlot.pdf	0	25.5853	-Inf	down	4.2319e-07	5.45038e-07
PC-3p-106375_398	psu.T.00019275.1	psu.G.00019275	psu.G.00019275	PREDICTED: ALA-interacting subunit 3 [Vitis vinifera]	GO:0000139(Golgi membrane);GO:0005515(protein binding);GO:0005789(endoplasmic reticulum membrane);GO:0005794(Golgi apparatus);GO:0008150(biological_process);GO:0016020(membrane);GO:0016021(integral component of membrane);GO:0031902(late endosome membrane)	NA	417	437	428	0.671018	6.5	...(((((((((((((((.((&)).)))))))))))))))...	CCCUGUUUGCUUCCCGUGAUG&CAACACGGGAAGUAGGCAUUG	2	62.7825	2	0.307638	Output/LH/cleaveLand_result/t_plot/PC-3p-106375_398_psu.T.00019275.1_428_TPlot.pdf	0	0	NA	NA	NA	62.7825	0	Inf	up	2.3061e-15	9.65459e-15
PC-3p-106646_397	psu.T.00008373.1	psu.G.00008373	psu.G.00008373	PREDICTED: ethylene-responsive transcription factor RAP2-4 [Vitis vinifera]	GO:0003677(DNA binding);GO:0003700(DNA binding transcription factor activity);GO:0005515(protein binding);GO:0005634(nucleus);GO:0006351(transcription, DNA-templated);GO:0006355(regulation of transcription, DNA-templated);GO:0006970(response to osmotic stress);GO:0009409(response to cold);GO:0009414(response to water deprivation);GO:0009416(response to light stimulus);GO:0009611(response to wound…	NA	1956	1980	1971	0.667351	6	(((((..(((.(((((((((((((.&.))))))))))))).)))-.)))))	GAGAACUCCUCGUCGCCGGUGAUAA&AUGUUACCGGCGACCAGG-CUUCUC	1	31.3913	4	0.114142	Output/LH/cleaveLand_result/t_plot/PC-3p-106646_397_psu.T.00008373.1_1971_TPlot.pdf	3	76.7558	2	0.08859	Output/FD/cleaveLand_result/t_plot/PC-3p-106646_397_psu.T.00008373.1_1971_TPlot.pdf	31.3913	76.7558	-1.28991	down	1.2867e-05	1.60834e-05
PC-3p-109912_383	psu.T.00021814.1	psu.G.00021814	psu.G.00021814	Ankyrin repeat [Macleaya cordata]	GO:0005618(cell wall);GO:0008150(biological_process)	NA	322	345	336	0.687042	6	((((((((..((((((((((((((&))))))))))))))..))))))))	AGCCAAGGAGCUGAUGUUAAUCUG&CAGAUUGGUAUCAGAGCUUUGGUU	0	0	NA	NA	NA	1	25.5853	4	0.336634	Output/FD/cleaveLand_result/t_plot/PC-3p-109912_383_psu.T.00021814.1_336_TPlot.pdf	0	25.5853	-Inf	down	4.2319e-07	5.45038e-07
PC-3p-113274_370	psu.T.00006811.1	psu.G.00006811	psu.G.00006811	plastidial pyruvate kinase 1, chloroplastic-like [Carica papaya]	GO:0000287(magnesium ion binding);GO:0004743(pyruvate kinase activity);GO:0005524(ATP binding);GO:0005829(cytosol);GO:0006096(glycolytic process);GO:0006629(lipid metabolic process);GO:0009507(chloroplast);GO:0009570(chloroplast stroma);GO:0010431(seed maturation);GO:0016301(kinase activity);GO:0030955(potassium ion binding);GO:0046686(response to cadmium ion)	ko00010(Glycolysis / Gluconeogenesis);ko00620(Pyruvate metabolism);ko00230(Purine metabolism)	183	205	195	0.68059	6.5	.(((.(((((((((((((((.((&))-)))))))))))))))-))).	CGUGUCCGAGCUUUUGAUUCACA&UG-GGAUCAGAAGCUUGG-CACU	4	125.565	2	0.688662	Output/LH/cleaveLand_result/t_plot/PC-3p-113274_370_psu.T.00006811.1_195_TPlot.pdf	3	76.7558	3	0.582563	Output/FD/cleaveLand_result/t_plot/PC-3p-113274_370_psu.T.00006811.1_195_TPlot.pdf	125.565	76.7558	0.710087	up	0.00059991	0.00071047
PC-3p-113274_370	psu.T.00015398.1	psu.G.00015398	psu.G.00015398	photosystem I reaction center subunit VI, chloroplastic-like [Manihot esculenta]	GO:0003674(molecular_function);GO:0009507(chloroplast);GO:0009534(chloroplast thylakoid);GO:0009535(chloroplast thylakoid membrane);GO:0009538(photosystem I reaction center);GO:0015979(photosynthesis);GO:0016021(integral component of membrane)	ko00195(Photosynthesis)	437	458	449	0.70516	6	(((((((.((((((((((..((&))..))))))))))-)))))))	AGUGCCACAGCUUCUGGUGACA&UGGGAUCAGAAGCU-UGGCACU	0	0	NA	NA	NA	3	76.7558	2	0.597102	Output/FD/cleaveLand_result/t_plot/PC-3p-113274_370_psu.T.00015398.1_449_TPlot.pdf	0	76.7558	-Inf	down	1.9317e-18	1.15027e-17
PC-3p-113274_370	psu.T.00019323.1	psu.G.00019323	psu.G.00019323	PREDICTED: RNA-binding protein BRN1-like isoform X1 [Gossypium hirsutum]	GO:0003723(RNA binding);GO:0003729(mRNA binding);GO:0005737(cytoplasm);GO:0006402(mRNA catabolic process);GO:0009908(flower development);GO:0048573(photoperiodism, flowering);GO:2000028(regulation of photoperiodism, flowering)	NA	1083	1105	1095	0.710074	7	(((((((((.((((.(.((((((&))))))-).))))-)))))))))	GGUGCCAGGUCUUCAGUAUCCCA&UGGGAU-CAGAAG-CUUGGCACU	2	62.7825	2	0.497087	Output/LH/cleaveLand_result/t_plot/PC-3p-113274_370_psu.T.00019323.1_1095_TPlot.pdf	0	0	NA	NA	NA	62.7825	0	Inf	up	2.3061e-15	9.65459e-15
PC-3p-113274_370	psu.T.00019928.1	psu.G.00019928	psu.G.00019928	PREDICTED: F-box/kelch-repeat protein At1g22040 [Vitis vinifera]	GO:0003674(molecular_function);GO:0005737(cytoplasm)	NA	808	829	820	0.663391	7	...(((.((((((((((((((.&.))))))))))))))-)))...	UCGGCCGAAGCUUUUGAUCCUU&UGGGAUCAGAAGCUU-GGCACU	0	0	NA	NA	NA	3	76.7558	2	0.821895	Output/FD/cleaveLand_result/t_plot/PC-3p-113274_370_psu.T.00019928.1_820_TPlot.pdf	0	76.7558	-Inf	down	1.9317e-18	1.15027e-17
PC-3p-113274_370	psu.T.00023439.1	psu.G.00023439	psu.G.00023439	Eukaryotic initiation factor 4A-8 [Actinidia chinensis var. chinensis]	GO:0004004(ATP-dependent RNA helicase activity);GO:0006413(translational initiation);GO:0010468(regulation of gene expression);GO:0010501(RNA secondary structure unwinding)	ko03013(RNA transport)	134	153	144	0.683047	7	((((((((((-(((((((((.&.))))))))).))))))))))	AGUGCCAAGC-UUUGGUUCUU&UGGGAUCAGAAGCUUGGCACU	3	94.1738	2	0.668105	Output/LH/cleaveLand_result/t_plot/PC-3p-113274_370_psu.T.00023439.1_144_TPlot.pdf	0	0	NA	NA	NA	94.1738	0	Inf	up	2.8836e-22	2.29079e-21
PC-3p-113274_370	psu.T.00024756.1	psu.G.00024756	psu.G.00024756	PREDICTED: rhomboid-like protein 19 [Vitis vinifera]	GO:0005794(Golgi apparatus);GO:0016021(integral component of membrane)	NA	719	738	729	0.663391	6	..((((.-(.(((((((((((&))))))))))).)..))))..	AUUGCCU-GGUUCUGAUCCCA&UGGGAUCAGAAGCUUGGCACU	4	125.565	2	0.794534	Output/LH/cleaveLand_result/t_plot/PC-3p-113274_370_psu.T.00024756.1_729_TPlot.pdf	3	76.7558	3	0.694185	Output/FD/cleaveLand_result/t_plot/PC-3p-113274_370_psu.T.00024756.1_729_TPlot.pdf	125.565	76.7558	0.710087	up	0.00059991	0.00071047
PC-3p-113274_370	psu.T.00025280.1	psu.G.00025280	psu.G.00025280	urea-proton symporter DUR3 [Citrus clementina]	GO:0005887(integral component of plasma membrane);GO:0015204(urea transmembrane transporter activity);GO:0015293(symporter activity)	NA	754	775	766	0.673219	6	((((..(((((((.((((((((&)))))))).)))))))-.))))	AGUGGGCAAGCUUGUGGUCCUA&UGGGAUCAGAAGCUUG-GCACU	1	31.3913	4	0.849035	Output/LH/cleaveLand_result/t_plot/PC-3p-113274_370_psu.T.00025280.1_766_TPlot.pdf	0	0	NA	NA	NA	31.3913	0	Inf	up	2.1087e-08	3.95158e-08
PC-3p-113274_370	psu.T.00025890.1	psu.G.00025890	psu.G.00025890	PREDICTED: mannan endo-1,4-beta-mannosidase 7-like [Nelumbo nucifera]	GO:0016985(mannan endo-1,4-beta-mannosidase activity);GO:0046355(mannan catabolic process)	ko00051(Fructose and mannose metabolism)	38	57	49	0.707617	4.5	.((.((((((((((((-((((&)))).)))))))))))).)).	UGUACCAGGCUUCUGA-CCCA&UGGGAUCAGAAGCUUGGCACU	2	62.7825	3	0.341883	Output/LH/cleaveLand_result/t_plot/PC-3p-113274_370_psu.T.00025890.1_49_TPlot.pdf	1	25.5853	4	0.723628	Output/FD/cleaveLand_result/t_plot/PC-3p-113274_370_psu.T.00025890.1_49_TPlot.pdf	62.7825	25.5853	1.29505	up	7.5875e-05	9.16444e-05
PC-3p-113274_370	psu.T.00026085.1	psu.G.00026085	psu.G.00026085	PREDICTED: mitochondrial Rho GTPase 2 isoform X2 [Vitis vinifera]	GO:0003924(GTPase activity);GO:0005509(calcium ion binding);GO:0005525(GTP binding);GO:0005739(mitochondrion);GO:0005829(cytosol);GO:0007005(mitochondrion organization);GO:0009793(embryo development ending in seed dormancy);GO:0009860(pollen tube growth);GO:0031307(integral component of mitochondrial outer membrane)	NA	1496	1516	1507	0.65602	6.5	((((((..(((((((((((((&)))))))))))))..))))))	AGUGCUUUGUUUUUGGUCCUA&UGGGAUCAGAAGCUUGGCACU	1	31.3913	4	0.932161	Output/LH/cleaveLand_result/t_plot/PC-3p-113274_370_psu.T.00026085.1_1507_TPlot.pdf	0	0	NA	NA	NA	31.3913	0	Inf	up	2.1087e-08	3.95158e-08
PC-3p-113274_370	psu.T.00027311.1	psu.G.00027311	psu.G.00027311	Adenine nucleotide translocator 1 [Cynara cardunculus var. scolymus]	GO:0003735(structural constituent of ribosome);GO:0006412(translation)	NA	133	153	144	0.727273	6	.((((((((((((((((((..&..)))))))))))))))))).	CGUGUUAAGCUUUUGAUCCAG&UGGGAUCAGAAGCUUGGCACU	1	31.3913	4	0.42737	Output/LH/cleaveLand_result/t_plot/PC-3p-113274_370_psu.T.00027311.1_144_TPlot.pdf	0	0	NA	NA	NA	31.3913	0	Inf	up	2.1087e-08	3.95158e-08
PC-3p-113274_370	psu.T.00029276.1	psu.G.00029276	psu.G.00029276	PREDICTED: uncharacterized protein LOC18609219 [Theobroma cacao]	GO:0003674(molecular_function);GO:0005634(nucleus);GO:0008150(biological_process);GO:0016021(integral component of membrane)	NA	169	189	180	0.68059	6.5	...((((((.(((((((((((&))))))))))).))))))...	AGAGUCAAGGUUUUGAUCCCA&UGGGAUCAGAAGCUUGGCACU	0	0	NA	NA	NA	2	51.1705	3	0.567304	Output/FD/cleaveLand_result/t_plot/PC-3p-113274_370_psu.T.00029276.1_180_TPlot.pdf	0	51.1705	-Inf	down	8.4624e-13	2.57943e-12
PC-3p-113274_370	psu.T.00030308.1	psu.G.00030308	psu.G.00030308	Protein cellulose synthase interactive 1 [Vitis vinifera]	GO:0005634(nucleus);GO:0005737(cytoplasm)	NA	3667	3686	3678	0.65602	6	...(((((((((((-((((((&)))))).)))))))))))...	GCAGCUGAGCUUCU-AUCCCA&UGGGAUCAGAAGCUUGGCACU	1	31.3913	4	0.93843	Output/LH/cleaveLand_result/t_plot/PC-3p-113274_370_psu.T.00030308.1_3678_TPlot.pdf	0	0	NA	NA	NA	31.3913	0	Inf	up	2.1087e-08	3.95158e-08
PC-3p-113385_369	psu.T.00004383.1	psu.G.00004383	psu.G.00004383	PREDICTED: linoleate 13S-lipoxygenase 2-1, chloroplastic [Vitis vinifera]	GO:0016165(linoleate 13S-lipoxygenase activity)	ko00591(Linoleic acid metabolism);ko00592(alpha-Linolenic acid metabolism)	1719	1740	1731	0.66129	7	((.(((.((((((.((((((..&..)))))).)))))).)))-))	GAUGAACCCUGGUGGCCGGUCC&UUACCGGCGACCAGGCUUC-UC	3	94.1738	2	0.520635	Output/LH/cleaveLand_result/t_plot/PC-3p-113385_369_psu.T.00004383.1_1731_TPlot.pdf	7	179.097	2	0.574042	Output/FD/cleaveLand_result/t_plot/PC-3p-113385_369_psu.T.00004383.1_1731_TPlot.pdf	94.1738	179.097	-0.927343	down	2.783e-07	5.11012e-07
PC-3p-113385_369	psu.T.00008373.1	psu.G.00008373	psu.G.00008373	PREDICTED: ethylene-responsive transcription factor RAP2-4 [Vitis vinifera]	GO:0003677(DNA binding);GO:0003700(DNA binding transcription factor activity);GO:0005515(protein binding);GO:0005634(nucleus);GO:0006351(transcription, DNA-templated);GO:0006355(regulation of transcription, DNA-templated);GO:0006970(response to osmotic stress);GO:0009409(response to cold);GO:0009414(response to water deprivation);GO:0009416(response to light stimulus);GO:0009611(response to wound…	NA	1956	1977	1968	0.68894	5	(((((..(((.(((((((((((&))))))))))).)))-.)))))	GAGAACUCCUCGUCGCCGGUGA&UUACCGGCGACCAGG-CUUCUC	3	94.1738	2	0.400409	Output/LH/cleaveLand_result/t_plot/PC-3p-113385_369_psu.T.00008373.1_1968_TPlot.pdf	6	153.512	2	0.447709	Output/FD/cleaveLand_result/t_plot/PC-3p-113385_369_psu.T.00008373.1_1968_TPlot.pdf	94.1738	153.512	-0.70495	down	0.00016287	0.000195968
PC-3p-113385_369	psu.T.00019426.1	psu.G.00019426	psu.G.00019426	PREDICTED: TBC1 domain family member 13-like [Nelumbo nucifera]	GO:0005096(GTPase activator activity);GO:0005622(intracellular);GO:0006886(intracellular protein transport);GO:0012505(endomembrane system);GO:0017137(Rab GTPase binding);GO:0031338(regulation of vesicle fusion);GO:0090630(activation of GTPase activity)	NA	403	423	414	0.817972	7	.(((((((((((((((((...&...))))))))))))))))).	CGGAAGCUUGGUCGCCGGCUU&UUACCGGCGACCAGGCUUCUC	4	125.565	1	0.000344654	Output/LH/cleaveLand_result/t_plot/PC-3p-113385_369_psu.T.00019426.1_414_TPlot.pdf	0	0	NA	NA	NA	125.565	0	Inf	up	3.8132e-29	5.0604e-28
PC-3p-113385_369	psu.T.00032850.1	psu.G.00032850	psu.G.00032850	lipoxygenase [Camellia sinensis]	GO:0016165(linoleate 13S-lipoxygenase activity)	ko00591(Linoleic acid metabolism);ko00592(alpha-Linolenic acid metabolism)	2233	2254	2245	0.66129	7	((.(((.((((((.((((((..&..)))))).)))))).)))-))	GAUGAACCCUGGUGGCCGGUCC&UUACCGGCGACCAGGCUUC-UC	4	125.565	2	0.528236	Output/LH/cleaveLand_result/t_plot/PC-3p-113385_369_psu.T.00032850.1_2245_TPlot.pdf	8	204.682	2	0.581872	Output/FD/cleaveLand_result/t_plot/PC-3p-113385_369_psu.T.00032850.1_2245_TPlot.pdf	125.565	204.682	-0.70495	down	1.3369e-05	1.66868e-05
PC-3p-113385_369	psu.T.00034448.1	psu.G.00034448	psu.G.00034448	NA	NA	NA	544	565	556	0.739631	7	.(((((((((.(((.(((((((&))))))).)))-))))))))).	AGGAGGCCUGCGUCUCCGGUGA&UUACCGGCGAC-CAGGCUUCUC	3	94.1738	2	0.174541	Output/LH/cleaveLand_result/t_plot/PC-3p-113385_369_psu.T.00034448.1_556_TPlot.pdf	2	51.1705	2	0.199589	Output/FD/cleaveLand_result/t_plot/PC-3p-113385_369_psu.T.00034448.1_556_TPlot.pdf	94.1738	51.1705	0.880012	up	0.00036092	0.000429491
PC-3p-114076_367	psu.T.00001775.1	psu.G.00001775	psu.G.00001775	hypothetical protein GLYMA_20G174000 [Glycine max]	GO:0005886(plasma membrane);GO:0009507(chloroplast)	ko03040(Spliceosome);ko03013(RNA transport);ko03015(mRNA surveillance pathway)	864	881	872	0.723549	5.5	....(((((((((((((.&.)))))))))))))....	GCUCGUAGAUAUUGUCCA&CGGACAAUAUCUGCUAUG	1	31.3913	4	0.77205	Output/LH/cleaveLand_result/t_plot/PC-3p-114076_367_psu.T.00001775.1_872_TPlot.pdf	0	0	NA	NA	NA	31.3913	0	Inf	up	2.1087e-08	3.95158e-08
PC-3p-114076_367	psu.T.00002562.1	psu.G.00002562	psu.G.00002562	cellulose synthase 6 [Paeonia lactiflora]	GO:0000977(RNA polymerase II regulatory region sequence-specific DNA binding);GO:0005794(Golgi apparatus);GO:0005886(plasma membrane);GO:0009833(plant-type primary cell wall biogenesis);GO:0016021(integral component of membrane);GO:0016757(transferase activity, transferring glycosyl groups);GO:0016759(cellulose synthase activity);GO:0016760(cellulose synthase (UDP-forming) activity);GO:0030244(ce…	NA	2548	2565	2556	0.686007	6	...((((((.(((((((.&.))))))).))))))...	UUGAGCAGACAUUGUCCU&CGGACAAUAUCUGCUAUG	1	31.3913	4	0.962992	Output/LH/cleaveLand_result/t_plot/PC-3p-114076_367_psu.T.00002562.1_2556_TPlot.pdf	0	0	NA	NA	NA	31.3913	0	Inf	up	2.1087e-08	3.95158e-08
PC-3p-114076_367	psu.T.00003502.1	psu.G.00003502	psu.G.00003502	PREDICTED: piRNA biogenesis protein EXD1 isoform X1 [Cucumis melo]	GO:0003676(nucleic acid binding);GO:0005622(intracellular);GO:0005737(cytoplasm);GO:0008408(3'-5' exonuclease activity);GO:0090305(nucleic acid phosphodiester bond hydrolysis)	NA	713	731	722	0.723549	6	((...(((((((.((((((&)))))).)))))))-..))	CAGCUGCAGAUGAUGUCCG&CGGACAAUAUCUGC-UAUG	5	156.956	2	0.634698	Output/LH/cleaveLand_result/t_plot/PC-3p-114076_367_psu.T.00003502.1_722_TPlot.pdf	1	25.5853	4	0.821613	Output/FD/cleaveLand_result/t_plot/PC-3p-114076_367_psu.T.00003502.1_722_TPlot.pdf	156.956	25.5853	2.61698	up	2.3857e-22	2.25772e-21
PC-3p-114076_367	psu.T.00006731.1	psu.G.00006731	psu.G.00006731	hypothetical protein AQUCO_00700787v1 [Aquilegia coerulea]	GO:0016020(membrane);GO:0016709(oxidoreductase activity, acting on paired donors, with incorporation or reduction of molecular oxygen, NAD(P)H as one donor, and incorporation of one atom of oxygen);GO:0042343(indole glucosinolate metabolic process);GO:0044550(secondary metabolite biosynthetic process);GO:0098542(defense response to other organism)	NA	1227	1245	1236	0.672355	5.5	(((((.((((((((((((.&.))))))))))))-)))))	CAUGGACAGGUAUUGUUUA&CGGACAAUAUCUG-CUAUG	0	0	NA	NA	NA	8	204.682	2	0.961097	Output/FD/cleaveLand_result/t_plot/PC-3p-114076_367_psu.T.00006731.1_1236_TPlot.pdf	0	204.682	-Inf	down	1.966e-46	5.69045e-45
PC-3p-114076_367	psu.T.00014025.1	psu.G.00014025	psu.G.00014025	peroxisome biogenesis protein 19-1-like [Ziziphus jujuba]	GO:0005515(protein binding);GO:0005634(nucleus);GO:0005777(peroxisome);GO:0005778(peroxisomal membrane);GO:0005829(cytosol);GO:0007031(peroxisome organization);GO:0015031(protein transport);GO:0033328(peroxisome membrane targeting sequence binding);GO:0042802(identical protein binding)	ko04146(Peroxisome)	476	493	484	0.665529	6	...(((((.((((((((.&.)))))))).)))))...	UGCAGCAGCUAUUGUCCA&CGGACAAUAUCUGCUAUG	0	0	NA	NA	NA	2	51.1705	3	0.911909	Output/FD/cleaveLand_result/t_plot/PC-3p-114076_367_psu.T.00014025.1_484_TPlot.pdf	0	51.1705	-Inf	down	8.4624e-13	2.57943e-12
PC-3p-114076_367	psu.T.00015753.1	psu.G.00015753	psu.G.00015753	C2 calcium-dependent membrane targeting [Corchorus olitorius]	GO:0005509(calcium ion binding);GO:0005544(calcium-dependent phospholipid binding);GO:0005886(plasma membrane)	NA	1235	1252	1243	0.880546	4	...(((((((((((((((&)))))))))))))))...	ACCAGCGGAUAUUGUCCG&CGGACAAUAUCUGCUAUG	0	0	NA	NA	NA	1	25.5853	4	0.0269909	Output/FD/cleaveLand_result/t_plot/PC-3p-114076_367_psu.T.00015753.1_1243_TPlot.pdf	0	25.5853	-Inf	down	4.2319e-07	5.45038e-07
PC-3p-114076_367	psu.T.00016103.1	psu.G.00016103	psu.G.00016103	PREDICTED: proton pump-interactor 1-like [Juglans regia]	GO:0003729(mRNA binding);GO:0005515(protein binding);GO:0005737(cytoplasm);GO:0005783(endoplasmic reticulum);GO:0005789(endoplasmic reticulum membrane);GO:0005829(cytosol);GO:0005886(plasma membrane);GO:0009506(plasmodesma);GO:0010155(regulation of proton transport);GO:0016021(integral component of membrane)	NA	1451	1467	1459	0.65529	6	...(((((((((((-(((&))).)))))))))))...	AGAAGCAGAUAUUG-CUG&CGGACAAUAUCUGCUAUG	2	62.7825	3	0.88905	Output/LH/cleaveLand_result/t_plot/PC-3p-114076_367_psu.T.00016103.1_1459_TPlot.pdf	0	0	NA	NA	NA	62.7825	0	Inf	up	2.3061e-15	9.65459e-15
PC-3p-114076_367	psu.T.00016810.1	psu.G.00016810	psu.G.00016810	PREDICTED: shikimate O-hydroxycinnamoyltransferase [Vitis vinifera]	GO:0005737(cytoplasm);GO:0016740(transferase activity);GO:0016747(transferase activity, transferring acyl groups other than amino-acyl groups)	NA	696	713	704	0.686007	7	.((((((((((..((((.&.))))..)))))))))).	GGUGGCAGAUAACGUCCA&CGGACAAUAUCUGCUAUG	2	62.7825	2	0.893312	Output/LH/cleaveLand_result/t_plot/PC-3p-114076_367_psu.T.00016810.1_704_TPlot.pdf	1	25.5853	4	0.978305	Output/FD/cleaveLand_result/t_plot/PC-3p-114076_367_psu.T.00016810.1_704_TPlot.pdf	62.7825	25.5853	1.29505	up	7.5875e-05	9.16444e-05
PC-3p-114076_367	psu.T.00019110.1	psu.G.00019110	psu.G.00019110	hypothetical protein EUGRSUZ_I01280 [Eucalyptus grandis]	GO:0000463(maturation of LSU-rRNA from tricistronic rRNA transcript (SSU-rRNA, 5.8S rRNA, LSU-rRNA));GO:0000466(maturation of 5.8S rRNA from tricistronic rRNA transcript (SSU-rRNA, 5.8S rRNA, LSU-rRNA));GO:0005730(nucleolus);GO:0008650(rRNA (uridine-2'-O-)-methyltransferase activity);GO:0016435(rRNA (guanine) methyltransferase activity);GO:0030687(preribosome, large subunit precursor);GO:0031167(…	NA	597	614	605	0.65529	7	....((((((.(((((((&))))))).))))))....	AGCUGCAGAUUUUGUCUG&CGGACAAUAUCUGCUAUG	1	31.3913	4	0.997932	Output/LH/cleaveLand_result/t_plot/PC-3p-114076_367_psu.T.00019110.1_605_TPlot.pdf	0	0	NA	NA	NA	31.3913	0	Inf	up	2.1087e-08	3.95158e-08
PC-3p-114076_367	psu.T.00019995.1	psu.G.00019995	psu.G.00019995	pollen-specific protein [Vitis pseudoreticulata]	GO:0003674(molecular_function);GO:0005576(extracellular region);GO:0008150(biological_process)	ko03050(Proteasome)	765	782	773	0.686007	7	...(((((((.(((((((&))))))).)))))))...	AGGAGCAGGUUUUGUCUG&CGGACAAUAUCUGCUAUG	1	31.3913	4	0.965588	Output/LH/cleaveLand_result/t_plot/PC-3p-114076_367_psu.T.00019995.1_773_TPlot.pdf	4	102.341	3	0.81052	Output/FD/cleaveLand_result/t_plot/PC-3p-114076_367_psu.T.00019995.1_773_TPlot.pdf	31.3913	102.341	-1.70495	down	8.4911e-10	2.36354e-09
PC-3p-114076_367	psu.T.00020011.1	psu.G.00020011	psu.G.00020011	actin-11 [Artemisia annua]	GO:0005200(structural constituent of cytoskeleton);GO:0005618(cell wall);GO:0005737(cytoplasm);GO:0005829(cytosol);GO:0005856(cytoskeleton);GO:0005886(plasma membrane);GO:0007010(cytoskeleton organization);GO:0009506(plasmodesma);GO:0048589(developmental growth);GO:0048767(root hair elongation)	NA	328	345	336	0.662116	7	....(((((((((((((.&.)))))))))))))....	UUAUGCAGGUAUUGUUCU&CGGACAAUAUCUGCUAUG	0	0	NA	NA	NA	3	76.7558	3	0.929825	Output/FD/cleaveLand_result/t_plot/PC-3p-114076_367_psu.T.00020011.1_336_TPlot.pdf	0	76.7558	-Inf	down	1.9317e-18	1.15027e-17
PC-3p-114076_367	psu.T.00020607.1	psu.G.00020607	psu.G.00020607	Methyltransferase-like protein [Actinidia chinensis var. chinensis]	GO:0005634(nucleus);GO:0008168(methyltransferase activity);GO:0032259(methylation)	NA	939	955	947	0.672355	6	...((((((((-((((((&)))))).))))))))...	CGAGGUAGAUA-UGUCCG&CGGACAAUAUCUGCUAUG	1	31.3913	4	0.984157	Output/LH/cleaveLand_result/t_plot/PC-3p-114076_367_psu.T.00020607.1_947_TPlot.pdf	1	25.5853	4	0.990711	Output/FD/cleaveLand_result/t_plot/PC-3p-114076_367_psu.T.00020607.1_947_TPlot.pdf	31.3913	25.5853	0.29505	up	0.44178	0.446811
PC-3p-114076_367	psu.T.00021612.1	psu.G.00021612	psu.G.00021612	PREDICTED: universal stress protein A-like protein [Nelumbo nucifera]	NA	NA	202	218	210	0.726962	6	.((((((((-(((((((.&.))))))).)))))))).	UGUGGCAGA-GUUGUCCA&CGGACAAUAUCUGCUAUG	1	31.3913	4	0.702396	Output/LH/cleaveLand_result/t_plot/PC-3p-114076_367_psu.T.00021612.1_210_TPlot.pdf	0	0	NA	NA	NA	31.3913	0	Inf	up	2.1087e-08	3.95158e-08
PC-3p-114076_367	psu.T.00022079.1	psu.G.00022079	psu.G.00022079	pleiotropic drug resistance protein 2-like [Quercus suber]	GO:0005886(plasma membrane);GO:0016021(integral component of membrane);GO:0042626(ATPase activity, coupled to transmembrane movement of substances)	ko02010(ABC transporters)	3345	3363	3353	0.679181	6.5	((.((((((.(((((((((&)))))))))-)))))).))	CAGGGCGGACUGUUGUCUG&CGGACAAUA-UCUGCUAUG	0	0	NA	NA	NA	1	25.5853	4	0.9871	Output/FD/cleaveLand_result/t_plot/PC-3p-114076_367_psu.T.00022079.1_3353_TPlot.pdf	0	25.5853	-Inf	down	4.2319e-07	5.45038e-07
PC-3p-114076_367	psu.T.00022362.1	psu.G.00022362	psu.G.00022362	NA	NA	NA	1059	1076	1067	0.651877	6	..(((((.(((((((((.&.))))))))).)))))..	GCUAGCAAAUGUUGUCCA&CGGACAAUAUCUGCUAUG	0	0	NA	NA	NA	1	25.5853	4	0.999364	Output/FD/cleaveLand_result/t_plot/PC-3p-114076_367_psu.T.00022362.1_1067_TPlot.pdf	0	25.5853	-Inf	down	4.2319e-07	5.45038e-07
PC-3p-114076_367	psu.T.00027137.1	psu.G.00027137	psu.G.00027137	PREDICTED: calcium-transporting ATPase 4, plasma membrane-type [Vitis vinifera]	GO:0005388(calcium-transporting ATPase activity);GO:0005887(integral component of plasma membrane);GO:0043231(intracellular membrane-bounded organelle)	NA	1971	1988	1979	0.651877	7	((.(((((((((((..(.&.)..))))))))))).))	CGAGGCAGAUAUUGGACU&CGGACAAUAUCUGCUAUG	0	0	NA	NA	NA	1	25.5853	4	0.999141	Output/FD/cleaveLand_result/t_plot/PC-3p-114076_367_psu.T.00027137.1_1979_TPlot.pdf	0	25.5853	-Inf	down	4.2319e-07	5.45038e-07
PC-3p-114076_367	psu.T.00027519.1	psu.G.00027519	psu.G.00027519	PREDICTED: 60S ribosomal protein L34 [Eucalyptus grandis]	GO:0003723(RNA binding);GO:0003735(structural constituent of ribosome);GO:0006412(translation);GO:0022625(cytosolic large ribosomal subunit);GO:0042254(ribosome biogenesis)	ko03010(Ribosome)	232	250	241	0.665529	6.5	((((((((.((((((((((&))))))))))-))))))))	UAUGGUGGUGUAUUGUCUG&CGGACAAUAU-CUGCUAUG	1	31.3913	4	0.992881	Output/LH/cleaveLand_result/t_plot/PC-3p-114076_367_psu.T.00027519.1_241_TPlot.pdf	3	76.7558	3	0.912957	Output/FD/cleaveLand_result/t_plot/PC-3p-114076_367_psu.T.00027519.1_241_TPlot.pdf	31.3913	76.7558	-1.28991	down	1.2867e-05	1.60834e-05
PC-3p-114076_367	psu.T.00027625.1	psu.G.00027625	psu.G.00027625	putative F-box protein At4g17565 [Manihot esculenta]	GO:0003677(DNA binding);GO:0005634(nucleus);GO:0005694(chromosome);GO:0005737(cytoplasm);GO:0006260(DNA replication);GO:0006284(base-excision repair);GO:0006302(double-strand break repair);GO:0006310(DNA recombination);GO:0009378(four-way junction helicase activity);GO:0032508(DNA duplex unwinding);GO:0043140(ATP-dependent 3'-5' DNA helicase activity)	ko00620(Pyruvate metabolism);ko00710(Carbon fixation in photosynthetic organisms)	105	122	113	0.733788	5.5	..((((.(((((((((((&))))))))))).))))..	CUUAGUCGAUGUUGUCCG&CGGACAAUAUCUGCUAUG	1	31.3913	4	0.647362	Output/LH/cleaveLand_result/t_plot/PC-3p-114076_367_psu.T.00027625.1_113_TPlot.pdf	0	0	NA	NA	NA	31.3913	0	Inf	up	2.1087e-08	3.95158e-08
PC-3p-114076_367	psu.T.00027674.1	psu.G.00027674	psu.G.00027674	dihydrolipoyl dehydrogenase 1, mitochondrial [Ricinus communis]	GO:0034602(oxoglutarate dehydrogenase (NAD+) activity)	ko00010(Glycolysis / Gluconeogenesis);ko00020(Citrate cycle (TCA cycle));ko00620(Pyruvate metabolism);ko00630(Glyoxylate and dicarboxylate metabolism);ko00640(Propanoate metabolism);ko00260(Glycine, serine and threonine metabolism);ko00280(Valine, leucine and isoleucine degradation)	921	938	929	0.672355	7	...(((.((((((((((.&.)))))))))).)))...	CGAAGCUGAUGUUGUCCU&CGGACAAUAUCUGCUAUG	18	565.043	2	0.936031	Output/LH/cleaveLand_result/t_plot/PC-3p-114076_367_psu.T.00027674.1_929_TPlot.pdf	25	639.632	2	0.95887	Output/FD/cleaveLand_result/t_plot/PC-3p-114076_367_psu.T.00027674.1_929_TPlot.pdf	565.043	639.632	-0.178881	down	0.031582	0.0355046
PC-3p-114076_367	psu.T.00028249.1	psu.G.00028249	psu.G.00028249	PREDICTED: neutral/alkaline invertase 3, chloroplastic [Vitis vinifera]	GO:0004564(beta-fructofuranosidase activity);GO:0004575(sucrose alpha-glucosidase activity);GO:0005982(starch metabolic process);GO:0005987(sucrose catabolic process);GO:0009507(chloroplast);GO:0033926(glycopeptide alpha-N-acetylgalactosaminidase activity);GO:0048825(cotyledon development)	ko03010(Ribosome)	1006	1024	1015	0.716724	5.5	...((((.(((((((((((&)))))))))))-))))...	GAGAGUAUGAUAUUGUCCG&CGGACAAUAUC-UGCUAUG	2	62.7825	2	0.673368	Output/LH/cleaveLand_result/t_plot/PC-3p-114076_367_psu.T.00028249.1_1015_TPlot.pdf	1	25.5853	4	0.852707	Output/FD/cleaveLand_result/t_plot/PC-3p-114076_367_psu.T.00028249.1_1015_TPlot.pdf	62.7825	25.5853	1.29505	up	7.5875e-05	9.16444e-05
PC-3p-114076_367	psu.T.00028656.1	psu.G.00028656	psu.G.00028656	1-phosphatidylinositol phosphodiesterase [Actinidia chinensis var. chinensis]	GO:0005576(extracellular region);GO:0006629(lipid metabolic process);GO:0008081(phosphoric diester hydrolase activity)	ko00562(Inositol phosphate metabolism)	455	472	463	0.703072	6	....(((((((((((((.&.)))))))))))))....	GGUUGCAGAUAUUGUCUA&CGGACAAUAUCUGCUAUG	1	31.3913	4	0.907032	Output/LH/cleaveLand_result/t_plot/PC-3p-114076_367_psu.T.00028656.1_463_TPlot.pdf	1	25.5853	4	0.931537	Output/FD/cleaveLand_result/t_plot/PC-3p-114076_367_psu.T.00028656.1_463_TPlot.pdf	31.3913	25.5853	0.29505	up	0.44178	0.446811
PC-3p-114076_367	psu.T.00032358.1	psu.G.00032358	psu.G.00032358	PREDICTED: uncharacterized protein LOC100258847 isoform X1 [Vitis vinifera]	GO:0004721(phosphoprotein phosphatase activity)	NA	86	103	94	0.706485	5	..(((.((((((((((((&)))))))))))).)))..	UUUAGAGGGUAUUGUCCG&CGGACAAUAUCUGCUAUG	0	0	NA	NA	NA	2	51.1705	2	0.834634	Output/FD/cleaveLand_result/t_plot/PC-3p-114076_367_psu.T.00032358.1_94_TPlot.pdf	0	51.1705	-Inf	down	8.4624e-13	2.57943e-12
PC-3p-114076_367	psu.T.00032599.1	psu.G.00032599	psu.G.00032599	hypothetical protein BRARA_H01513 [Brassica rapa]	GO:0003729(mRNA binding);GO:0005515(protein binding);GO:0005737(cytoplasm);GO:0005783(endoplasmic reticulum);GO:0005789(endoplasmic reticulum membrane);GO:0005829(cytosol);GO:0005886(plasma membrane);GO:0009506(plasmodesma);GO:0010155(regulation of proton transport);GO:0016021(integral component of membrane)	NA	552	568	560	0.65529	6	...(((((((((((-(((&))).)))))))))))...	AGAAGCAGAUAUUG-CUG&CGGACAAUAUCUGCUAUG	5	156.956	3	0.890034	Output/LH/cleaveLand_result/t_plot/PC-3p-114076_367_psu.T.00032599.1_560_TPlot.pdf	0	0	NA	NA	NA	156.956	0	Inf	up	5.2e-36	1.0391e-34
PC-3p-114076_367	psu.T.00032634.1	psu.G.00032634	psu.G.00032634	4-hydroxy-3-methylbut-2-en-1-yl diphosphate synthase (ferredoxin), chloroplastic-like [Manihot esculenta]	GO:0009507(chloroplast);GO:0019288(isopentenyl diphosphate biosynthetic process, methylerythritol 4-phosphate pathway);GO:0046429(4-hydroxy-3-methylbut-2-en-1-yl diphosphate synthase activity)	ko00900(Terpenoid backbone biosynthesis)	387	404	395	0.692833	6	....((((((.(((((((&))))))).))))))....	GGGUGCAGAUCUUGUCCG&CGGACAAUAUCUGCUAUG	4	125.565	2	0.850755	Output/LH/cleaveLand_result/t_plot/PC-3p-114076_367_psu.T.00032634.1_395_TPlot.pdf	3	76.7558	3	0.759281	Output/FD/cleaveLand_result/t_plot/PC-3p-114076_367_psu.T.00032634.1_395_TPlot.pdf	125.565	76.7558	0.710087	up	0.00059991	0.00071047
PC-3p-115173_363	psu.T.00027786.1	psu.G.00027786	psu.G.00027786	unnamed protein product, partial [Vitis vinifera]	GO:0005634(nucleus);GO:0008270(zinc ion binding)	ko04120(Ubiquitin mediated proteolysis)	697	718	709	0.692708	6	(((.(((((((((.(((((((.&.))))))).))))))))).)))	UCGAAGGUCUGGGAGAGAUUUG&AAAAUCUCGUCCAGACCUAUGG	1	31.3913	4	0.176275	Output/LH/cleaveLand_result/t_plot/PC-3p-115173_363_psu.T.00027786.1_709_TPlot.pdf	2	51.1705	3	0.0912992	Output/FD/cleaveLand_result/t_plot/PC-3p-115173_363_psu.T.00027786.1_709_TPlot.pdf	31.3913	51.1705	-0.70495	down	0.029491	0.0331718
PC-3p-116097_359	psu.T.00002703.1	psu.G.00002703	psu.G.00002703	PREDICTED: uncharacterized protein LOC100266278 isoform X1 [Vitis vinifera]	NA	NA	1659	1683	1674	0.680952	5	((((..(((((((((.(((((((((&))))))))).)))))))))-.))))	CCGGAGAACAUCUUCUAUAUCUAAU&AUUAGAUGUCGAAGAUGUU-GCCGG	1	31.3913	4	0.0473233	Output/LH/cleaveLand_result/t_plot/PC-3p-116097_359_psu.T.00002703.1_1674_TPlot.pdf	0	0	NA	NA	NA	31.3913	0	Inf	up	2.1087e-08	3.95158e-08
PC-3p-119218_348	psu.T.00005723.1	psu.G.00005723	psu.G.00005723	B3 domain-containing transcription repressor VAL1-like [Ziziphus jujuba]	GO:0003700(DNA binding transcription factor activity);GO:0005515(protein binding);GO:0005634(nucleus);GO:0006351(transcription, DNA-templated);GO:0006355(regulation of transcription, DNA-templated);GO:0008270(zinc ion binding);GO:0010030(positive regulation of seed germination);GO:0043565(sequence-specific DNA binding);GO:2000034(regulation of seed maturation)	NA	613	631	622	0.662983	7	..((((.-((((((((((..&..))))))))))..))))..	GCUGAGA-UGGGCGAGAUGA&AAAUCUCGCCCAGACUCAUG	0	0	NA	NA	NA	1	25.5853	4	0.691662	Output/FD/cleaveLand_result/t_plot/PC-3p-119218_348_psu.T.00005723.1_622_TPlot.pdf	0	25.5853	-Inf	down	4.2319e-07	5.45038e-07
PC-3p-123469_334	psu.T.00023277.1	psu.G.00023277	psu.G.00023277	elongation factor 1-alpha [Quercus suber]	GO:0003746(translation elongation factor activity);GO:0003924(GTPase activity);GO:0005622(intracellular)	ko03013(RNA transport)	741	764	754	0.671296	7	.(((.-((((((((((((((.((((&))))-))))))))))))))..))).	GCUCA-CCACUGAAGUUAAGUCCGU&AUGG-CUUAAUUUCAGUGGAGGAGG	1	31.3913	4	0.252393	Output/LH/cleaveLand_result/t_plot/PC-3p-123469_334_psu.T.00023277.1_754_TPlot.pdf	4	102.341	2	0.199589	Output/FD/cleaveLand_result/t_plot/PC-3p-123469_334_psu.T.00023277.1_754_TPlot.pdf	31.3913	102.341	-1.70495	down	8.4911e-10	2.36354e-09
PC-3p-123469_334	psu.T.00030924.1	psu.G.00030924	psu.G.00030924	PREDICTED: elongation factor 1-alpha [Gossypium raimondii]	GO:0003746(translation elongation factor activity);GO:0003924(GTPase activity);GO:0005622(intracellular)	ko03013(RNA transport)	354	377	367	0.671296	7	.(((.-((((((((((((((.((((&))))-))))))))))))))..))).	GCUCA-CCACUGAAGUUAAGUCCGU&AUGG-CUUAAUUUCAGUGGAGGAGG	3	94.1738	2	0.18763	Output/LH/cleaveLand_result/t_plot/PC-3p-123469_334_psu.T.00030924.1_367_TPlot.pdf	14	358.194	2	0.214302	Output/FD/cleaveLand_result/t_plot/PC-3p-123469_334_psu.T.00030924.1_367_TPlot.pdf	94.1738	358.194	-1.92734	down	2.172e-35	4.30711e-34
PC-3p-123684_333	psu.T.00006707.1	psu.G.00006707	psu.G.00006707	S phase cyclin A-associated protein in the endoplasmic reticulum [Vitis vinifera]	NA	NA	3421	3441	3433	0.657568	7	...(((((((((((-(((((((&))))))).)))))))))))...	UUAGCUGAGAGACU-UAGUGAA&UUUACUACGGUCUCUCAGCGAC	0	0	NA	NA	NA	1	25.5853	4	0.174308	Output/FD/cleaveLand_result/t_plot/PC-3p-123684_333_psu.T.00006707.1_3433_TPlot.pdf	0	25.5853	-Inf	down	4.2319e-07	5.45038e-07
PC-3p-123684_333	psu.T.00009571.1	psu.G.00009571	psu.G.00009571	pectinesterase [Cucurbita moschata]	GO:0030599(pectinesterase activity);GO:0046910(pectinesterase inhibitor activity);GO:0071944(cell periphery)	ko00040(Pentose and glucuronate interconversions)	139	159	150	0.66005	7	..(((((-((((((((((((((&)))))))))))))).)))))..	CACGUUG-GGGACUGUGGUGAA&UUUACUACGGUCUCUCAGCGAC	0	0	NA	NA	NA	3	76.7558	3	0.0692872	Output/FD/cleaveLand_result/t_plot/PC-3p-123684_333_psu.T.00009571.1_150_TPlot.pdf	0	76.7558	-Inf	down	1.9317e-18	1.15027e-17
PC-3p-123684_333	psu.T.00016003.1	psu.G.00016003	psu.G.00016003	PREDICTED: E3 ubiquitin-protein ligase ATL6-like [Nelumbo nucifera]	GO:0004842(ubiquitin-protein transferase activity);GO:0005576(extracellular region);GO:0005886(plasma membrane);GO:0008270(zinc ion binding);GO:0009814(defense response, incompatible interaction);GO:0009816(defense response to bacterium, incompatible interaction);GO:0010200(response to chitin);GO:0016021(integral component of membrane);GO:0016567(protein ubiquitination);GO:0043161(proteasome-medi…	NA	810	832	823	0.652605	5.5	(((((.((.((((((((((((((&))))))))))))))-)).)))))	GUCGCCGGCGAGGUCGUAGUAGA&UUUACUACGGUCUC-UCAGCGAC	1	31.3913	4	0.176275	Output/LH/cleaveLand_result/t_plot/PC-3p-123684_333_psu.T.00016003.1_823_TPlot.pdf	6	153.512	3	0.0912992	Output/FD/cleaveLand_result/t_plot/PC-3p-123684_333_psu.T.00016003.1_823_TPlot.pdf	31.3913	153.512	-2.28991	down	2.6774e-19	2.03072e-18
PC-3p-126488_324	psu.T.00001390.1	psu.G.00001390	psu.G.00001390	26S protease regulatory subunit 8 A [Actinidia chinensis var. chinensis]	GO:0008540(proteasome regulatory particle, base subcomplex);GO:0017025(TBP-class protein binding);GO:0030433(ubiquitin-dependent ERAD pathway);GO:0031595(nuclear proteasome complex);GO:0031597(cytosolic proteasome complex);GO:0036402(proteasome-activating ATPase activity);GO:0045899(positive regulation of RNA polymerase II transcriptional preinitiation complex assembly)	ko03050(Proteasome)	669	689	681	0.674641	6.5	((.(((((((((.-((((((((&))))))))..)))))))))-))	GAUGGAGUCUGGA-ACUGGCAA&UUGCCGGUGACCAGACUUC-UC	11	345.304	2	0.597927	Output/LH/cleaveLand_result/t_plot/PC-3p-126488_324_psu.T.00001390.1_681_TPlot.pdf	11	281.438	2	0.652674	Output/FD/cleaveLand_result/t_plot/PC-3p-126488_324_psu.T.00001390.1_681_TPlot.pdf	345.304	281.438	0.29505	up	0.010726	0.0125145
PC-3p-126488_324	psu.T.00003220.1	psu.G.00003220	psu.G.00003220	histone H1 [Citrus clementina]	NA	NA	691	713	704	0.650718	6	.(((((.((.(((.(((((((((&))))))))).)))-))-))))).	AAGAAGCUCGUGGCCGCCGGCAA&UUGCCGGUGACCA-GA-CUUCUC	16	502.26	2	0.822065	Output/LH/cleaveLand_result/t_plot/PC-3p-126488_324_psu.T.00003220.1_704_TPlot.pdf	6	153.512	3	0.725411	Output/FD/cleaveLand_result/t_plot/PC-3p-126488_324_psu.T.00003220.1_704_TPlot.pdf	502.26	153.512	1.71009	up	3.0064e-42	7.77102e-41
PC-3p-126488_324	psu.T.00003221.1	psu.G.00003221	psu.G.00003221	Histone like [Actinidia chinensis var. chinensis]	GO:0000786(nucleosome);GO:0003677(DNA binding);GO:0005634(nucleus);GO:0005730(nucleolus);GO:0005739(mitochondrion);GO:0006334(nucleosome assembly)	NA	465	487	478	0.650718	6	.(((((.((.(((.(((((((((&))))))))).)))-))-))))).	AAGAAGCUCGUGGCCGCCGGCAA&UUGCCGGUGACCA-GA-CUUCUC	10	313.913	3	0.624377	Output/LH/cleaveLand_result/t_plot/PC-3p-126488_324_psu.T.00003221.1_478_TPlot.pdf	7	179.097	2	0.870072	Output/FD/cleaveLand_result/t_plot/PC-3p-126488_324_psu.T.00003221.1_478_TPlot.pdf	313.913	179.097	0.809623	up	1.2594e-09	3.50373e-09
PC-3p-126488_324	psu.T.00014177.1	psu.G.00014177	psu.G.00014177	PREDICTED: probable receptor-like protein kinase At2g42960 [Vitis vinifera]	GO:0005524(ATP binding);GO:0005886(plasma membrane);GO:0016021(integral component of membrane);GO:0016301(kinase activity)	NA	489	512	502	0.73445	6.5	((((((..(((((((((..(((((&)))))-.)))))))))--))))))	GAGAAGAUUCUGGUCACAGGGCAG&UUGCC-GGUGACCAGA--CUUCUC	0	0	NA	NA	NA	1	25.5853	4	0.29932	Output/FD/cleaveLand_result/t_plot/PC-3p-126488_324_psu.T.00014177.1_502_TPlot.pdf	0	25.5853	-Inf	down	4.2319e-07	5.45038e-07
PC-3p-126488_324	psu.T.00016531.1	psu.G.00016531	psu.G.00016531	Histone H1 [Vitis vinifera]	GO:0000786(nucleosome);GO:0003677(DNA binding);GO:0005634(nucleus);GO:0006334(nucleosome assembly)	NA	256	278	269	0.650718	6	.(((((.((.(((.(((((((((&))))))))).)))-))-))))).	AAGAAGCUCGUGGCCGCCGGCAA&UUGCCGGUGACCA-GA-CUUCUC	12	376.695	3	0.60377	Output/LH/cleaveLand_result/t_plot/PC-3p-126488_324_psu.T.00016531.1_269_TPlot.pdf	5	127.926	3	0.711947	Output/FD/cleaveLand_result/t_plot/PC-3p-126488_324_psu.T.00016531.1_269_TPlot.pdf	376.695	127.926	1.55808	up	1.6474e-28	2.11858e-27
PC-3p-126488_324	psu.T.00025174.1	psu.G.00025174	psu.G.00025174	UDP-glucuronate 4-epimerase 3 [Vitis vinifera]	GO:0003824(catalytic activity);GO:0005794(Golgi apparatus);GO:0005975(carbohydrate metabolic process);GO:0009225(nucleotide-sugar metabolic process);GO:0016020(membrane);GO:0016021(integral component of membrane);GO:0032580(Golgi cisterna membrane);GO:0050378(UDP-glucuronate 4-epimerase activity)	ko00520(Amino sugar and nucleotide sugar metabolism)	313	337	328	0.688995	6.5	((((....((((.((((((((((((&)))))))))))).))))----))))	GAGAAGCGAGUUCGGUCAUCGGCAA&UUGCCGGUGACCAGACU----UCUC	0	0	NA	NA	NA	1	25.5853	4	0.646457	Output/FD/cleaveLand_result/t_plot/PC-3p-126488_324_psu.T.00025174.1_328_TPlot.pdf	0	25.5853	-Inf	down	4.2319e-07	5.45038e-07
PC-3p-126488_324	psu.T.00026343.1	psu.G.00026343	psu.G.00026343	Histone H1 [Vitis vinifera]	GO:0000786(nucleosome);GO:0003677(DNA binding);GO:0005634(nucleus);GO:0006334(nucleosome assembly)	NA	262	284	275	0.650718	6	.(((((.((.(((.(((((((((&))))))))).)))-))-))))).	AAGAAGCUCGUGGCCGCCGGCAA&UUGCCGGUGACCA-GA-CUUCUC	13	408.086	2	0.824887	Output/LH/cleaveLand_result/t_plot/PC-3p-126488_324_psu.T.00026343.1_275_TPlot.pdf	4	102.341	3	0.728678	Output/FD/cleaveLand_result/t_plot/PC-3p-126488_324_psu.T.00026343.1_275_TPlot.pdf	408.086	102.341	1.99549	up	9.7595e-42	2.45547e-40
PC-3p-126488_324	psu.T.00027729.1	psu.G.00027729	psu.G.00027729	unnamed protein product, partial [Vitis vinifera]	GO:0005515(protein binding);GO:0005634(nucleus);GO:0005694(chromosome);GO:0051301(cell division);GO:0051455(attachment of spindle microtubules to kinetochore involved in homologous chromosome segregation);GO:0051754(meiotic sister chromatid cohesion, centromeric)	NA	1807	1826	1817	0.708134	4.5	..((((-((((((((((((((&)))))))))))))).))))..	UCGAAG-UUGGUCACUGGCAA&UUGCCGGUGACCAGACUUCUC	1	31.3913	4	0.492732	Output/LH/cleaveLand_result/t_plot/PC-3p-126488_324_psu.T.00027729.1_1817_TPlot.pdf	1	25.5853	4	0.535193	Output/FD/cleaveLand_result/t_plot/PC-3p-126488_324_psu.T.00027729.1_1817_TPlot.pdf	31.3913	25.5853	0.29505	up	0.44178	0.446811
PC-3p-126488_324	psu.T.00031564.1	psu.G.00031564	psu.G.00031564	PREDICTED: receptor-like protein kinase HAIKU2 [Vitis vinifera]	GO:0001653(peptide receptor activity);GO:0004674(protein serine/threonine kinase activity);GO:0004714(transmembrane receptor protein tyrosine kinase activity);GO:0005515(protein binding);GO:0005524(ATP binding);GO:0005886(plasma membrane);GO:0006468(protein phosphorylation);GO:0006970(response to osmotic stress);GO:0007169(transmembrane receptor protein tyrosine kinase signaling pathway);GO:00105…	NA	2443	2463	2454	0.674641	5.5	((((((..(((((((.((((.&.)))).)))))))..))))))	GGGAAGCAUGGUCACAGGCAG&UUGCCGGUGACCAGACUUCUC	1	31.3913	4	0.736365	Output/LH/cleaveLand_result/t_plot/PC-3p-126488_324_psu.T.00031564.1_2454_TPlot.pdf	3	76.7558	2	0.639545	Output/FD/cleaveLand_result/t_plot/PC-3p-126488_324_psu.T.00031564.1_2454_TPlot.pdf	31.3913	76.7558	-1.28991	down	1.2867e-05	1.60834e-05
PC-3p-127762_320	psu.T.00013282.1	psu.G.00013282	psu.G.00013282	NA	NA	NA	987	1006	998	0.692695	5.5	((((((((((.((((-((((.&.)))).)))).))))))))))	UCUGCAGUUGAGUCU-CACCG&AGGUGCAGACGCAAUUGCAGA	1	31.3913	4	0.441084	Output/LH/cleaveLand_result/t_plot/PC-3p-127762_320_psu.T.00013282.1_998_TPlot.pdf	0	0	NA	NA	NA	31.3913	0	Inf	up	2.1087e-08	3.95158e-08
PC-3p-127762_320	psu.T.00026384.1	psu.G.00026384	psu.G.00026384	E3 ubiquitin-protein ligase SDIR1-like [Herrania umbratica]	GO:0000209(protein polyubiquitination);GO:0043161(proteasome-mediated ubiquitin-dependent protein catabolic process);GO:0061630(ubiquitin protein ligase activity)	NA	307	326	317	0.652393	6	.(((-((((((((((((((..&..)))))))))))))).))).	ACUG-AAUUGCGUUUGCACAU&AGGUGCAGACGCAAUUGCAGA	2	62.7825	2	0.730379	Output/LH/cleaveLand_result/t_plot/PC-3p-127762_320_psu.T.00026384.1_317_TPlot.pdf	1	25.5853	4	0.893932	Output/FD/cleaveLand_result/t_plot/PC-3p-127762_320_psu.T.00026384.1_317_TPlot.pdf	62.7825	25.5853	1.29505	up	7.5875e-05	9.16444e-05
PC-3p-127762_320	psu.T.00030622.1	psu.G.00030622	psu.G.00030622	aromatic aminotransferase ISS1 [Ziziphus jujuba]	GO:0004838(L-tyrosine:2-oxoglutarate aminotransferase activity);GO:0005737(cytoplasm);GO:0005829(cytosol);GO:0006555(methionine metabolic process);GO:0006558(L-phenylalanine metabolic process);GO:0006568(tryptophan metabolic process);GO:0006569(tryptophan catabolic process);GO:0006570(tyrosine metabolic process);GO:0008483(transaminase activity);GO:0009072(aromatic amino acid family metabolic pro…	NA	102	122	113	0.685139	6	(((((((((.((((((((((.&.)))))))))).)))))))))	UCUGUAGUUAUGUUUGCACCG&AGGUGCAGACGCAAUUGCAGA	0	0	NA	NA	NA	1	25.5853	4	0.58338	Output/FD/cleaveLand_result/t_plot/PC-3p-127762_320_psu.T.00030622.1_113_TPlot.pdf	0	25.5853	-Inf	down	4.2319e-07	5.45038e-07
PC-3p-127762_320	psu.T.00032904.1	psu.G.00032904	psu.G.00032904	protein LHCP TRANSLOCATION DEFECT [Quercus suber]	GO:0009507(chloroplast);GO:0009570(chloroplast stroma);GO:0080167(response to karrikin);GO:0090391(granum assembly)	NA	115	135	126	0.657431	4.5	((((((((.((((((.(((((&))))).)))))).))))))))	UCUGUAAUGGCGUCUAUACCU&AGGUGCAGACGCAAUUGCAGA	2	62.7825	2	0.707945	Output/LH/cleaveLand_result/t_plot/PC-3p-127762_320_psu.T.00032904.1_126_TPlot.pdf	1	25.5853	4	0.878381	Output/FD/cleaveLand_result/t_plot/PC-3p-127762_320_psu.T.00032904.1_126_TPlot.pdf	62.7825	25.5853	1.29505	up	7.5875e-05	9.16444e-05
PC-3p-131605_309	psu.T.00001225.1	psu.G.00001225	psu.G.00001225	squamosa promoter binding protein 5 [Vitis pseudoreticulata]	GO:0003677(DNA binding);GO:0003700(DNA binding transcription factor activity);GO:0005634(nucleus);GO:0006351(transcription, DNA-templated);GO:0006355(regulation of transcription, DNA-templated);GO:0016021(integral component of membrane);GO:0046872(metal ion binding)	NA	1282	1302	1293	0.667442	4.5	((-((-(((.(((((((((((((&)))))))))))))-))).)).))	GC-UG-CUGUUGCUGAGGAAGAG&CUCUUCCUCAGUG-CAGACAUGC	0	0	NA	NA	NA	1	25.5853	4	0.95581	Output/FD/cleaveLand_result/t_plot/PC-3p-131605_309_psu.T.00001225.1_1293_TPlot.pdf	0	25.5853	-Inf	down	4.2319e-07	5.45038e-07
PC-3p-131605_309	psu.T.00006887.1	psu.G.00006887	psu.G.00006887	F-box domain, cyclin-like protein [Cynara cardunculus var. scolymus]	GO:0004842(ubiquitin-protein transferase activity);GO:0031463(Cul3-RING ubiquitin ligase complex)	NA	1025	1045	1036	0.702326	5.5	.((((-(((((((((((((((.&.))))))))))))))).)))).	ACAUG-CUGUGCUGGGGAAGAA&CUCUUCCUCAGUGCAGACAUGC	0	0	NA	NA	NA	1	25.5853	4	0.691662	Output/FD/cleaveLand_result/t_plot/PC-3p-131605_309_psu.T.00006887.1_1036_TPlot.pdf	0	25.5853	-Inf	down	4.2319e-07	5.45038e-07
PC-3p-131605_309	psu.T.00013433.1	psu.G.00013433	psu.G.00013433	cryptochrome 2 [Paeonia suffruticosa]	GO:0005515(protein binding);GO:0005524(ATP binding);GO:0005634(nucleus);GO:0005737(cytoplasm);GO:0005773(vacuole);GO:0006325(chromatin organization);GO:0006338(chromatin remodeling);GO:0007623(circadian rhythm);GO:0009414(response to water deprivation);GO:0009416(response to light stimulus);GO:0009637(response to blue light);GO:0009638(phototropism);GO:0009646(response to absence of light);GO:000…	ko04712(Circadian rhythm - plant)	530	550	541	0.667442	7	(((.(((((((--((((((((((&))))))))))..)))))))-)))	GCGUUGUCUGU--UGGGGAAGAG&CUCUUCCUCAGUGCAGACA-UGC	0	0	NA	NA	NA	3	76.7558	2	0.87246	Output/FD/cleaveLand_result/t_plot/PC-3p-131605_309_psu.T.00013433.1_541_TPlot.pdf	0	76.7558	-Inf	down	1.9317e-18	1.15027e-17
PC-3p-131605_309	psu.T.00026622.1	psu.G.00026622	psu.G.00026622	3-ketoacyl-CoA synthase [Paeonia delavayi]	GO:0000038(very long-chain fatty acid metabolic process);GO:0005634(nucleus);GO:0006633(fatty acid biosynthetic process);GO:0016021(integral component of membrane);GO:0042335(cuticle development);GO:0102336(3-oxo-arachidoyl-CoA synthase activity);GO:0102337(3-oxo-cerotoyl-CoA synthase activity);GO:0102338(3-oxo-lignoceronyl-CoA synthase activity);GO:0102756(very-long-chain 3-ketoacyl-CoA synthase…	ko00062(Fatty acid elongation)	276	297	287	0.674419	6.5	((((-((((.((((((.((((((&))))))-)))))).)))).))))	GCGU-UCUGGGCUGGGCGAAGAG&CUCUUC-CUCAGUGCAGACAUGC	1	31.3913	4	0.907032	Output/LH/cleaveLand_result/t_plot/PC-3p-131605_309_psu.T.00026622.1_287_TPlot.pdf	0	0	NA	NA	NA	31.3913	0	Inf	up	2.1087e-08	3.95158e-08
PC-3p-131605_309	psu.T.00031087.1	psu.G.00031087	psu.G.00031087	NA	NA	NA	870	891	881	0.655814	5.5	(((((..-(((((((.(((((((&)))))))-)))))))...)))))	GUAUGAA-GCACUGAGGGAAGAG&CUCUUCC-UCAGUGCAGACAUGC	2	62.7825	3	0.707243	Output/LH/cleaveLand_result/t_plot/PC-3p-131605_309_psu.T.00031087.1_881_TPlot.pdf	0	0	NA	NA	NA	62.7825	0	Inf	up	2.3061e-15	9.65459e-15
PC-3p-131605_309	psu.T.00032998.1	psu.G.00032998	psu.G.00032998	PREDICTED: F-box/kelch-repeat protein At1g67480 [Juglans regia]	GO:0004842(ubiquitin-protein transferase activity);GO:0031463(Cul3-RING ubiquitin ligase complex)	NA	1584	1604	1595	0.702326	5.5	.((((-(((((((((((((((.&.))))))))))))))).)))).	ACAUG-CUGUGCUGGGGAAGAA&CUCUUCCUCAGUGCAGACAUGC	0	0	NA	NA	NA	1	25.5853	4	0.715962	Output/FD/cleaveLand_result/t_plot/PC-3p-131605_309_psu.T.00032998.1_1595_TPlot.pdf	0	25.5853	-Inf	down	4.2319e-07	5.45038e-07
PC-3p-132218_307	psu.T.00001893.1	psu.G.00001893	psu.G.00001893	PREDICTED: 50S ribosomal protein L1, chloroplastic-like [Populus euphratica]	GO:0000470(maturation of LSU-rRNA);GO:0003723(RNA binding);GO:0005739(mitochondrion);GO:0006412(translation);GO:0022625(cytosolic large ribosomal subunit)	ko03010(Ribosome)	763	783	774	0.65404	6.5	...(.((((((((((((((.(&).)))))))))))))).)...	ACAGUGAAUUUGCCCAAGGGA&UGCCUUGGGCAAGUUCUCAAC	1	31.3913	4	0.986629	Output/LH/cleaveLand_result/t_plot/PC-3p-132218_307_psu.T.00001893.1_774_TPlot.pdf	0	0	NA	NA	NA	31.3913	0	Inf	up	2.1087e-08	3.95158e-08
PC-3p-132218_307	psu.T.00014941.1	psu.G.00014941	psu.G.00014941	PREDICTED: 60S ribosomal protein L8 [Vitis vinifera]	GO:0002181(cytoplasmic translation);GO:0003735(structural constituent of ribosome);GO:0022625(cytosolic large ribosomal subunit)	ko03010(Ribosome)	744	765	756	0.727273	7	..(((((((..(((((((((((&)))))))))))-.)))))))..	ACUGAGAACCAUGCUCAAGGCA&UGCCUUGGGCA-AGUUCUCAAC	1	31.3913	4	0.716479	Output/LH/cleaveLand_result/t_plot/PC-3p-132218_307_psu.T.00014941.1_756_TPlot.pdf	2	51.1705	3	0.463295	Output/FD/cleaveLand_result/t_plot/PC-3p-132218_307_psu.T.00014941.1_756_TPlot.pdf	31.3913	51.1705	-0.70495	down	0.029491	0.0331718
PC-3p-132218_307	psu.T.00022453.1	psu.G.00022453	psu.G.00022453	PREDICTED: splicing factor 3B subunit 2-like [Nelumbo nucifera]	GO:0000398(mRNA splicing, via spliceosome);GO:0005684(U2-type spliceosomal complex);GO:0005686(U2 snRNP);GO:0005689(U12-type spliceosomal complex);GO:0071011(precatalytic spliceosome);GO:0071013(catalytic step 2 spliceosome)	ko03040(Spliceosome)	1277	1298	1289	0.686869	6	((((((((..((((((((((.(&).))))))))))-.))))))))	GUUGAGAAGAUUGCUCAAGGGA&UGCCUUGGGCAA-GUUCUCAAC	3	94.1738	3	0.631005	Output/LH/cleaveLand_result/t_plot/PC-3p-132218_307_psu.T.00022453.1_1289_TPlot.pdf	7	179.097	2	0.874805	Output/FD/cleaveLand_result/t_plot/PC-3p-132218_307_psu.T.00022453.1_1289_TPlot.pdf	94.1738	179.097	-0.927343	down	2.783e-07	5.11012e-07
PC-3p-132218_307	psu.T.00025128.1	psu.G.00025128	psu.G.00025128	ERF transcription factor [Paeonia suffruticosa]	GO:0001666(response to hypoxia);GO:0003677(DNA binding);GO:0003700(DNA binding transcription factor activity);GO:0005515(protein binding);GO:0005634(nucleus);GO:0006351(transcription, DNA-templated);GO:0006355(regulation of transcription, DNA-templated);GO:0009873(ethylene-activated signaling pathway);GO:0010468(regulation of gene expression)	NA	1332	1351	1342	0.724747	5	..((((-(((((((((((((.&.))))))))))))).))))..	CAUGAG-ACUUGCUCAAGGCU&UGCCUUGGGCAAGUUCUCAAC	0	0	NA	NA	NA	1	25.5853	4	0.783954	Output/FD/cleaveLand_result/t_plot/PC-3p-132218_307_psu.T.00025128.1_1342_TPlot.pdf	0	25.5853	-Inf	down	4.2319e-07	5.45038e-07
PC-3p-132218_307	psu.T.00028413.1	psu.G.00028413	psu.G.00028413	calcium-dependent protein kinase 29 [Rosa chinensis]	GO:0004683(calmodulin-dependent protein kinase activity);GO:0005516(calmodulin binding);GO:0005634(nucleus);GO:0005737(cytoplasm);GO:0009738(abscisic acid-activated signaling pathway);GO:0009931(calcium-dependent protein serine/threonine kinase activity);GO:0018105(peptidyl-serine phosphorylation);GO:0035556(intracellular signal transduction);GO:0046777(protein autophosphorylation)	ko04626(Plant-pathogen interaction)	1276	1296	1287	0.757576	6	...(((((((((((((((((.&.)))))))))))))))))...	GAAGAGAACUUGUUCAAGGCU&UGCCUUGGGCAAGUUCUCAAC	1	31.3913	4	0.467534	Output/LH/cleaveLand_result/t_plot/PC-3p-132218_307_psu.T.00028413.1_1287_TPlot.pdf	0	0	NA	NA	NA	31.3913	0	Inf	up	2.1087e-08	3.95158e-08
PC-3p-132218_307	psu.T.00031837.1	psu.G.00031837	psu.G.00031837	uncharacterized protein LOC113699073 [Coffea arabica]	GO:0005634(nucleus);GO:0006284(base-excision repair);GO:0019104(DNA N-glycosylase activity)	ko03410(Base excision repair)	961	980	972	0.707071	5.5	.(((((((.((((((-((((.&.)))).)))))).))))))).	CUUGAGGAGUUGCCC-AGGCC&UGCCUUGGGCAAGUUCUCAAC	1	31.3913	4	0.859623	Output/LH/cleaveLand_result/t_plot/PC-3p-132218_307_psu.T.00031837.1_972_TPlot.pdf	0	0	NA	NA	NA	31.3913	0	Inf	up	2.1087e-08	3.95158e-08
PC-3p-132218_307	psu.T.00034655.1	psu.G.00034655	psu.G.00034655	PREDICTED: probable acyl-CoA dehydrogenase IBR3 [Vitis vinifera]	GO:0000062(fatty-acyl-CoA binding);GO:0003995(acyl-CoA dehydrogenase activity);GO:0009055(electron transfer activity);GO:0033539(fatty acid beta-oxidation using acyl-CoA dehydrogenase);GO:0050660(flavin adenine dinucleotide binding);GO:0052890(oxidoreductase activity, acting on the CH-CH group of donors, with a flavin as acceptor);GO:0055088(lipid homeostasis)	ko00640(Propanoate metabolism);ko00071(Fatty acid degradation);ko00280(Valine, leucine and isoleucine degradation);ko00410(beta-Alanine metabolism)	430	448	439	0.684343	5	.((((((--((((((((((((&))))))))))))..)))))).	UUUGAGA--UUGCCCAGGGUA&UGCCUUGGGCAAGUUCUCAAC	0	0	NA	NA	NA	1	25.5853	4	0.959292	Output/FD/cleaveLand_result/t_plot/PC-3p-132218_307_psu.T.00034655.1_439_TPlot.pdf	0	25.5853	-Inf	down	4.2319e-07	5.45038e-07
PC-3p-135193_299	psu.T.00004542.1	psu.G.00004542	psu.G.00004542	CBL-interacting protein kinase 2 [Citrus clementina]	GO:0004674(protein serine/threonine kinase activity);GO:0005524(ATP binding);GO:0005622(intracellular);GO:0005886(plasma membrane);GO:0016301(kinase activity);GO:0018105(peptidyl-serine phosphorylation);GO:0018107(peptidyl-threonine phosphorylation);GO:0035556(intracellular signal transduction)	NA	445	466	457	0.690476	5.5	.(((((((.(((((((((((..&..))))))))))).))))))).	UUAAGGUUUCUGACUUUGGAUU&CUUCCAAAGUCAGUAACCUUGC	1	31.3913	4	0.571898	Output/LH/cleaveLand_result/t_plot/PC-3p-135193_299_psu.T.00004542.1_457_TPlot.pdf	0	0	NA	NA	NA	31.3913	0	Inf	up	2.1087e-08	3.95158e-08
PC-3p-135193_299	psu.T.00012090.1	psu.G.00012090	psu.G.00012090	bHLH transcription factor [Paeonia suffruticosa]	GO:0000976(transcription regulatory region sequence-specific DNA binding);GO:0003677(DNA binding);GO:0003700(DNA binding transcription factor activity);GO:0005515(protein binding);GO:0005634(nucleus);GO:0006351(transcription, DNA-templated);GO:0006355(regulation of transcription, DNA-templated);GO:0009813(flavonoid biosynthetic process);GO:0009867(jasmonic acid mediated signaling pathway);GO:0009…	ko04016(MAPK signaling pathway - plant);ko04075(Plant hormone signal transduction)	1315	1335	1326	0.775132	6	((((((((((-((((((((((.&.)))))))))).))))))))))	GCGGGGUUAC-GGCUUUGGAGC&CUUCCAAAGUCAGUAACCUUGC	1	31.3913	4	0.156064	Output/LH/cleaveLand_result/t_plot/PC-3p-135193_299_psu.T.00012090.1_1326_TPlot.pdf	0	0	NA	NA	NA	31.3913	0	Inf	up	2.1087e-08	3.95158e-08
PC-3p-135193_299	psu.T.00012928.1	psu.G.00012928	psu.G.00012928	PREDICTED: serine/threonine-protein kinase CDL1 [Vitis vinifera]	GO:0005886(plasma membrane);GO:0016301(kinase activity)	NA	995	1016	1007	0.671958	6	.(((((((.(((((((((((..&..))))))))))).))))))).	CCAAGGUUUCUGAUUUUGGAUU&CUUCCAAAGUCAGUAACCUUGC	1	31.3913	4	0.716479	Output/LH/cleaveLand_result/t_plot/PC-3p-135193_299_psu.T.00012928.1_1007_TPlot.pdf	1	25.5853	4	0.758966	Output/FD/cleaveLand_result/t_plot/PC-3p-135193_299_psu.T.00012928.1_1007_TPlot.pdf	31.3913	25.5853	0.29505	up	0.44178	0.446811
PC-3p-135193_299	psu.T.00019656.1	psu.G.00019656	psu.G.00019656	MLO-like protein 8 [Hevea brasiliensis]	GO:0005886(plasma membrane);GO:0006952(defense response)	NA	930	950	942	0.664021	5.5	.((((((..((((-((((((((&)))))))).))))..)))))).	ACGAGGUGUCUGA-UUUGGAAG&CUUCCAAAGUCAGUAACCUUGC	2	62.7825	3	0.408557	Output/LH/cleaveLand_result/t_plot/PC-3p-135193_299_psu.T.00019656.1_942_TPlot.pdf	4	102.341	2	0.665326	Output/FD/cleaveLand_result/t_plot/PC-3p-135193_299_psu.T.00019656.1_942_TPlot.pdf	62.7825	102.341	-0.70495	down	0.0020797	0.00243605
PC-3p-135193_299	psu.T.00026815.1	psu.G.00026815	psu.G.00026815	CBS domain-containing protein CBSCBSPB1 [Jatropha curcas]	GO:0016021(integral component of membrane)	ko04626(Plant-pathogen interaction)	1375	1395	1388	0.695767	6.5	((((((((.(((((--(((((((&)))))))..)))))-))))))))	GCAAGGUUAGCUGG--UUGGAAG&CUUCCAAAGUCAGU-AACCUUGC	0	0	NA	NA	NA	1	25.5853	4	0.571823	Output/FD/cleaveLand_result/t_plot/PC-3p-135193_299_psu.T.00026815.1_1388_TPlot.pdf	0	25.5853	-Inf	down	4.2319e-07	5.45038e-07
PC-3p-135193_299	psu.T.00031280.1	psu.G.00031280	psu.G.00031280	uncharacterized protein LOC107428107 isoform X2 [Ziziphus jujuba]	GO:0003723(RNA binding);GO:0003729(mRNA binding);GO:0005634(nucleus);GO:0005829(cytosol);GO:0008150(biological_process)	NA	963	983	974	0.687831	5.5	.(((((..-(((((((((((((&)))))))))))))...))))).	CCAGGGAU-CUGGCUUUGGAAG&CUUCCAAAGUCAGUAACCUUGC	1	31.3913	4	0.592157	Output/LH/cleaveLand_result/t_plot/PC-3p-135193_299_psu.T.00031280.1_974_TPlot.pdf	0	0	NA	NA	NA	31.3913	0	Inf	up	2.1087e-08	3.95158e-08
PC-3p-13662_3216	psu.T.00007840.1	psu.G.00007840	psu.G.00007840	small heat shock protein, chloroplastic-like [Coffea eugenioides]	GO:0000427(plastid-encoded plastid RNA polymerase complex);GO:0005515(protein binding);GO:0006351(transcription, DNA-templated);GO:0006355(regulation of transcription, DNA-templated);GO:0009408(response to heat);GO:0009416(response to light stimulus);GO:0009507(chloroplast);GO:0009644(response to high light intensity);GO:0009658(chloroplast organization);GO:0042542(response to hydrogen peroxide);…	ko04141(Protein processing in endoplasmic reticulum)	334	354	344	0.809917	4	((((((-((((((((.((((((&))))))-)))))))).))))))	GUUUGG-CAAGGGAAGGAGGCG&CGCCUC-UUCCCUUGAUUAAAC	3	94.1738	2	0.18763	Output/LH/cleaveLand_result/t_plot/PC-3p-13662_3216_psu.T.00007840.1_344_TPlot.pdf	15	383.779	2	0.214302	Output/FD/cleaveLand_result/t_plot/PC-3p-13662_3216_psu.T.00007840.1_344_TPlot.pdf	94.1738	383.779	-2.02688	down	4.605e-40	1.07529e-38
PC-3p-13662_3216	psu.T.00008421.1	psu.G.00008421	psu.G.00008421	Ribose 5-phosphate isomerase, type A [Parasponia andersonii]	GO:0004751(ribose-5-phosphate isomerase activity);GO:0005737(cytoplasm);GO:0008219(cell death);GO:0009052(pentose-phosphate shunt, non-oxidative branch);GO:0010228(vegetative to reproductive phase transition of meristem)	ko00030(Pentose phosphate pathway);ko00710(Carbon fixation in photosynthetic organisms)	781	801	792	0.793388	4.5	.(((((((((((((.((((((&)))))).))))))))))))).	AUUUGGUUAAGGGACGAGGCG&CGCCUCUUCCCUUGAUUAAAC	4	125.565	0	0.003928	Output/LH/cleaveLand_result/t_plot/PC-3p-13662_3216_psu.T.00008421.1_792_TPlot.pdf	0	0	NA	NA	NA	125.565	0	Inf	up	3.8132e-29	5.0604e-28
PC-3p-13662_3216	psu.T.00011667.1	psu.G.00011667	psu.G.00011667	PREDICTED: protein FAM188A-like [Gossypium hirsutum]	GO:0003674(molecular_function);GO:0005634(nucleus);GO:0005829(cytosol);GO:0008150(biological_process)	NA	1095	1113	1104	0.658402	7	(..((((--((((((((((((&))))))))))))..))))..)	GGGUGGU--GGGGGAGAGGCG&CGCCUCUUCCCUUGAUUAAAC	0	0	NA	NA	NA	1	25.5853	4	0.980014	Output/FD/cleaveLand_result/t_plot/PC-3p-13662_3216_psu.T.00011667.1_1104_TPlot.pdf	0	25.5853	-Inf	down	4.2319e-07	5.45038e-07
PC-3p-13662_3216	psu.T.00016410.1	psu.G.00016410	psu.G.00016410	transcription factor IIIA-like isoform X1 [Manihot esculenta]	GO:0003676(nucleic acid binding);GO:0003700(DNA binding transcription factor activity);GO:0003723(RNA binding);GO:0005634(nucleus);GO:0005730(nucleolus);GO:0005737(cytoplasm);GO:0006351(transcription, DNA-templated);GO:0006355(regulation of transcription, DNA-templated);GO:0007275(multicellular organism development);GO:0008097(5S rRNA binding);GO:0008270(zinc ion binding);GO:0046872(metal ion bin…	NA	943	965	955	0.735537	6.5	((((.((((((((..((((((((&))))))))-.))))))))-))))	GUUUCGAUCAAGGCCGAGAGGCG&CGCCUCUU-CCCUUGAUU-AAAC	1	31.3913	4	0.592157	Output/LH/cleaveLand_result/t_plot/PC-3p-13662_3216_psu.T.00016410.1_955_TPlot.pdf	3	76.7558	2	0.496636	Output/FD/cleaveLand_result/t_plot/PC-3p-13662_3216_psu.T.00016410.1_955_TPlot.pdf	31.3913	76.7558	-1.28991	down	1.2867e-05	1.60834e-05
PC-3p-13662_3216	psu.T.00018492.1	psu.G.00018492	psu.G.00018492	Proteasome A-type subunit [Parasponia andersonii]	GO:0000502(proteasome complex);GO:0004298(threonine-type endopeptidase activity);GO:0005634(nucleus);GO:0005773(vacuole);GO:0005829(cytosol);GO:0005839(proteasome core complex);GO:0006511(ubiquitin-dependent protein catabolic process);GO:0008233(peptidase activity);GO:0022626(cytosolic ribosome);GO:0046686(response to cadmium ion)	ko03050(Proteasome)	787	807	798	0.801653	7	.......((((((((((((((&)))))))))))))).......	GAGAUCACAAGGGAAGAGGCG&CGCCUCUUCCCUUGAUUAAAC	1	31.3913	4	0.287772	Output/LH/cleaveLand_result/t_plot/PC-3p-13662_3216_psu.T.00018492.1_798_TPlot.pdf	0	0	NA	NA	NA	31.3913	0	Inf	up	2.1087e-08	3.95158e-08
PC-3p-13662_3216	psu.T.00022013.1	psu.G.00022013	psu.G.00022013	Emb:CAB89363.1 [Theobroma cacao]	GO:0003674(molecular_function);GO:0005634(nucleus)	NA	819	839	830	0.760331	6.5	...((((.(((((((((((((&))))))))))))).))))...	CCAUGGUGGAGGGAAGAGGUG&CGCCUCUUCCCUUGAUUAAAC	0	0	NA	NA	NA	1	25.5853	4	0.452264	Output/FD/cleaveLand_result/t_plot/PC-3p-13662_3216_psu.T.00022013.1_830_TPlot.pdf	0	25.5853	-Inf	down	4.2319e-07	5.45038e-07
PC-3p-13662_3216	psu.T.00026868.1	psu.G.00026868	psu.G.00026868	Ribose 5-phosphate isomerase, type A [Parasponia andersonii]	GO:0004751(ribose-5-phosphate isomerase activity);GO:0005737(cytoplasm);GO:0008219(cell death);GO:0009052(pentose-phosphate shunt, non-oxidative branch);GO:0010228(vegetative to reproductive phase transition of meristem)	ko00030(Pentose phosphate pathway);ko00710(Carbon fixation in photosynthetic organisms)	131	151	142	0.763085	7	...(((((((((((.((((((&)))))).)))))))))))...	AUCUGGUCAAGGGACGAGGUG&CGCCUCUUCCCUUGAUUAAAC	1	31.3913	4	0.398925	Output/LH/cleaveLand_result/t_plot/PC-3p-13662_3216_psu.T.00026868.1_142_TPlot.pdf	0	0	NA	NA	NA	31.3913	0	Inf	up	2.1087e-08	3.95158e-08
PC-3p-13662_3216	psu.T.00027278.1	psu.G.00027278	psu.G.00027278	hypothetical protein VITISV_043444 [Vitis vinifera]	GO:0005634(nucleus);GO:0008270(zinc ion binding)	NA	592	612	602	0.652893	6	.(((((((-((((((.(((((.&.)))))-)))))).))))))).	AUUUAAUC-GGGGAACGAGGCC&CGCCUC-UUCCCUUGAUUAAAC	2	62.7825	2	0.918698	Output/LH/cleaveLand_result/t_plot/PC-3p-13662_3216_psu.T.00027278.1_602_TPlot.pdf	0	0	NA	NA	NA	62.7825	0	Inf	up	2.3061e-15	9.65459e-15
PC-3p-13662_3216	psu.T.00033159.1	psu.G.00033159	psu.G.00033159	putative E3 ubiquitin-protein ligase RF298 [Vitis vinifera]	GO:0004842(ubiquitin-protein transferase activity);GO:0005737(cytoplasm);GO:0009966(regulation of signal transduction)	NA	2188	2208	2200	0.663912	6.5	((((.(((((.(((-((((((.&.)))))).))).)))))-))))	GUUUCAGUCAUGGG-AGAGGCA&CGCCUCUUCCCUUGAUU-AAAC	0	0	NA	NA	NA	1	25.5853	4	0.976449	Output/FD/cleaveLand_result/t_plot/PC-3p-13662_3216_psu.T.00033159.1_2200_TPlot.pdf	0	25.5853	-Inf	down	4.2319e-07	5.45038e-07
PC-3p-138004_291	psu.T.00014012.1	psu.G.00014012	psu.G.00014012	alpha-glucosidase [Citrus clementina]	GO:0004553(hydrolase activity, hydrolyzing O-glycosyl compounds);GO:0005576(extracellular region);GO:0005773(vacuole);GO:0005829(cytosol);GO:0005975(carbohydrate metabolic process);GO:0009505(plant-type cell wall);GO:0030246(carbohydrate binding);GO:0048046(apoplast)	ko00052(Galactose metabolism);ko00500(Starch and sucrose metabolism)	1417	1438	1430	0.700224	5	((((-((((((((((((((-(((.&.))).)))))))))))))).))))	AGUC-CCGGCAACAUCUUU-ACAC&AUGUCGAAGAUGUUGCCGGUGACU	0	0	NA	NA	NA	1	25.5853	4	0.239378	Output/FD/cleaveLand_result/t_plot/PC-3p-138004_291_psu.T.00014012.1_1430_TPlot.pdf	0	25.5853	-Inf	down	4.2319e-07	5.45038e-07
PC-3p-138004_291	psu.T.00014991.1	psu.G.00014991	psu.G.00014991	cyclic nucleotide-gated ion channel 2 isoform X1 [Ziziphus jujuba]	GO:0005249(voltage-gated potassium channel activity);GO:0005887(integral component of plasma membrane);GO:0042391(regulation of membrane potential)	ko04626(Plant-pathogen interaction)	693	716	707	0.796421	5	((((((((((.((((((((((((.&.)))))))))))).))))))))))	GGUCACUGGCUACAUCUUUGGCAC&AUGUCGAAGAUGUUGCCGGUGACU	0	0	NA	NA	NA	1	25.5853	4	0.0532533	Output/FD/cleaveLand_result/t_plot/PC-3p-138004_291_psu.T.00014991.1_707_TPlot.pdf	0	25.5853	-Inf	down	4.2319e-07	5.45038e-07
PC-3p-138004_291	psu.T.00034971.1	psu.G.00034971	psu.G.00034971	E3 ubiquitin-protein ligase ORTHRUS 2 -like protein [Gossypium arboreum]	GO:0005720(nuclear heterochromatin);GO:0010216(maintenance of DNA methylation);GO:0016567(protein ubiquitination);GO:0061630(ubiquitin protein ligase activity);GO:0090308(regulation of methylation-dependent chromatin silencing)	NA	584	607	598	0.789709	6	((((((((((((((((((((((((&))))))))))))))))))))))))	GGUCACCGGUGGCGUUUUUGAUAU&AUGUCGAAGAUGUUGCCGGUGACU	1	31.3913	4	0.114142	Output/LH/cleaveLand_result/t_plot/PC-3p-138004_291_psu.T.00034971.1_598_TPlot.pdf	0	0	NA	NA	NA	31.3913	0	Inf	up	2.1087e-08	3.95158e-08
PC-3p-144375_275	psu.T.00015216.1	psu.G.00015216	psu.G.00015216	PREDICTED: aconitate hydratase 1 [Nelumbo nucifera]	GO:0003994(aconitate hydratase activity);GO:0005507(copper ion binding);GO:0005737(cytoplasm);GO:0005739(mitochondrion);GO:0005773(vacuole);GO:0005829(cytosol);GO:0005886(plasma membrane);GO:0006099(tricarboxylic acid cycle);GO:0006101(citrate metabolic process);GO:0006102(isocitrate metabolic process);GO:0008152(metabolic process);GO:0009506(plasmodesma);GO:0009651(response to salt stress);GO:00…	ko00020(Citrate cycle (TCA cycle));ko00630(Glyoxylate and dicarboxylate metabolism)	842	863	854	0.709677	6.5	((((((.((((((((.((((((&)))))).))))))))-))))))	UUGGGUGUUGCUGGGUGGGGAG&UUCCCCUUCUGGCAA-ACCCAA	0	0	NA	NA	NA	1	25.5853	4	0.821613	Output/FD/cleaveLand_result/t_plot/PC-3p-144375_275_psu.T.00015216.1_854_TPlot.pdf	0	25.5853	-Inf	down	4.2319e-07	5.45038e-07
PC-3p-144375_275	psu.T.00018241.1	psu.G.00018241	psu.G.00018241	NA	NA	NA	307	326	317	0.650124	6	(((((((..-(((.(((((((&))))))).)))...)))))))	UUGGGUUGA-CAGUAGGGGAA&UUCCCCUUCUGGCAAACCCAA	0	0	NA	NA	NA	1	25.5853	4	0.971477	Output/FD/cleaveLand_result/t_plot/PC-3p-144375_275_psu.T.00018241.1_317_TPlot.pdf	0	25.5853	-Inf	down	4.2319e-07	5.45038e-07
PC-3p-144375_275	psu.T.00019173.1	psu.G.00019173	psu.G.00019173	Pentatricopeptide repeat-containing protein, mitochondrial [Vitis vinifera]	GO:0003674(molecular_function);GO:0005739(mitochondrion);GO:0008150(biological_process)	NA	748	770	761	0.774194	6	..(((((..(((.((((((((((&)))))))))).)))--)))))..	AAGGGUUUGUGCGAGAAGGGGAA&UUCCCCUUCUGGCA--AACCCAA	0	0	NA	NA	NA	1	25.5853	4	0.259908	Output/FD/cleaveLand_result/t_plot/PC-3p-144375_275_psu.T.00019173.1_761_TPlot.pdf	0	25.5853	-Inf	down	4.2319e-07	5.45038e-07
PC-3p-144375_275	psu.T.00028559.1	psu.G.00028559	psu.G.00028559	RNA-binding (RRM/RBD/RNP motifs) family protein isoform 2 [Theobroma cacao]	GO:0003723(RNA binding);GO:0005515(protein binding);GO:0005634(nucleus);GO:0005774(vacuolar membrane);GO:0008143(poly(A) binding);GO:0008150(biological_process);GO:0016607(nuclear speck);GO:0043621(protein self-association)	ko03015(mRNA surveillance pathway)	301	320	311	0.667494	6	((((--((((.(((((((((((&)))))))))))-))))..))))	UUGG--UUGCACAGGAGGGGGA&UUCCCCUUCUG-GCAAACCCAA	0	0	NA	NA	NA	3	76.7558	2	0.860063	Output/FD/cleaveLand_result/t_plot/PC-3p-144375_275_psu.T.00028559.1_311_TPlot.pdf	0	76.7558	-Inf	down	1.9317e-18	1.15027e-17
PC-3p-148486_266	psu.T.00023276.1	psu.G.00023276	psu.G.00023276	Polygalacturonase 1 beta-like protein 1 [Vitis vinifera]	GO:0004650(polygalacturonase activity);GO:0005576(extracellular region);GO:0005618(cell wall);GO:0008150(biological_process);GO:0048046(apoplast)	ko04144(Endocytosis)	1078	1100	1091	0.661253	7	...((((((.-(((((((((((((&)))))))))))))..))))))...	GUCGGGUUCA-AGAUUUAUGGCGU&ACGCCAUGAAUUUAGGAACCCUGA	5	156.956	3	0.0349797	Output/LH/cleaveLand_result/t_plot/PC-3p-148486_266_psu.T.00023276.1_1091_TPlot.pdf	3	76.7558	3	0.046742	Output/FD/cleaveLand_result/t_plot/PC-3p-148486_266_psu.T.00023276.1_1091_TPlot.pdf	156.956	76.7558	1.03202	up	1.5509e-07	2.85886e-07
PC-3p-14913_2961	psu.T.00017263.1	psu.G.00017263	psu.G.00017263	PREDICTED: phosphatidylinositol/phosphatidylcholine transfer protein SFH8 [Vitis vinifera]	GO:0005215(transporter activity);GO:0005739(mitochondrion);GO:0005794(Golgi apparatus);GO:0006810(transport)	NA	211	231	222	0.680569	6	(((((...-((((((((((((.&.))))))))))))....)))))	GGUGGUAC-CUGCACCUGCGUA&CACGCAGGUGCAGAACUUCACU	1	31.3913	4	0.384177	Output/LH/cleaveLand_result/t_plot/PC-3p-14913_2961_psu.T.00017263.1_222_TPlot.pdf	5	127.926	2	0.309991	Output/FD/cleaveLand_result/t_plot/PC-3p-14913_2961_psu.T.00017263.1_222_TPlot.pdf	31.3913	127.926	-2.02688	down	2.035e-14	8.32835e-14
PC-3p-150062_262	psu.T.00020900.1	psu.G.00020900	psu.G.00020900	peptidyl-tRNA hydrolase 2, mitochondrial [Citrus clementina]	GO:0005739(mitochondrion)	NA	36	59	50	0.664176	6.5	((((.((....(((((((((((((&)))))))))))))-...))-))))	AGGGCUGGAUGCCUUGCUCUGGGA&UCCCGGAGCAAGG-GUACA-CCUU	2	62.7825	1	0.00994688	Output/LH/cleaveLand_result/t_plot/PC-3p-150062_262_psu.T.00020900.1_50_TPlot.pdf	0	0	NA	NA	NA	62.7825	0	Inf	up	2.3061e-15	9.65459e-15
PC-3p-152489_257	psu.T.00002966.1	psu.G.00002966	psu.G.00002966	cytochrome P450 71A1-like [Quercus suber]	GO:0016020(membrane);GO:0016709(oxidoreductase activity, acting on paired donors, with incorporation or reduction of molecular oxygen, NAD(P)H as one donor, and incorporation of one atom of oxygen);GO:0044550(secondary metabolite biosynthetic process)	ko00460(Cyanoamino acid metabolism)	990	1009	999	0.698734	7	((((((((-((((.((((((.&.))))))-)))).))))))))	CCAGAAGG-AGACACAGCUCU&CGGGCUG-GUUUACCUUCUGG	1	31.3913	4	0.974889	Output/LH/cleaveLand_result/t_plot/PC-3p-152489_257_psu.T.00002966.1_999_TPlot.pdf	1	25.5853	4	0.984377	Output/FD/cleaveLand_result/t_plot/PC-3p-152489_257_psu.T.00002966.1_999_TPlot.pdf	31.3913	25.5853	0.29505	up	0.44178	0.446811
PC-3p-152489_257	psu.T.00005913.1	psu.G.00005913	psu.G.00005913	stromal processing peptidase, chloroplastic-like [Chenopodium quinoa]	GO:0004222(metalloendopeptidase activity);GO:0008270(zinc ion binding);GO:0016485(protein processing)	NA	1514	1533	1524	0.658228	5.5	.((.((((((((((((((((&)))))))))))))))).)).	ACGAAAGGUGAACUAGCUCG&CGGGCUGGUUUACCUUCUGG	0	0	NA	NA	NA	2	51.1705	3	0.950993	Output/FD/cleaveLand_result/t_plot/PC-3p-152489_257_psu.T.00005913.1_1524_TPlot.pdf	0	51.1705	-Inf	down	8.4624e-13	2.57943e-12
PC-3p-152489_257	psu.T.00014831.1	psu.G.00014831	psu.G.00014831	stromal processing peptidase, chloroplastic isoform X1 [Hevea brasiliensis]	GO:0004222(metalloendopeptidase activity);GO:0008270(zinc ion binding);GO:0016485(protein processing)	NA	1540	1559	1550	0.658228	5.5	.((.((((((((((((((((&)))))))))))))))).)).	ACGAAAGGUGAACUAGCUCG&CGGGCUGGUUUACCUUCUGG	2	62.7825	3	0.890034	Output/LH/cleaveLand_result/t_plot/PC-3p-152489_257_psu.T.00014831.1_1550_TPlot.pdf	0	0	NA	NA	NA	62.7825	0	Inf	up	2.3061e-15	9.65459e-15
PC-3p-152489_257	psu.T.00022168.1	psu.G.00022168	psu.G.00022168	GDSL esterase/lipase APG-like [Ziziphus jujuba]	GO:0005576(extracellular region);GO:0016042(lipid catabolic process);GO:0016788(hydrolase activity, acting on ester bonds);GO:0048046(apoplast);GO:0052689(carboxylic ester hydrolase activity)	ko00561(Glycerolipid metabolism)	753	774	763	0.706329	7	..(((((((((((.(((((.((&))-)))))-)))))))))))..	UAAGAAGGUGAACGCAGCCGCG&CG-GGCUG-GUUUACCUUCUGG	2	62.7825	3	0.656368	Output/LH/cleaveLand_result/t_plot/PC-3p-152489_257_psu.T.00022168.1_763_TPlot.pdf	4	102.341	3	0.762144	Output/FD/cleaveLand_result/t_plot/PC-3p-152489_257_psu.T.00022168.1_763_TPlot.pdf	62.7825	102.341	-0.70495	down	0.0020797	0.00243605
PC-3p-152489_257	psu.T.00024987.1	psu.G.00024987	psu.G.00024987	PREDICTED: paired amphipathic helix protein Sin3-like 2 [Vitis vinifera]	GO:0000118(histone deacetylase complex);GO:0000122(negative regulation of transcription by RNA polymerase II);GO:0000785(chromatin);GO:0004407(histone deacetylase activity);GO:0016575(histone deacetylation)	NA	902	923	914	0.691139	7	((.(((((.(..((((((((((&))))))))))..)-)))))-))	CCGAGAAGAGGAAAUCAGCCCG&CGGGCUGGUUUAC-CUUCU-GG	1	31.3913	4	0.982962	Output/LH/cleaveLand_result/t_plot/PC-3p-152489_257_psu.T.00024987.1_914_TPlot.pdf	2	51.1705	2	0.955702	Output/FD/cleaveLand_result/t_plot/PC-3p-152489_257_psu.T.00024987.1_914_TPlot.pdf	31.3913	51.1705	-0.70495	down	0.029491	0.0331718
PC-3p-152489_257	psu.T.00031168.1	psu.G.00031168	psu.G.00031168	cytochrome P450 71A1-like [Quercus suber]	GO:0016020(membrane);GO:0016709(oxidoreductase activity, acting on paired donors, with incorporation or reduction of molecular oxygen, NAD(P)H as one donor, and incorporation of one atom of oxygen);GO:0044550(secondary metabolite biosynthetic process)	ko00460(Cyanoamino acid metabolism)	423	442	432	0.698734	7	((((((((-((((.((((((.&.))))))-)))).))))))))	CCAGAAGG-AGACACAGCUCU&CGGGCUG-GUUUACCUUCUGG	5	156.956	2	0.907607	Output/LH/cleaveLand_result/t_plot/PC-3p-152489_257_psu.T.00031168.1_432_TPlot.pdf	0	0	NA	NA	NA	156.956	0	Inf	up	5.2e-36	1.0391e-34
PC-3p-152489_257	psu.T.00032746.1	psu.G.00032746	psu.G.00032746	PREDICTED: argininosuccinate synthase, chloroplastic [Nelumbo nucifera]	GO:0000050(urea cycle);GO:0000053(argininosuccinate metabolic process);GO:0004055(argininosuccinate synthase activity);GO:0005737(cytoplasm);GO:0006526(arginine biosynthetic process)	ko00250(Alanine, aspartate and glutamate metabolism);ko00220(Arginine biosynthesis)	1030	1049	1040	0.711392	5.5	(((((((.((.((((((((.&.)))))))).)).)))))))	CCAGAGGAUGCACCAGCCCA&CGGGCUGGUUUACCUUCUGG	0	0	NA	NA	NA	1	25.5853	4	0.952029	Output/FD/cleaveLand_result/t_plot/PC-3p-152489_257_psu.T.00032746.1_1040_TPlot.pdf	0	25.5853	-Inf	down	4.2319e-07	5.45038e-07
PC-3p-152489_257	psu.T.00035460.1	psu.G.00035460	psu.G.00035460	hypothetical protein VITISV_006467 [Vitis vinifera]	GO:0005634(nucleus);GO:0052689(carboxylic ester hydrolase activity)	NA	566	585	575	0.653165	6.5	((((((.(-((((((((.(((&)))-)))))))).).))))))	CCAGGAUG-AAGCCAGCUCCG&CGG-GCUGGUUUACCUUCUGG	3	94.1738	3	0.908783	Output/LH/cleaveLand_result/t_plot/PC-3p-152489_257_psu.T.00035460.1_575_TPlot.pdf	0	0	NA	NA	NA	94.1738	0	Inf	up	2.8836e-22	2.29079e-21
PC-3p-152489_257	psu.T.00035545.1	psu.G.00035545	psu.G.00035545	GDSL esterase/lipase APG-like [Ziziphus jujuba]	GO:0005576(extracellular region);GO:0016042(lipid catabolic process);GO:0016788(hydrolase activity, acting on ester bonds);GO:0048046(apoplast);GO:0052689(carboxylic ester hydrolase activity)	ko00561(Glycerolipid metabolism)	737	758	747	0.706329	7	..(((((((((((.(((((.((&))-)))))-)))))))))))..	UAAGAAGGUGAACGCAGCCGCG&CG-GGCUG-GUUUACCUUCUGG	3	94.1738	3	0.659413	Output/LH/cleaveLand_result/t_plot/PC-3p-152489_257_psu.T.00035545.1_747_TPlot.pdf	1	25.5853	4	0.963513	Output/FD/cleaveLand_result/t_plot/PC-3p-152489_257_psu.T.00035545.1_747_TPlot.pdf	94.1738	25.5853	1.88001	up	3.6635e-10	1.05392e-09
PC-3p-155842_250	psu.T.00008692.1	psu.G.00008692	psu.G.00008692	uncharacterized protein LOC18045330 [Citrus clementina]	GO:0005634(nucleus);GO:0005737(cytoplasm)	NA	611	630	621	0.732697	6	(((-(((((((.(((((((((&))))))))).))))))).)))	GGC-AGUCGCGGCAGGGGUUU&AGACCCCUGGUGCGACUUGUU	1	31.3913	4	0.384177	Output/LH/cleaveLand_result/t_plot/PC-3p-155842_250_psu.T.00008692.1_621_TPlot.pdf	0	0	NA	NA	NA	31.3913	0	Inf	up	2.1087e-08	3.95158e-08
PC-3p-155842_250	psu.T.00010916.1	psu.G.00010916	psu.G.00010916	NA	NA	NA	926	947	938	0.749403	5.5	.((((((.((((.((((((((.&.)))))))).))))-)))))).	UACAAGUAUGCAGCAGGGGUCA&AGACCCCUGGUGCG-ACUUGUU	0	0	NA	NA	NA	1	25.5853	4	0.336634	Output/FD/cleaveLand_result/t_plot/PC-3p-155842_250_psu.T.00010916.1_938_TPlot.pdf	0	25.5853	-Inf	down	4.2319e-07	5.45038e-07
PC-3p-155842_250	psu.T.00013549.1	psu.G.00013549	psu.G.00013549	eRF1 domain 1/Pelota-like protein [Artemisia annua]	GO:0003747(translation release factor activity);GO:0005737(cytoplasm);GO:0005829(cytosol);GO:0006415(translational termination);GO:0040008(regulation of growth)	ko03015(mRNA surveillance pathway)	1110	1130	1121	0.797136	4	(((((((((((..((((((((&))))))))..)))))))))))	AACAAGUCGCAGGAGGGGUCU&AGACCCCUGGUGCGACUUGUU	2	62.7825	2	0.0619372	Output/LH/cleaveLand_result/t_plot/PC-3p-155842_250_psu.T.00013549.1_1121_TPlot.pdf	1	25.5853	4	0.103671	Output/FD/cleaveLand_result/t_plot/PC-3p-155842_250_psu.T.00013549.1_1121_TPlot.pdf	62.7825	25.5853	1.29505	up	7.5875e-05	9.16444e-05
PC-3p-155842_250	psu.T.00014830.1	psu.G.00014830	psu.G.00014830	PREDICTED: polyadenylate-binding protein-interacting protein 11 isoform X1 [Vitis vinifera]	GO:0003723(RNA binding);GO:0003729(mRNA binding);GO:0005634(nucleus);GO:0005737(cytoplasm);GO:0008150(biological_process)	NA	388	408	399	0.77327	3.5	(((((.((((-(((((((((((&))))))))))).))))-)))))	AACAGUGUCG-ACCAGGGGUCU&AGACCCCUGGUGCGAC-UUGUU	0	0	NA	NA	NA	1	25.5853	4	0.259908	Output/FD/cleaveLand_result/t_plot/PC-3p-155842_250_psu.T.00014830.1_399_TPlot.pdf	0	25.5853	-Inf	down	4.2319e-07	5.45038e-07
PC-3p-155842_250	psu.T.00017184.1	psu.G.00017184	psu.G.00017184	eRF1 domain 1/Pelota-like protein [Artemisia annua]	GO:0003747(translation release factor activity);GO:0005737(cytoplasm);GO:0005829(cytosol);GO:0006415(translational termination);GO:0040008(regulation of growth)	ko03015(mRNA surveillance pathway)	1293	1313	1304	0.797136	4	(((((((((((..((((((((&))))))))..)))))))))))	AACAAGUCGCAGGAGGGGUCU&AGACCCCUGGUGCGACUUGUU	0	0	NA	NA	NA	1	25.5853	4	0.127863	Output/FD/cleaveLand_result/t_plot/PC-3p-155842_250_psu.T.00017184.1_1304_TPlot.pdf	0	25.5853	-Inf	down	4.2319e-07	5.45038e-07
PC-3p-155842_250	psu.T.00034208.1	psu.G.00034208	psu.G.00034208	PREDICTED: uncharacterized protein LOC100253416 [Vitis vinifera]	NA	NA	446	465	456	0.656325	7	...(((((-((.(((((((((&))))))))).)).)))))...	AGAAAGUC-CGGCAGGGGUCU&AGACCCCUGGUGCGACUUGUU	0	0	NA	NA	NA	5	127.926	3	0.629646	Output/FD/cleaveLand_result/t_plot/PC-3p-155842_250_psu.T.00034208.1_456_TPlot.pdf	0	127.926	-Inf	down	1.1601e-29	1.73697e-28
PC-3p-156601_248	psu.T.00015144.1	psu.G.00015144	psu.G.00015144	PREDICTED: trihelix transcription factor GTL1 isoform X2 [Gossypium arboreum]	GO:0003677(DNA binding);GO:0003700(DNA binding transcription factor activity);GO:0005634(nucleus);GO:0006351(transcription, DNA-templated);GO:0006355(regulation of transcription, DNA-templated)	ko00040(Pentose and glucuronate interconversions)	1367	1387	1378	0.693506	7	((((((((((.--((((((((((&))))))))))...))))))))))	ACUGGCCAGAC--CAUCCAAUUG&UAAUUGGGUGUAAUCUGGUCAGU	1	31.3913	4	0.23405	Output/LH/cleaveLand_result/t_plot/PC-3p-156601_248_psu.T.00015144.1_1378_TPlot.pdf	0	0	NA	NA	NA	31.3913	0	Inf	up	2.1087e-08	3.95158e-08
PC-3p-15676_2827	psu.T.00001404.1	psu.G.00001404	psu.G.00001404	PREDICTED: probable GTP diphosphokinase CRSH, chloroplastic [Vitis vinifera]	GO:0008728(GTP diphosphokinase activity);GO:0008893(guanosine-3',5'-bis(diphosphate) 3'-diphosphatase activity);GO:0009507(chloroplast);GO:0015969(guanosine tetraphosphate metabolic process);GO:0042594(response to starvation)	NA	1056	1075	1066	0.7125	6	(((-((((((((((..((((.&.))))..)))))))))).)))	GCC-UAGGUCUGGAGUAGAUA&AAUCUCGUCCAGACCUAUGGC	0	0	NA	NA	NA	1	25.5853	4	0.43707	Output/FD/cleaveLand_result/t_plot/PC-3p-15676_2827_psu.T.00001404.1_1066_TPlot.pdf	0	25.5853	-Inf	down	4.2319e-07	5.45038e-07
PC-3p-15676_2827	psu.T.00028574.1	psu.G.00028574	psu.G.00028574	PREDICTED: protein FREE1-like [Nelumbo nucifera]	GO:0000813(ESCRT I complex);GO:0003729(mRNA binding);GO:0005515(protein binding);GO:0005634(nucleus);GO:0005774(vacuolar membrane);GO:0007165(signal transduction);GO:0015031(protein transport);GO:0031902(late endosome membrane);GO:0035091(phosphatidylinositol binding);GO:0036258(multivesicular body assembly);GO:0043130(ubiquitin binding);GO:0046872(metal ion binding);GO:0055072(iron ion homeostas…	ko00562(Inositol phosphate metabolism);ko04070(Phosphatidylinositol signaling system);ko04145(Phagosome)	1068	1090	1081	0.722	7	((((....(((((((((((((((&)))))))))))))))--..))))	GCCAGAUUGGUUUGGAUGGGAUU&AAUCUCGUCCAGACC--UAUGGC	0	0	NA	NA	NA	2	51.1705	3	0.193792	Output/FD/cleaveLand_result/t_plot/PC-3p-15676_2827_psu.T.00028574.1_1081_TPlot.pdf	0	51.1705	-Inf	down	8.4624e-13	2.57943e-12
PC-3p-158013_245	psu.T.00026577.1	psu.G.00026577	psu.G.00026577	PREDICTED: protein SUPPRESSOR OF K(+) TRANSPORT GROWTH DEFECT 1 [Gossypium hirsutum]	GO:0005634(nucleus);GO:0007033(vacuole organization);GO:0008568(microtubule-severing ATPase activity);GO:0031122(cytoplasmic microtubule organization)	ko04144(Endocytosis)	376	399	391	0.680352	4	((((.((((.((((((-((((((((&)))))))).))))))-)))).))))	AUAUAUAUUCCUCUAC-CGGAUUUG&CAAAUCCGAGUAGAG-AAUAAAUAU	1	31.3913	4	0.114142	Output/LH/cleaveLand_result/t_plot/PC-3p-158013_245_psu.T.00026577.1_391_TPlot.pdf	1	25.5853	4	0.127863	Output/FD/cleaveLand_result/t_plot/PC-3p-158013_245_psu.T.00026577.1_391_TPlot.pdf	31.3913	25.5853	0.29505	up	0.44178	0.446811
PC-3p-158013_245	psu.T.00034151.1	psu.G.00034151	psu.G.00034151	PREDICTED: protein SUPPRESSOR OF K(+) TRANSPORT GROWTH DEFECT 1 [Gossypium hirsutum]	GO:0005634(nucleus);GO:0007033(vacuole organization);GO:0008568(microtubule-severing ATPase activity);GO:0031122(cytoplasmic microtubule organization)	ko04144(Endocytosis)	97	120	112	0.680352	4	((((.((((.((((((-((((((((&)))))))).))))))-)))).))))	AUAUAUAUUCCUCUAC-CGGAUUUG&CAAAUCCGAGUAGAG-AAUAAAUAU	1	31.3913	4	0.092407	Output/LH/cleaveLand_result/t_plot/PC-3p-158013_245_psu.T.00034151.1_112_TPlot.pdf	1	25.5853	4	0.103671	Output/FD/cleaveLand_result/t_plot/PC-3p-158013_245_psu.T.00034151.1_112_TPlot.pdf	31.3913	25.5853	0.29505	up	0.44178	0.446811
PC-3p-158125_245	psu.T.00013117.1	psu.G.00013117	psu.G.00013117	eukaryotic translation initiation factor 3 subunit D-like [Quercus suber]	GO:0003743(translation initiation factor activity);GO:0005852(eukaryotic translation initiation factor 3 complex)	ko03013(RNA transport)	960	982	973	0.690544	5	((((((.((((.(((((((((((&))))))))))).))))-))))))	UCUAUUGUGGACUUGUGCAUGAA&UUCAUGUACAAAUCCG-AGUAGA	3	94.1738	3	0.0769887	Output/LH/cleaveLand_result/t_plot/PC-3p-158125_245_psu.T.00013117.1_973_TPlot.pdf	3	76.7558	3	0.102109	Output/FD/cleaveLand_result/t_plot/PC-3p-158125_245_psu.T.00013117.1_973_TPlot.pdf	94.1738	76.7558	0.29505	up	0.18276	0.20192
PC-3p-158125_245	psu.T.00023713.1	psu.G.00023713	psu.G.00023713	PREDICTED: eukaryotic translation initiation factor 3 subunit D-like [Vitis vinifera]	GO:0003743(translation initiation factor activity);GO:0005852(eukaryotic translation initiation factor 3 complex)	ko03013(RNA transport)	1372	1394	1385	0.802292	3	((((((.((((((((((((((((&))))))))))))))))-))))))	UCUAUUGUGGAUUUGUGCAUGAA&UUCAUGUACAAAUCCG-AGUAGA	9	282.521	2	0.0314636	Output/LH/cleaveLand_result/t_plot/PC-3p-158125_245_psu.T.00023713.1_1385_TPlot.pdf	9	230.267	2	0.036425	Output/FD/cleaveLand_result/t_plot/PC-3p-158125_245_psu.T.00023713.1_1385_TPlot.pdf	282.521	230.267	0.29505	up	0.021008	0.0244697
PC-3p-162270_237	psu.T.00002703.1	psu.G.00002703	psu.G.00002703	PREDICTED: uncharacterized protein LOC100266278 isoform X1 [Vitis vinifera]	NA	NA	1654	1678	1669	0.688488	5	(((((((.((.(((((((((.((((&)))).))))))))).))-)))))))	GGUCACCGGAGAACAUCUUCUAUAU&AUGUCGAAGAUGUUGUC-GGUGACC	1	31.3913	4	0.176275	Output/LH/cleaveLand_result/t_plot/PC-3p-162270_237_psu.T.00002703.1_1669_TPlot.pdf	0	0	NA	NA	NA	31.3913	0	Inf	up	2.1087e-08	3.95158e-08
PC-3p-167261_228	psu.T.00006919.1	psu.G.00006919	psu.G.00006919	unnamed protein product, partial [Vitis vinifera]	GO:0005215(transporter activity);GO:0005886(plasma membrane);GO:0006857(oligopeptide transport);GO:0016020(membrane);GO:0016021(integral component of membrane);GO:0022857(transmembrane transporter activity);GO:0055085(transmembrane transport)	NA	508	527	519	0.782288	4	..(((((((((((((-(((((&))))).)))))))))))))..	GGCUUAUCAAACUUG-GUAUU&AAUACACAAGUUUGAUAAGAA	0	0	NA	NA	NA	1	25.5853	4	0.0532533	Output/FD/cleaveLand_result/t_plot/PC-3p-167261_228_psu.T.00006919.1_519_TPlot.pdf	0	25.5853	-Inf	down	4.2319e-07	5.45038e-07
PC-3p-167261_228	psu.T.00026025.1	psu.G.00026025	psu.G.00026025	uncharacterized protein LOC111316855 [Durio zibethinus]	GO:0003674(molecular_function);GO:0005634(nucleus);GO:0008150(biological_process)	NA	1281	1302	1293	0.671587	6.5	.((((((.((((((((.((((.&.)))).))))))))-)))))).	AUCUUGUGCAGACUUGAGUAUG&AAUACACAAGUUUG-AUAAGAA	1	31.3913	4	0.384177	Output/LH/cleaveLand_result/t_plot/PC-3p-167261_228_psu.T.00026025.1_1293_TPlot.pdf	1	25.5853	4	0.421454	Output/FD/cleaveLand_result/t_plot/PC-3p-167261_228_psu.T.00026025.1_1293_TPlot.pdf	31.3913	25.5853	0.29505	up	0.44178	0.446811
PC-3p-167261_228	psu.T.00029515.1	psu.G.00029515	psu.G.00029515	nuclear valosin-containing protein-like [Hevea brasiliensis]	GO:0005634(nucleus);GO:0008568(microtubule-severing ATPase activity);GO:0031122(cytoplasmic microtubule organization)	ko03013(RNA transport)	1232	1251	1242	0.712177	5.5	.(((((.-((((((((((((.&.))))))))))))..))))).	AUCUUAA-GAACUUGUGUGUG&AAUACACAAGUUUGAUAAGAA	6	188.348	2	0.120038	Output/LH/cleaveLand_result/t_plot/PC-3p-167261_228_psu.T.00029515.1_1242_TPlot.pdf	4	102.341	3	0.0912992	Output/FD/cleaveLand_result/t_plot/PC-3p-167261_228_psu.T.00029515.1_1242_TPlot.pdf	188.348	102.341	0.880012	up	4.5386e-07	5.83382e-07
PC-3p-167392_228	psu.T.00018721.1	psu.G.00018721	psu.G.00018721	PREDICTED: 3-oxo-Delta(4,5)-steroid 5-beta-reductase-like [Juglans regia]	GO:0005829(cytosol);GO:0008202(steroid metabolic process);GO:0009611(response to wounding);GO:0010051(xylem and phloem pattern formation);GO:0035671(enone reductase activity);GO:0047787(delta4-3-oxosteroid 5beta-reductase activity);GO:0055114(oxidation-reduction process)	NA	413	433	424	0.662818	5	((.((((.((-(((((((((((&))))))))))).)).)))).))	CCAAGGGAGC-UUGGGAGUGUU&AACACUCCUAAAGCCCCCUAGG	14	439.478	2	0.237946	Output/LH/cleaveLand_result/t_plot/PC-3p-167392_228_psu.T.00018721.1_424_TPlot.pdf	22	562.876	2	0.270497	Output/FD/cleaveLand_result/t_plot/PC-3p-167392_228_psu.T.00018721.1_424_TPlot.pdf	439.478	562.876	-0.357027	down	9.6756e-05	0.000116811
PC-3p-167392_228	psu.T.00021253.1	psu.G.00021253	psu.G.00021253	PREDICTED: 3-oxo-Delta(4,5)-steroid 5-beta-reductase-like [Juglans regia]	GO:0005829(cytosol);GO:0008202(steroid metabolic process);GO:0009611(response to wounding);GO:0010051(xylem and phloem pattern formation);GO:0035671(enone reductase activity);GO:0047787(delta4-3-oxosteroid 5beta-reductase activity);GO:0055114(oxidation-reduction process)	ko00190(Oxidative phosphorylation)	1082	1102	1093	0.662818	5	((.((((.((-(((((((((((&))))))))))).)).)))).))	CCAAGGGAGC-UUGGGAGUGUU&AACACUCCUAAAGCCCCCUAGG	14	439.478	2	0.225667	Output/LH/cleaveLand_result/t_plot/PC-3p-167392_228_psu.T.00021253.1_1093_TPlot.pdf	29	741.973	2	0.256837	Output/FD/cleaveLand_result/t_plot/PC-3p-167392_228_psu.T.00021253.1_1093_TPlot.pdf	439.478	741.973	-0.755576	down	1.3301e-18	9.82308e-18
PC-3p-167392_228	psu.T.00035342.1	psu.G.00035342	psu.G.00035342	3-oxo-Delta(4,5)-steroid 5-beta-reductase-like [Manihot esculenta]	GO:0005829(cytosol);GO:0008202(steroid metabolic process);GO:0009611(response to wounding);GO:0010051(xylem and phloem pattern formation);GO:0035671(enone reductase activity);GO:0047787(delta4-3-oxosteroid 5beta-reductase activity);GO:0055114(oxidation-reduction process)	ko00040(Pentose and glucuronate interconversions)	290	310	301	0.662818	5	((.((((.((-(((((((((((&))))))))))).)).)))).))	CCAAGGGAGC-UUGGGAGUGUU&AACACUCCUAAAGCCCCCUAGG	3	94.1738	3	0.124993	Output/LH/cleaveLand_result/t_plot/PC-3p-167392_228_psu.T.00035342.1_301_TPlot.pdf	0	0	NA	NA	NA	94.1738	0	Inf	up	2.8836e-22	2.29079e-21
PC-3p-167795_227	psu.T.00007314.1	psu.G.00007314	psu.G.00007314	S-adenosylmethionine synthetase [Macleaya cordata]	GO:0004478(methionine adenosyltransferase activity);GO:0005829(cytosol)	ko00270(Cysteine and methionine metabolism)	347	368	359	0.650568	6	((..((((-(((((((((((((.&.))))))))))))).))))-.))	UCCGGCAC-AGUAUCUUGAUGAC&AUUAUCAAGGUACUUGUGC-AGA	6	188.348	2	0.350521	Output/LH/cleaveLand_result/t_plot/PC-3p-167795_227_psu.T.00007314.1_359_TPlot.pdf	4	102.341	3	0.276113	Output/FD/cleaveLand_result/t_plot/PC-3p-167795_227_psu.T.00007314.1_359_TPlot.pdf	188.348	102.341	0.880012	up	4.5386e-07	5.83382e-07
PC-3p-167795_227	psu.T.00008473.1	psu.G.00008473	psu.G.00008473	hypothetical protein VITISV_030909 [Vitis vinifera]	GO:0000325(plant-type vacuole);GO:0005215(transporter activity);GO:0005773(vacuole);GO:0005774(vacuolar membrane);GO:0005794(Golgi apparatus);GO:0005886(plasma membrane);GO:0009705(plant-type vacuole membrane);GO:0015031(protein transport);GO:0015112(nitrate transmembrane transporter activity);GO:0015334(high-affinity oligopeptide transmembrane transporter activity);GO:0015833(peptide transport);…	NA	1002	1024	1015	0.806818	4.5	(((.((((((((((((((((((.&.))))))))))))))))))-)))	UCUGGUGCAGGUGCCUUGAUAAA&AUUAUCAAGGUACUUGUGC-AGA	1	31.3913	4	0.0473233	Output/LH/cleaveLand_result/t_plot/PC-3p-167795_227_psu.T.00008473.1_1015_TPlot.pdf	1	25.5853	4	0.0532533	Output/FD/cleaveLand_result/t_plot/PC-3p-167795_227_psu.T.00008473.1_1015_TPlot.pdf	31.3913	25.5853	0.29505	up	0.44178	0.446811
PC-3p-167795_227	psu.T.00020761.1	psu.G.00020761	psu.G.00020761	Vacuolar protein-sorting-associated protein 11-like [Vitis vinifera]	GO:0005768(endosome);GO:0006904(vesicle docking involved in exocytosis);GO:0007032(endosome organization);GO:0007040(lysosome organization);GO:0030674(protein binding, bridging);GO:0030897(HOPS complex);GO:0035542(regulation of SNARE complex assembly)	NA	1943	1964	1955	0.724432	5.5	(((((.(((((((((((((((.&.))))))))))))))).)))))	UUUGCUCAAGUACUUUGGUGAG&AUUAUCAAGGUACUUGUGCAGA	3	94.1738	2	0.0914521	Output/LH/cleaveLand_result/t_plot/PC-3p-167795_227_psu.T.00020761.1_1955_TPlot.pdf	1	25.5853	4	0.151403	Output/FD/cleaveLand_result/t_plot/PC-3p-167795_227_psu.T.00020761.1_1955_TPlot.pdf	94.1738	25.5853	1.88001	up	3.6635e-10	1.05392e-09
PC-3p-167795_227	psu.T.00025634.1	psu.G.00025634	psu.G.00025634	Cytochrome P450 [Theobroma cacao]	GO:0004497(monooxygenase activity)	NA	271	291	282	0.65625	7	(((((((((.-(((((((((((&)))))))))))..)))))))))	UCUGUAUAAC-GCCUUGGUAGU&AUUAUCAAGGUACUUGUGCAGA	0	0	NA	NA	NA	1	25.5853	4	0.43707	Output/FD/cleaveLand_result/t_plot/PC-3p-167795_227_psu.T.00025634.1_282_TPlot.pdf	0	25.5853	-Inf	down	4.2319e-07	5.45038e-07
PC-3p-167795_227	psu.T.00029347.1	psu.G.00029347	psu.G.00029347	PREDICTED: S-adenosylmethionine synthase 1 [Nelumbo nucifera]	GO:0004478(methionine adenosyltransferase activity);GO:0005829(cytosol)	ko00270(Cysteine and methionine metabolism)	555	576	567	0.650568	6	((..((((-(((((((((((((.&.))))))))))))).))))-.))	UCCGGCAC-AGUAUCUUGAUGAC&AUUAUCAAGGUACUUGUGC-AGA	3	94.1738	3	0.192358	Output/LH/cleaveLand_result/t_plot/PC-3p-167795_227_psu.T.00029347.1_567_TPlot.pdf	3	76.7558	3	0.249652	Output/FD/cleaveLand_result/t_plot/PC-3p-167795_227_psu.T.00029347.1_567_TPlot.pdf	94.1738	76.7558	0.29505	up	0.18276	0.20192
PC-3p-167795_227	psu.T.00034856.1	psu.G.00034856	psu.G.00034856	unnamed protein product, partial [Vitis vinifera]	GO:0005768(endosome);GO:0006904(vesicle docking involved in exocytosis);GO:0007032(endosome organization);GO:0007040(lysosome organization);GO:0030674(protein binding, bridging);GO:0030897(HOPS complex);GO:0035542(regulation of SNARE complex assembly)	NA	1731	1752	1743	0.724432	5.5	(((((.(((((((((((((((.&.))))))))))))))).)))))	UUUGCUCAAGUACUUUGGUGAG&AUUAUCAAGGUACUUGUGCAGA	2	62.7825	2	0.105859	Output/LH/cleaveLand_result/t_plot/PC-3p-167795_227_psu.T.00034856.1_1743_TPlot.pdf	2	51.1705	2	0.121788	Output/FD/cleaveLand_result/t_plot/PC-3p-167795_227_psu.T.00034856.1_1743_TPlot.pdf	62.7825	51.1705	0.29505	up	0.27668	0.29691
PC-3p-175874_213	psu.T.00001417.1	psu.G.00001417	psu.G.00001417	PREDICTED: 28S ribosomal protein S9, mitochondrial [Juglans regia]	GO:0000462(maturation of SSU-rRNA from tricistronic rRNA transcript (SSU-rRNA, 5.8S rRNA, LSU-rRNA));GO:0003735(structural constituent of ribosome);GO:0005763(mitochondrial small ribosomal subunit);GO:0006412(translation);GO:0015935(small ribosomal subunit)	ko03010(Ribosome)	601	623	612	0.703125	6	((((((((((((((..(((((((&)))))))--))))))))))))))	GAUGUUUAUUUCCCAAUGCUUGA&UCAAGCA--GGGAAGUAGGCAUU	0	0	NA	NA	NA	1	25.5853	4	0.495429	Output/FD/cleaveLand_result/t_plot/PC-3p-175874_213_psu.T.00001417.1_612_TPlot.pdf	0	25.5853	-Inf	down	4.2319e-07	5.45038e-07
PC-3p-175874_213	psu.T.00007309.1	psu.G.00007309	psu.G.00007309	probable acyl-CoA dehydrogenase IBR3 isoform X1 [Prunus persica]	GO:0000062(fatty-acyl-CoA binding);GO:0003995(acyl-CoA dehydrogenase activity);GO:0009055(electron transfer activity);GO:0033539(fatty acid beta-oxidation using acyl-CoA dehydrogenase);GO:0050660(flavin adenine dinucleotide binding);GO:0052890(oxidoreductase activity, acting on the CH-CH group of donors, with a flavin as acceptor);GO:0055088(lipid homeostasis)	ko00640(Propanoate metabolism);ko00071(Fatty acid degradation);ko00280(Valine, leucine and isoleucine degradation);ko00410(beta-Alanine metabolism)	1492	1513	1503	0.661458	5	((((.((..(((((.(((((((&)))))))-)))))..)).))))	AAUGGCUUAUUCCCUUGCUUGA&UCAAGCA-GGGAAGUAGGCAUU	1	31.3913	4	0.812232	Output/LH/cleaveLand_result/t_plot/PC-3p-175874_213_psu.T.00007309.1_1503_TPlot.pdf	0	0	NA	NA	NA	31.3913	0	Inf	up	2.1087e-08	3.95158e-08
PC-3p-175874_213	psu.T.00014012.1	psu.G.00014012	psu.G.00014012	alpha-glucosidase [Citrus clementina]	GO:0004553(hydrolase activity, hydrolyzing O-glycosyl compounds);GO:0005576(extracellular region);GO:0005773(vacuole);GO:0005829(cytosol);GO:0005975(carbohydrate metabolic process);GO:0009505(plant-type cell wall);GO:0030246(carbohydrate binding);GO:0048046(apoplast)	ko00052(Galactose metabolism);ko00500(Starch and sucrose metabolism)	2040	2060	2051	0.739583	6.5	(((((.((((((((((((...&...)))))))))))).)))))	GAUGCAUACUUCCCUGCUGGC&UCAAGCAGGGAAGUAGGCAUU	6	188.348	3	0.124993	Output/LH/cleaveLand_result/t_plot/PC-3p-175874_213_psu.T.00014012.1_2051_TPlot.pdf	2	51.1705	3	0.164322	Output/FD/cleaveLand_result/t_plot/PC-3p-175874_213_psu.T.00014012.1_2051_TPlot.pdf	188.348	51.1705	1.88001	up	7.7073e-19	5.72456e-18
PC-3p-175874_213	psu.T.00017456.1	psu.G.00017456	psu.G.00017456	Hydroxymethylglutaryl-CoA synthase [Actinidia chinensis var. chinensis]	GO:0003985(acetyl-CoA C-acetyltransferase activity);GO:0004421(hydroxymethylglutaryl-CoA synthase activity);GO:0005739(mitochondrion);GO:0005829(cytosol);GO:0009506(plasmodesma);GO:0016126(sterol biosynthetic process);GO:0019287(isopentenyl diphosphate biosynthetic process, mevalonate pathway)	ko00650(Butanoate metabolism);ko00072(Synthesis and degradation of ketone bodies);ko00280(Valine, leucine and isoleucine degradation);ko00900(Terpenoid backbone biosynthesis)	175	197	188	0.78125	5.5	...(((..(((((((((((((((&)))))))))))))))--)))...	ACAGCUGUUACUUCCCUGCUUGA&UCAAGCAGGGAAGUA--GGCAUU	12	376.695	2	0.0768126	Output/LH/cleaveLand_result/t_plot/PC-3p-175874_213_psu.T.00017456.1_188_TPlot.pdf	39	997.825	2	0.08859	Output/FD/cleaveLand_result/t_plot/PC-3p-175874_213_psu.T.00017456.1_188_TPlot.pdf	376.695	997.825	-1.40539	down	4.8416e-63	2.16849e-61
PC-3p-175874_213	psu.T.00025641.1	psu.G.00025641	psu.G.00025641	no exine formation 1 [Tapiscia sinensis]	GO:0009507(chloroplast)	NA	928	947	939	0.651042	6.5	(((((((((.(((((((-(((&))).))))))).)))))))))	GGUGUCUACAUCUCUGC-UGA&UCAAGCAGGGAAGUAGGCAUU	0	0	NA	NA	NA	3	76.7558	2	0.793398	Output/FD/cleaveLand_result/t_plot/PC-3p-175874_213_psu.T.00025641.1_939_TPlot.pdf	0	76.7558	-Inf	down	1.9317e-18	1.15027e-17
PC-3p-175874_213	psu.T.00031170.1	psu.G.00031170	psu.G.00031170	PREDICTED: probable acyl-CoA dehydrogenase IBR3 [Vitis vinifera]	GO:0000062(fatty-acyl-CoA binding);GO:0003995(acyl-CoA dehydrogenase activity);GO:0009055(electron transfer activity);GO:0033539(fatty acid beta-oxidation using acyl-CoA dehydrogenase);GO:0050660(flavin adenine dinucleotide binding);GO:0052890(oxidoreductase activity, acting on the CH-CH group of donors, with a flavin as acceptor);GO:0055088(lipid homeostasis)	ko00640(Propanoate metabolism);ko00071(Fatty acid degradation);ko00280(Valine, leucine and isoleucine degradation);ko00410(beta-Alanine metabolism)	53	74	64	0.661458	5	((((.((..(((((.(((((((&)))))))-)))))..)).))))	AAUGGCUUAUUCCCUUGCUUGA&UCAAGCA-GGGAAGUAGGCAUU	1	31.3913	4	0.816729	Output/LH/cleaveLand_result/t_plot/PC-3p-175874_213_psu.T.00031170.1_64_TPlot.pdf	0	0	NA	NA	NA	31.3913	0	Inf	up	2.1087e-08	3.95158e-08
PC-3p-175874_213	psu.T.00031648.1	psu.G.00031648	psu.G.00031648	putative galacturonosyltransferase-like 4 [Vitis vinifera]	GO:0000271(polysaccharide biosynthetic process);GO:0005794(Golgi apparatus);GO:0016757(transferase activity, transferring glycosyl groups)	NA	690	710	701	0.6875	6	..((((..((((((((((((.&.))))))))))))..))))..	AUUGCCACCUUUCCUGCUUGU&UCAAGCAGGGAAGUAGGCAUU	0	0	NA	NA	NA	1	25.5853	4	0.674319	Output/FD/cleaveLand_result/t_plot/PC-3p-175874_213_psu.T.00031648.1_701_TPlot.pdf	0	25.5853	-Inf	down	4.2319e-07	5.45038e-07
PC-3p-175874_213	psu.T.00033334.1	psu.G.00033334	psu.G.00033334	PREDICTED: oligouridylate-binding protein 1-like [Prunus mume]	GO:0003729(mRNA binding);GO:0003730(mRNA 3'-UTR binding);GO:0005515(protein binding);GO:0005634(nucleus);GO:0005829(cytosol);GO:0006397(mRNA processing)	NA	433	453	444	0.682292	7	.((((((((((((((((((..&..)))))))))))))))))).	UAUGCUUGCUUCUCUGUUUAU&UCAAGCAGGGAAGUAGGCAUU	0	0	NA	NA	NA	3	76.7558	3	0.416397	Output/FD/cleaveLand_result/t_plot/PC-3p-175874_213_psu.T.00033334.1_444_TPlot.pdf	0	76.7558	-Inf	down	1.9317e-18	1.15027e-17
PC-3p-176027_213	psu.T.00027786.1	psu.G.00027786	psu.G.00027786	unnamed protein product, partial [Vitis vinifera]	GO:0005634(nucleus);GO:0008270(zinc ion binding)	ko04120(Ubiquitin mediated proteolysis)	696	719	710	0.703125	7	((((.(((((((((.(((((((..&..))))))).))))))))).))))	GUCGAAGGUCUGGGAGAGAUUUGA&AAAAAUCUCGCCCAGACCUAUGGC	1	31.3913	4	0.0473233	Output/LH/cleaveLand_result/t_plot/PC-3p-176027_213_psu.T.00027786.1_710_TPlot.pdf	0	0	NA	NA	NA	31.3913	0	Inf	up	2.1087e-08	3.95158e-08
PC-3p-1770_18583	psu.T.00004189.1	psu.G.00004189	psu.G.00004189	WD40 repeat [Macleaya cordata]	GO:0005737(cytoplasm);GO:0032008(positive regulation of TOR signaling)	NA	1240	1262	1253	0.744472	7	(((((((((((.((((((.(((.&.))).))))))-)))))))))))	AACGAGAGAGAUGCGGAGAACUC&AGGUACUCCGU-UCUCUCUCGUU	0	0	NA	NA	NA	1	25.5853	4	0.259908	Output/FD/cleaveLand_result/t_plot/PC-3p-1770_18583_psu.T.00004189.1_1253_TPlot.pdf	0	25.5853	-Inf	down	4.2319e-07	5.45038e-07
PC-3p-1770_18583	psu.T.00012185.1	psu.G.00012185	psu.G.00012185	hypothetical protein CDL15_Pgr004879 [Punica granatum]	GO:0005576(extracellular region);GO:0016042(lipid catabolic process);GO:0016298(lipase activity);GO:0052689(carboxylic ester hydrolase activity)	NA	682	702	693	0.670762	6.5	((.(((((((-((.(((((((.&.))))))).)).))))))).))	GAGGAGAGAG-ACAGAGUACCG&AGGUACUCCGUUCUCUCUCGUU	5	156.956	3	0.293308	Output/LH/cleaveLand_result/t_plot/PC-3p-1770_18583_psu.T.00012185.1_693_TPlot.pdf	2	51.1705	3	0.37295	Output/FD/cleaveLand_result/t_plot/PC-3p-1770_18583_psu.T.00012185.1_693_TPlot.pdf	156.956	51.1705	1.61698	up	2.2494e-13	8.96912e-13
PC-3p-1770_18583	psu.T.00021038.1	psu.G.00021038	psu.G.00021038	PREDICTED: S-adenosylmethionine synthase 5 [Vitis vinifera]	GO:0004478(methionine adenosyltransferase activity);GO:0005829(cytosol)	ko00270(Cysteine and methionine metabolism)	250	270	262	0.683047	5.5	(((..((((((((((((-((((&)))).))))))))))))..)))	AGCUUGAGAGAAUGGAG-ACCU&AGGUACUCCGUUCUCUCUCGUU	2	62.7825	3	0.247872	Output/LH/cleaveLand_result/t_plot/PC-3p-1770_18583_psu.T.00021038.1_262_TPlot.pdf	2	51.1705	3	0.318158	Output/FD/cleaveLand_result/t_plot/PC-3p-1770_18583_psu.T.00021038.1_262_TPlot.pdf	62.7825	51.1705	0.29505	up	0.27668	0.29691
PC-3p-177865_210	psu.T.00033818.1	psu.G.00033818	psu.G.00033818	PREDICTED: probable galacturonosyltransferase-like 4 [Vitis vinifera]	GO:0000271(polysaccharide biosynthetic process);GO:0005794(Golgi apparatus);GO:0016757(transferase activity, transferring glycosyl groups)	NA	820	840	831	0.818731	6	.((((((((((((((((((..&..)))))))))))))))))).	CCUGGUCCCAUUAGUUUAAUU&UUUUGAAUUAAUGGGACCAGC	0	0	NA	NA	NA	4	102.341	2	0.036425	Output/FD/cleaveLand_result/t_plot/PC-3p-177865_210_psu.T.00033818.1_831_TPlot.pdf	0	102.341	-Inf	down	4.6617e-24	4.68923e-23
PC-3p-177865_210	psu.T.00035182.1	psu.G.00035182	psu.G.00035182	PREDICTED: probable galacturonosyltransferase-like 4 [Vitis vinifera]	GO:0000271(polysaccharide biosynthetic process);GO:0005794(Golgi apparatus);GO:0016757(transferase activity, transferring glycosyl groups)	NA	727	747	738	0.818731	6	.((((((((((((((((((..&..)))))))))))))))))).	CCUGGUCCCAUUAGUUUAAUU&UUUUGAAUUAAUGGGACCAGC	0	0	NA	NA	NA	5	127.926	2	0.0541369	Output/FD/cleaveLand_result/t_plot/PC-3p-177865_210_psu.T.00035182.1_738_TPlot.pdf	0	127.926	-Inf	down	1.1601e-29	1.73697e-28
PC-3p-17942_2490	psu.T.00001964.1	psu.G.00001964	psu.G.00001964	PREDICTED: dnaJ homolog subfamily C GRV2 isoform X1 [Vitis vinifera]	GO:0005634(nucleus);GO:0005770(late endosome);GO:0005773(vacuole);GO:0005774(vacuolar membrane);GO:0005783(endoplasmic reticulum);GO:0005794(Golgi apparatus);GO:0005802(trans-Golgi network);GO:0005886(plasma membrane);GO:0006457(protein folding);GO:0006623(protein targeting to vacuole);GO:0006897(endocytosis);GO:0006898(receptor-mediated endocytosis);GO:0007032(endosome organization);GO:0007033(v…	NA	1332	1351	1342	0.661435	6.5	(((((-((((((((((((((.&.)))))))))))))).)))))	UGGUG-GUGGUCCUGGGGAUG&AAUCCCUGGGGCCAUGCGCUA	0	0	NA	NA	NA	1	25.5853	4	0.981079	Output/FD/cleaveLand_result/t_plot/PC-3p-17942_2490_psu.T.00001964.1_1342_TPlot.pdf	0	25.5853	-Inf	down	4.2319e-07	5.45038e-07
PC-3p-17942_2490	psu.T.00017977.1	psu.G.00017977	psu.G.00017977	FIP1[V]-like protein [Quercus suber]	GO:0003723(RNA binding);GO:0005515(protein binding);GO:0005634(nucleus)	ko03015(mRNA surveillance pathway)	3003	3023	3014	0.692825	6.5	...(((.(((((((((((((.&.))))))))))))).)))...	UCACGUUUGGCUCCAGGGAUG&AAUCCCUGGGGCCAUGCGCUA	1	31.3913	4	0.919616	Output/LH/cleaveLand_result/t_plot/PC-3p-17942_2490_psu.T.00017977.1_3014_TPlot.pdf	0	0	NA	NA	NA	31.3913	0	Inf	up	2.1087e-08	3.95158e-08
PC-3p-17942_2490	psu.T.00023145.1	psu.G.00023145	psu.G.00023145	telomere repeat-binding factor 4 [Solanum lycopersicum]	GO:0000784(nuclear chromosome, telomeric region);GO:0003691(double-stranded telomeric DNA binding);GO:0031627(telomeric loop formation)	NA	303	322	313	0.73991	5.5	((((-((.(((((((((((..&..))))))))))).)).))))	UGGC-CAAGGCCCCAGGGAAA&AAUCCCUGGGGCCAUGCGCUA	2	62.7825	2	0.472383	Output/LH/cleaveLand_result/t_plot/PC-3p-17942_2490_psu.T.00023145.1_313_TPlot.pdf	1	25.5853	4	0.665285	Output/FD/cleaveLand_result/t_plot/PC-3p-17942_2490_psu.T.00023145.1_313_TPlot.pdf	62.7825	25.5853	1.29505	up	7.5875e-05	9.16444e-05
PC-3p-18044_2477	psu.T.00001590.1	psu.G.00001590	psu.G.00001590	pyrophosphate-energized vacuolar membrane proton pump isoform X1 [Populus trichocarpa]	GO:0000325(plant-type vacuole);GO:0004427(inorganic diphosphatase activity);GO:0005739(mitochondrion);GO:0005773(vacuole);GO:0005774(vacuolar membrane);GO:0005794(Golgi apparatus);GO:0005829(cytosol);GO:0005886(plasma membrane);GO:0009414(response to water deprivation);GO:0009507(chloroplast);GO:0009651(response to salt stress);GO:0009678(hydrogen-translocating pyrophosphatase activity);GO:000970…	ko00190(Oxidative phosphorylation)	408	433	424	0.703125	6	((((((.((.(((((((((((((((.&.)))))))))))))))-))-))))))	GGAGGGUUGAUAUUGAUGAAGUUGUU&CAUAAUUUCAUCAGUA-CA-CCCUUC	8	251.13	3	0.0349797	Output/LH/cleaveLand_result/t_plot/PC-3p-18044_2477_psu.T.00001590.1_424_TPlot.pdf	2	51.1705	3	0.046742	Output/FD/cleaveLand_result/t_plot/PC-3p-18044_2477_psu.T.00001590.1_424_TPlot.pdf	251.13	51.1705	2.29505	up	1.296e-30	2.17556e-29
PC-3p-180904_205	psu.T.00008440.1	psu.G.00008440	psu.G.00008440	PREDICTED: aspartic proteinase PCS1-like [Populus euphratica]	GO:0004190(aspartic-type endopeptidase activity);GO:0006508(proteolysis);GO:0030163(protein catabolic process)	NA	38	56	47	0.673629	6	.((((((((--(((((((((.&.)))))))))..)))))))).	UCCUUCAUC--UCUCUCUCAC&UUGAGAGAGACCGAUGAAGGU	1	31.3913	4	0.736365	Output/LH/cleaveLand_result/t_plot/PC-3p-180904_205_psu.T.00008440.1_47_TPlot.pdf	0	0	NA	NA	NA	31.3913	0	Inf	up	2.1087e-08	3.95158e-08
PC-3p-180904_205	psu.T.00026549.1	psu.G.00026549	psu.G.00026549	proteasome subunit beta type-3-a, partial [Nicotiana attenuata]	GO:0000502(proteasome complex);GO:0004298(threonine-type endopeptidase activity);GO:0005634(nucleus);GO:0005737(cytoplasm);GO:0005774(vacuolar membrane);GO:0005829(cytosol);GO:0005839(proteasome core complex);GO:0006511(ubiquitin-dependent protein catabolic process);GO:0008233(peptidase activity);GO:0043161(proteasome-mediated ubiquitin-dependent protein catabolic process)	ko03050(Proteasome)	367	387	378	0.707572	6	.(((((((((((((((((.((&)).))))))))))))))))).	CUUUUCAUCGGUCUUUCUGGA&UUGAGAGAGACCGAUGAAGGU	1	31.3913	4	0.398925	Output/LH/cleaveLand_result/t_plot/PC-3p-180904_205_psu.T.00026549.1_378_TPlot.pdf	1	25.5853	4	0.43707	Output/FD/cleaveLand_result/t_plot/PC-3p-180904_205_psu.T.00026549.1_378_TPlot.pdf	31.3913	25.5853	0.29505	up	0.44178	0.446811
PC-3p-180904_205	psu.T.00028731.1	psu.G.00028731	psu.G.00028731	probable enoyl-CoA hydratase 1, peroxisomal isoform X1 [Cucurbita maxima]	GO:0003824(catalytic activity);GO:0004300(enoyl-CoA hydratase activity);GO:0005739(mitochondrion);GO:0005777(peroxisome);GO:0005829(cytosol);GO:0006635(fatty acid beta-oxidation)	ko04146(Peroxisome)	523	544	535	0.673629	7	.(((((((..((((((((.((.&.)).))))))))-.))))))).	UCCUUCAUGGGGUCUCUCCCAG&UUGAGAGAGACC-GAUGAAGGU	5	156.956	3	0.381639	Output/LH/cleaveLand_result/t_plot/PC-3p-180904_205_psu.T.00028731.1_535_TPlot.pdf	10	255.853	2	0.632795	Output/FD/cleaveLand_result/t_plot/PC-3p-180904_205_psu.T.00028731.1_535_TPlot.pdf	156.956	255.853	-0.70495	down	1.1273e-06	1.44525e-06
PC-3p-180904_205	psu.T.00031020.1	psu.G.00031020	psu.G.00031020	uncharacterized protein LOC105170966 [Sesamum indicum]	GO:0003674(molecular_function);GO:0008150(biological_process);GO:0016021(integral component of membrane)	NA	904	925	914	0.67624	7	(((-((((((((..((((((((.&.))))))))--)))))))).)))	ACC-UCGUUGGUGGCUCUCUCAU&UUGAGAGAG--ACCGAUGAAGGU	1	31.3913	4	0.702396	Output/LH/cleaveLand_result/t_plot/PC-3p-180904_205_psu.T.00031020.1_914_TPlot.pdf	3	76.7558	2	0.604508	Output/FD/cleaveLand_result/t_plot/PC-3p-180904_205_psu.T.00031020.1_914_TPlot.pdf	31.3913	76.7558	-1.28991	down	1.2867e-05	1.60834e-05
PC-3p-182971_202	psu.T.00035525.1	psu.G.00035525	psu.G.00035525	40S ribosomal protein S24-1 [Ricinus communis]	GO:0000462(maturation of SSU-rRNA from tricistronic rRNA transcript (SSU-rRNA, 5.8S rRNA, LSU-rRNA));GO:0022627(cytosolic small ribosomal subunit)	ko03010(Ribosome)	296	319	310	0.830189	4	((.(((((((((((((((((((((&))))))))))))))))))))).))	CUGAGAUUUAUGGCGUGAAGGACU&AGUUUUUCACGCCAUAGAUCUGGG	11	345.304	2	0.0158575	Output/LH/cleaveLand_result/t_plot/PC-3p-182971_202_psu.T.00035525.1_310_TPlot.pdf	9	230.267	3	0.0118961	Output/FD/cleaveLand_result/t_plot/PC-3p-182971_202_psu.T.00035525.1_310_TPlot.pdf	345.304	230.267	0.584557	up	1.6214e-06	2.07411e-06
PC-3p-184011_201	psu.T.00027204.1	psu.G.00027204	psu.G.00027204	PREDICTED: U3 small nucleolar ribonucleoprotein protein MPP10 [Vitis vinifera]	GO:0030490(maturation of SSU-rRNA);GO:0032040(small-subunit processome);GO:0034457(Mpp10 complex)	ko03008(Ribosome biogenesis in eukaryotes)	1441	1463	1455	0.671053	7	.((((((.((((((((((.-(((.&.)))..)))))))))).)))))).	AGGGUCUUGGCGAGAUUUA-UGAG&AUCAGAAAAUCUCGCCCAGACCCA	0	0	NA	NA	NA	2	51.1705	2	0.08859	Output/FD/cleaveLand_result/t_plot/PC-3p-184011_201_psu.T.00027204.1_1455_TPlot.pdf	0	51.1705	-Inf	down	8.4624e-13	2.57943e-12
PC-3p-18408_2435	psu.T.00017309.1	psu.G.00017309	psu.G.00017309	NA	NA	NA	527	545	539	0.738786	7	(((((((((((((((---((((&))))...)))))))))))))))	CAGAGGAAGAAGGGC---GUAA&UUACGUUGCCUUUCUUCCUCUG	4	125.565	3	0.14805	Output/LH/cleaveLand_result/t_plot/PC-3p-18408_2435_psu.T.00017309.1_539_TPlot.pdf	10	255.853	3	0.193792	Output/FD/cleaveLand_result/t_plot/PC-3p-18408_2435_psu.T.00017309.1_539_TPlot.pdf	125.565	255.853	-1.02688	down	2.5266e-11	7.59442e-11
PC-3p-18408_2435	psu.T.00032002.1	psu.G.00032002	psu.G.00032002	PREDICTED: SPX domain-containing protein 1 [Vitis vinifera]	GO:0005783(endoplasmic reticulum)	NA	883	903	894	0.651715	6	((((((((-((((.((((((((&)))))))).)))).))))))))	CAGAGGAA-AGAGACAGCGUGA&UUACGUUGCCUUUCUUCCUCUG	0	0	NA	NA	NA	1	25.5853	4	0.771802	Output/FD/cleaveLand_result/t_plot/PC-3p-18408_2435_psu.T.00032002.1_894_TPlot.pdf	0	25.5853	-Inf	down	4.2319e-07	5.45038e-07
PC-3p-185080_199	psu.T.00002887.1	psu.G.00002887	psu.G.00002887	calcium-dependent protein kinase SK5-like [Rosa chinensis]	GO:0004683(calmodulin-dependent protein kinase activity);GO:0005516(calmodulin binding);GO:0005634(nucleus);GO:0005737(cytoplasm);GO:0005886(plasma membrane);GO:0009738(abscisic acid-activated signaling pathway);GO:0009931(calcium-dependent protein serine/threonine kinase activity);GO:0018105(peptidyl-serine phosphorylation);GO:0035556(intracellular signal transduction);GO:0046777(protein autopho…	ko04626(Plant-pathogen interaction)	245	265	256	0.68	7	....((((((((((((((((.&.))))))))))))))))....	AUAUAGAGAGAGAAAGGAGUC&CGCUCUUUUCUCUCUCUCUGA	1	31.3913	4	1	Output/LH/cleaveLand_result/t_plot/PC-3p-185080_199_psu.T.00002887.1_256_TPlot.pdf	0	0	NA	NA	NA	31.3913	0	Inf	up	2.1087e-08	3.95158e-08
PC-3p-185080_199	psu.T.00004041.1	psu.G.00004041	psu.G.00004041	protein IQ-DOMAIN 1 [Ziziphus jujuba]	GO:0005516(calmodulin binding);GO:0005634(nucleus);GO:0005886(plasma membrane);GO:0008150(biological_process)	NA	1655	1676	1667	0.696	7	((((.((((((.((.((((((.&.)))))).))-)))))).))))	UCAGUGAGAGAUGAUGAGAGCA&CGCUCUUUUC-UCUCUCUCUGA	0	0	NA	NA	NA	2	51.1705	3	0.999394	Output/FD/cleaveLand_result/t_plot/PC-3p-185080_199_psu.T.00004041.1_1667_TPlot.pdf	0	51.1705	-Inf	down	8.4624e-13	2.57943e-12
PC-3p-185080_199	psu.T.00004334.1	psu.G.00004334	psu.G.00004334	WD repeat containing protein [Trema orientale]	GO:0000462(maturation of SSU-rRNA from tricistronic rRNA transcript (SSU-rRNA, 5.8S rRNA, LSU-rRNA));GO:0032040(small-subunit processome);GO:0034388(Pwp2p-containing subcomplex of 90S preribosome)	ko03008(Ribosome biogenesis in eukaryotes)	1215	1236	1227	0.805333	6	.((((((((((.(((((((((.&.)))))))))-)))))))))).	ACAGGGAGGGAGGAGAAGAGCU&CGCUCUUUUC-UCUCUCUCUGA	0	0	NA	NA	NA	1	25.5853	4	0.929638	Output/FD/cleaveLand_result/t_plot/PC-3p-185080_199_psu.T.00004334.1_1227_TPlot.pdf	0	25.5853	-Inf	down	4.2319e-07	5.45038e-07
PC-3p-185080_199	psu.T.00004993.1	psu.G.00004993	psu.G.00004993	Nuclear transcription factor Y subunit B-3 [Vitis vinifera]	GO:0003700(DNA binding transcription factor activity);GO:0005515(protein binding);GO:0005634(nucleus);GO:0006351(transcription, DNA-templated);GO:0006355(regulation of transcription, DNA-templated);GO:0043565(sequence-specific DNA binding);GO:0046982(protein heterodimerization activity)	NA	447	468	459	0.656	7	((((((((((.(((.(((((-((&)).)))))-)))-))))))))))	UCAGAGAGAGAAGAGGAAGA-CG&CGCUCUUU-UCU-CUCUCUCUGA	6	188.348	2	1	Output/LH/cleaveLand_result/t_plot/PC-3p-185080_199_psu.T.00004993.1_459_TPlot.pdf	6	153.512	3	0.999984	Output/FD/cleaveLand_result/t_plot/PC-3p-185080_199_psu.T.00004993.1_459_TPlot.pdf	188.348	153.512	0.29505	up	0.05953	0.0666641
PC-3p-185080_199	psu.T.00006036.1	psu.G.00006036	psu.G.00006036	protein KTI12 homolog isoform X1 [Quercus suber]	GO:0002098(tRNA wobble uridine modification);GO:0005516(calmodulin binding);GO:0005524(ATP binding);GO:0005634(nucleus);GO:0005737(cytoplasm);GO:0006351(transcription, DNA-templated);GO:0006357(regulation of transcription by RNA polymerase II);GO:0006400(tRNA modification);GO:0009933(meristem structural organization);GO:0010449(root meristem growth);GO:0017076(purine nucleotide binding);GO:003358…	NA	827	849	839	0.754667	6.5	.(((((((.(((((((((.((((&))))-)))))))))-))))))).	GCAGGGAGAAGGGAGAAGCAGCG&CGCU-CUUUUCUCU-CUCUCUGA	2	62.7825	2	0.990753	Output/LH/cleaveLand_result/t_plot/PC-3p-185080_199_psu.T.00006036.1_839_TPlot.pdf	1	25.5853	4	0.99967	Output/FD/cleaveLand_result/t_plot/PC-3p-185080_199_psu.T.00006036.1_839_TPlot.pdf	62.7825	25.5853	1.29505	up	7.5875e-05	9.16444e-05
PC-3p-185080_199	psu.T.00007124.1	psu.G.00007124	psu.G.00007124	hypothetical protein L195_g031631 [Trifolium pratense]	NA	NA	682	704	694	0.776	4.5	((.((((((((((.(((((((((&)))))))))-))))))))))-))	UCAAGGGAGAGAGAAAAAGAGUG&CGCUCUUUU-CUCUCUCUCU-GA	0	0	NA	NA	NA	1	25.5853	4	0.996531	Output/FD/cleaveLand_result/t_plot/PC-3p-185080_199_psu.T.00007124.1_694_TPlot.pdf	0	25.5853	-Inf	down	4.2319e-07	5.45038e-07
PC-3p-185080_199	psu.T.00007280.1	psu.G.00007280	psu.G.00007280	Uncharacterized protein TCM_011995 isoform 2 [Theobroma cacao]	GO:0003674(molecular_function);GO:0005634(nucleus)	NA	149	166	160	0.821333	6	(((((((((((((---(((((&)))))...)))))))))))))	UCAGAGAGAGAGA---GAGCG&CGCUCUUUUCUCUCUCUCUGA	1	31.3913	4	0.782837	Output/LH/cleaveLand_result/t_plot/PC-3p-185080_199_psu.T.00007280.1_160_TPlot.pdf	5	127.926	2	0.689263	Output/FD/cleaveLand_result/t_plot/PC-3p-185080_199_psu.T.00007280.1_160_TPlot.pdf	31.3913	127.926	-2.02688	down	2.035e-14	8.32835e-14
PC-3p-185080_199	psu.T.00007925.1	psu.G.00007925	psu.G.00007925	PREDICTED: F-box protein At1g22220 [Vitis vinifera]	GO:0003674(molecular_function);GO:0005634(nucleus);GO:0009506(plasmodesma);GO:0009736(cytokinin-activated signaling pathway);GO:0010540(basipetal auxin transport);GO:0010541(acropetal auxin transport);GO:0016567(protein ubiquitination)	NA	272	291	282	0.690667	5	((((-(..(((((((((((((&)))))))))))))..).))))	UCAG-GUUAGAGAAGGGAGCG&CGCUCUUUUCUCUCUCUCUGA	2	62.7825	2	0.999973	Output/LH/cleaveLand_result/t_plot/PC-3p-185080_199_psu.T.00007925.1_282_TPlot.pdf	0	0	NA	NA	NA	62.7825	0	Inf	up	2.3061e-15	9.65459e-15
PC-3p-185080_199	psu.T.00009185.1	psu.G.00009185	psu.G.00009185	hypothetical protein CUMW_189510 [Citrus unshiu]	GO:0003824(catalytic activity);GO:0005575(cellular_component);GO:0009408(response to heat);GO:0009414(response to water deprivation);GO:0009737(response to abscisic acid);GO:0009809(lignin biosynthetic process);GO:0016621(cinnamoyl-CoA reductase activity);GO:0046686(response to cadmium ion);GO:0050662(coenzyme binding)	ko00940(Phenylpropanoid biosynthesis)	153	174	165	0.693333	7	..((((.(((((((((((((..&..)))))))))))))-))))..	AGAGAGAAGAGAGAAGAGAGAG&CGCUCUUUUCUCUCU-CUCUGA	0	0	NA	NA	NA	4	102.341	2	0.999994	Output/FD/cleaveLand_result/t_plot/PC-3p-185080_199_psu.T.00009185.1_165_TPlot.pdf	0	102.341	-Inf	down	4.6617e-24	4.68923e-23
PC-3p-185080_199	psu.T.00009246.1	psu.G.00009246	psu.G.00009246	PREDICTED: protein SPA1-RELATED 3-like isoform X2 [Juglans regia]	GO:0004672(protein kinase activity);GO:0005515(protein binding);GO:0005524(ATP binding);GO:0005634(nucleus);GO:0005834(heterotrimeric G-protein complex);GO:0006468(protein phosphorylation);GO:0009585(red, far-red light phototransduction);GO:0009637(response to blue light);GO:0042802(identical protein binding);GO:0080008(Cul4-RING E3 ubiquitin ligase complex)	ko04120(Ubiquitin mediated proteolysis);ko04712(Circadian rhythm - plant)	1211	1232	1222	0.72	6.5	(((((((((((..((((((((.&.))))))))-.)))))))))))	UUAGAGAGAGAAUAGAAGAGCA&CGCUCUUUU-CUCUCUCUCUGA	1	31.3913	4	0.999987	Output/LH/cleaveLand_result/t_plot/PC-3p-185080_199_psu.T.00009246.1_1222_TPlot.pdf	4	102.341	2	0.999814	Output/FD/cleaveLand_result/t_plot/PC-3p-185080_199_psu.T.00009246.1_1222_TPlot.pdf	31.3913	102.341	-1.70495	down	8.4911e-10	2.36354e-09
PC-3p-185080_199	psu.T.00009254.1	psu.G.00009254	psu.G.00009254	PREDICTED: auxin transport protein BIG [Vitis vinifera]	GO:0005829(cytosol);GO:0008270(zinc ion binding);GO:0009506(plasmodesma);GO:0009620(response to fungus);GO:0009640(photomorphogenesis);GO:0009733(response to auxin);GO:0009734(auxin-activated signaling pathway);GO:0009826(unidimensional cell growth);GO:0009926(auxin polar transport);GO:0010311(lateral root formation);GO:0016020(membrane);GO:0016021(integral component of membrane);GO:0048281(inflo…	NA	10312	10332	10323	0.834667	4.5	((((((.(((((((((((((.&.))))))))))))).))))))	UCAGAGUGGGAGAAGGGAGCA&CGCUCUUUUCUCUCUCUCUGA	1	31.3913	4	0.647362	Output/LH/cleaveLand_result/t_plot/PC-3p-185080_199_psu.T.00009254.1_10323_TPlot.pdf	0	0	NA	NA	NA	31.3913	0	Inf	up	2.1087e-08	3.95158e-08
PC-3p-185080_199	psu.T.00011584.1	psu.G.00011584	psu.G.00011584	auxin transport protein BIG isoform X1 [Manihot esculenta]	GO:0005829(cytosol);GO:0008270(zinc ion binding);GO:0009506(plasmodesma);GO:0009620(response to fungus);GO:0009640(photomorphogenesis);GO:0009733(response to auxin);GO:0009734(auxin-activated signaling pathway);GO:0009826(unidimensional cell growth);GO:0009926(auxin polar transport);GO:0010311(lateral root formation);GO:0016020(membrane);GO:0016021(integral component of membrane);GO:0048281(inflo…	NA	564	584	575	0.834667	4.5	((((((.(((((((((((((.&.))))))))))))).))))))	UCAGAGUGGGAGAAGGGAGCA&CGCUCUUUUCUCUCUCUCUGA	2	62.7825	2	0.488984	Output/LH/cleaveLand_result/t_plot/PC-3p-185080_199_psu.T.00011584.1_575_TPlot.pdf	0	0	NA	NA	NA	62.7825	0	Inf	up	2.3061e-15	9.65459e-15
PC-3p-185080_199	psu.T.00012545.1	psu.G.00012545	psu.G.00012545	NA	NA	NA	301	324	314	0.677333	6	.((((...(((((((((.((((((&))))))-)))))))))--.)))).	GCAGAAAAAGAGAGAAACAGAGCG&CGCUCU-UUUCUCUCU--CUCUGA	0	0	NA	NA	NA	1	25.5853	4	1	Output/FD/cleaveLand_result/t_plot/PC-3p-185080_199_psu.T.00012545.1_314_TPlot.pdf	0	25.5853	-Inf	down	4.2319e-07	5.45038e-07
PC-3p-185080_199	psu.T.00012814.1	psu.G.00012814	psu.G.00012814	PREDICTED: universal stress protein A-like protein [Vitis vinifera]	GO:0005634(nucleus);GO:0005773(vacuole);GO:0006950(response to stress);GO:0016787(hydrolase activity)	NA	150	171	162	0.685333	6.5	.((((.(((((.(((((((((.&.))))))))).)))))-)))).	GUAGACGAGAGCGAAGAGAGCA&CGCUCUUUUCUCUCUC-UCUGA	0	0	NA	NA	NA	1	25.5853	4	1	Output/FD/cleaveLand_result/t_plot/PC-3p-185080_199_psu.T.00012814.1_162_TPlot.pdf	0	25.5853	-Inf	down	4.2319e-07	5.45038e-07
PC-3p-185080_199	psu.T.00013165.1	psu.G.00013165	psu.G.00013165	auxin response factor 19 [Populus trichocarpa]	GO:0003677(DNA binding);GO:0003700(DNA binding transcription factor activity);GO:0005515(protein binding);GO:0005634(nucleus);GO:0006351(transcription, DNA-templated);GO:0006355(regulation of transcription, DNA-templated);GO:0009723(response to ethylene);GO:0009733(response to auxin);GO:0009734(auxin-activated signaling pathway);GO:0010311(lateral root formation);GO:0043565(sequence-specific DNA …	ko04075(Plant hormone signal transduction)	314	332	324	0.664	5	((((-((((((-((((((((.&.)))))))).)))))).))))	UCAG-GAGAGA-AGAAGAGCA&CGCUCUUUUCUCUCUCUCUGA	1	31.3913	4	1	Output/LH/cleaveLand_result/t_plot/PC-3p-185080_199_psu.T.00013165.1_324_TPlot.pdf	0	0	NA	NA	NA	31.3913	0	Inf	up	2.1087e-08	3.95158e-08
PC-3p-185080_199	psu.T.00013746.1	psu.G.00013746	psu.G.00013746	stearoyl-ACP desaturase [Paeonia ostii var. lishizhenii]	GO:0002213(defense response to insect);GO:0004768(stearoyl-CoA 9-desaturase activity);GO:0006631(fatty acid metabolic process);GO:0006633(fatty acid biosynthetic process);GO:0006636(unsaturated fatty acid biosynthetic process);GO:0006952(defense response);GO:0008610(lipid biosynthetic process);GO:0009507(chloroplast);GO:0009534(chloroplast thylakoid);GO:0009536(plastid);GO:0009570(chloroplast str…	ko00061(Fatty acid biosynthesis);ko01040(Biosynthesis of unsaturated fatty acids)	169	190	180	0.733333	6.5	..((((((((((.((((((((.&.))))))))-))))))))))..	UAAGGGAGAGGGCAAAAGAGCU&CGCUCUUUU-CUCUCUCUCUGA	0	0	NA	NA	NA	3	76.7558	3	0.991662	Output/FD/cleaveLand_result/t_plot/PC-3p-185080_199_psu.T.00013746.1_180_TPlot.pdf	0	76.7558	-Inf	down	1.9317e-18	1.15027e-17
PC-3p-185080_199	psu.T.00015426.1	psu.G.00015426	psu.G.00015426	unnamed protein product [Coffea canephora]	GO:0005739(mitochondrion);GO:0009507(chloroplast);GO:0016021(integral component of membrane);GO:0016787(hydrolase activity);GO:0046872(metal ion binding)	ko04146(Peroxisome)	684	705	696	0.738667	6	(((((((.((((((((((((..&..))))))))))))-)))))))	UCGGAGAUGGGAGGAAAGAGAG&CGCUCUUUUCUCUC-UCUCUGA	1	31.3913	4	0.999838	Output/LH/cleaveLand_result/t_plot/PC-3p-185080_199_psu.T.00015426.1_696_TPlot.pdf	0	0	NA	NA	NA	31.3913	0	Inf	up	2.1087e-08	3.95158e-08
PC-3p-185080_199	psu.T.00017586.1	psu.G.00017586	psu.G.00017586	NA	NA	NA	196	215	206	0.672	7	.((((((-((((((((((((.&.)))))))))))).)))))).	GCAGAGA-AGGGGAGAGAGUA&CGCUCUUUUCUCUCUCUCUGA	0	0	NA	NA	NA	2	51.1705	1	0.235064	Output/FD/cleaveLand_result/t_plot/PC-3p-185080_199_psu.T.00017586.1_206_TPlot.pdf	0	51.1705	-Inf	down	8.4624e-13	2.57943e-12
PC-3p-185080_199	psu.T.00017729.1	psu.G.00017729	psu.G.00017729	uncharacterized protein LOC111984945 [Quercus suber]	GO:0003674(molecular_function);GO:0005634(nucleus);GO:0008150(biological_process)	NA	659	679	671	0.696	5.5	..(((.((((((((((((-(((&))).))))))))))))-)))..	AUGGAGGAGAGAGAAAAG-GCG&CGCUCUUUUCUCUCUC-UCUGA	1	31.3913	4	1	Output/LH/cleaveLand_result/t_plot/PC-3p-185080_199_psu.T.00017729.1_671_TPlot.pdf	2	51.1705	3	0.999442	Output/FD/cleaveLand_result/t_plot/PC-3p-185080_199_psu.T.00017729.1_671_TPlot.pdf	31.3913	51.1705	-0.70495	down	0.029491	0.0331718
PC-3p-185080_199	psu.T.00017824.1	psu.G.00017824	psu.G.00017824	Pheophorbide a oxygenase [Trema orientale]	GO:0008219(cell death);GO:0009507(chloroplast);GO:0009534(chloroplast thylakoid);GO:0009535(chloroplast thylakoid membrane);GO:0009706(chloroplast inner membrane);GO:0009816(defense response to bacterium, incompatible interaction);GO:0009908(flower development);GO:0009941(chloroplast envelope);GO:0010154(fruit development);GO:0010277(chlorophyllide a oxygenase [overall] activity);GO:0015996(chlor…	ko00860(Porphyrin and chlorophyll metabolism)	6	26	16	0.688	6.5	.(((((((-((((((.(((((.&.)))))-)))))).))))))).	ACAGGGAG-GAGAGACAGAGCC&CGCUCU-UUUCUCUCUCUCUGA	1	31.3913	4	1	Output/LH/cleaveLand_result/t_plot/PC-3p-185080_199_psu.T.00017824.1_16_TPlot.pdf	1	25.5853	4	1	Output/FD/cleaveLand_result/t_plot/PC-3p-185080_199_psu.T.00017824.1_16_TPlot.pdf	31.3913	25.5853	0.29505	up	0.44178	0.446811
PC-3p-185080_199	psu.T.00018345.1	psu.G.00018345	psu.G.00018345	putative AAA domain-containing protein C24B10.10c isoform C [Glycine soja]	GO:0005634(nucleus);GO:0008568(microtubule-severing ATPase activity);GO:0031122(cytoplasmic microtubule organization)	ko03013(RNA transport)	325	344	336	0.741333	5.5	..(((((((((((((((-((.&.)).)))))))))))))))..	AUGGAGAGAGAGAAAAG-GCU&CGCUCUUUUCUCUCUCUCUGA	1	31.3913	4	0.999783	Output/LH/cleaveLand_result/t_plot/PC-3p-185080_199_psu.T.00018345.1_336_TPlot.pdf	0	0	NA	NA	NA	31.3913	0	Inf	up	2.1087e-08	3.95158e-08
PC-3p-185080_199	psu.T.00018678.1	psu.G.00018678	psu.G.00018678	Protein phosphatase [Trema orientale]	GO:0004722(protein serine/threonine phosphatase activity);GO:0005515(protein binding);GO:0005886(plasma membrane);GO:0006470(protein dephosphorylation);GO:0009414(response to water deprivation);GO:0045926(negative regulation of growth);GO:0046872(metal ion binding);GO:1904526(regulation of microtubule binding)	NA	198	219	210	0.754667	6.5	..((((((((.(((((((((((&)))))))))))-))))))))..	UAAGAGAGGGAAGAAAGGAGUG&CGCUCUUUUCU-CUCUCUCUGA	1	31.3913	4	0.999196	Output/LH/cleaveLand_result/t_plot/PC-3p-185080_199_psu.T.00018678.1_210_TPlot.pdf	0	0	NA	NA	NA	31.3913	0	Inf	up	2.1087e-08	3.95158e-08
PC-3p-185080_199	psu.T.00019844.1	psu.G.00019844	psu.G.00019844	golgin candidate 2 [Populus trichocarpa]	GO:0000139(Golgi membrane);GO:0000301(retrograde transport, vesicle recycling within Golgi);GO:0007030(Golgi organization);GO:0031985(Golgi cisterna)	NA	1093	1114	1104	0.749333	6	(((((((((((((((.(((((.&.)))))-)))))))))))))))	UUGGAGGGGGAGAAGCAGAGCU&CGCUCU-UUUCUCUCUCUCUGA	1	31.3913	4	0.999551	Output/LH/cleaveLand_result/t_plot/PC-3p-185080_199_psu.T.00019844.1_1104_TPlot.pdf	0	0	NA	NA	NA	31.3913	0	Inf	up	2.1087e-08	3.95158e-08
PC-3p-185080_199	psu.T.00020946.1	psu.G.00020946	psu.G.00020946	NA	NA	NA	19	42	33	0.669333	7	.((((..(((.(((((((((((.(&).)))))))))))-)))--)))).	CCAGAUCGAGAAGAGAAGAGAGGG&CGCUCUUUUCUCU-CUC--UCUGA	0	0	NA	NA	NA	1	25.5853	4	1	Output/FD/cleaveLand_result/t_plot/PC-3p-185080_199_psu.T.00020946.1_33_TPlot.pdf	0	25.5853	-Inf	down	4.2319e-07	5.45038e-07
PC-3p-185080_199	psu.T.00021710.1	psu.G.00021710	psu.G.00021710	hypothetical protein DVH24_040399 [Malus domestica]	GO:0004332(fructose-bisphosphate aldolase activity);GO:0005739(mitochondrion);GO:0006094(gluconeogenesis);GO:0006096(glycolytic process);GO:0006098(pentose-phosphate shunt);GO:0006979(response to oxidative stress);GO:0009507(chloroplast);GO:0009534(chloroplast thylakoid);GO:0009536(plastid);GO:0009570(chloroplast stroma);GO:0010287(plastoglobule);GO:0046686(response to cadmium ion)	ko00010(Glycolysis / Gluconeogenesis);ko00030(Pentose phosphate pathway);ko00051(Fructose and mannose metabolism);ko00710(Carbon fixation in photosynthetic organisms)	75	94	86	0.810667	4.5	((((((((((((-(((((((.&.))))))).))))))))))))	UUAGAGAGAGAG-AGAGAGCA&CGCUCUUUUCUCUCUCUCUGA	3	94.1738	3	0.547169	Output/LH/cleaveLand_result/t_plot/PC-3p-185080_199_psu.T.00021710.1_86_TPlot.pdf	7	179.097	3	0.655307	Output/FD/cleaveLand_result/t_plot/PC-3p-185080_199_psu.T.00021710.1_86_TPlot.pdf	94.1738	179.097	-0.927343	down	2.783e-07	5.11012e-07
PC-3p-185080_199	psu.T.00021982.1	psu.G.00021982	psu.G.00021982	transmembrane protein 205 [Morus notabilis]	GO:0003674(molecular_function);GO:0005783(endoplasmic reticulum);GO:0008150(biological_process);GO:0009507(chloroplast)	NA	152	173	164	0.669333	6	(.((((.((((((((((((.((&)).))))))))))))-)))).)	UGAGAGAAGAGAGAGAGGAUCG&CGCUCUUUUCUCUCU-CUCUGA	1	31.3913	4	1	Output/LH/cleaveLand_result/t_plot/PC-3p-185080_199_psu.T.00021982.1_164_TPlot.pdf	2	51.1705	3	0.99995	Output/FD/cleaveLand_result/t_plot/PC-3p-185080_199_psu.T.00021982.1_164_TPlot.pdf	31.3913	51.1705	-0.70495	down	0.029491	0.0331718
PC-3p-185080_199	psu.T.00022013.1	psu.G.00022013	psu.G.00022013	Emb:CAB89363.1 [Theobroma cacao]	GO:0003674(molecular_function);GO:0005634(nucleus)	NA	1455	1474	1465	0.666667	6.5	((((((((((-((((((.(((&))).)))))).))))))))))	UUGGGGAGAG-GGAAAGUGCG&CGCUCUUUUCUCUCUCUCUGA	0	0	NA	NA	NA	1	25.5853	4	1	Output/FD/cleaveLand_result/t_plot/PC-3p-185080_199_psu.T.00022013.1_1465_TPlot.pdf	0	25.5853	-Inf	down	4.2319e-07	5.45038e-07
PC-3p-185080_199	psu.T.00022073.1	psu.G.00022073	psu.G.00022073	PREDICTED: uncharacterized protein LOC100267868 isoform X3 [Vitis vinifera]	GO:0005737(cytoplasm)	NA	437	458	448	0.725333	7	(.((((((((((((((.((((.&.))))-)))))))))))))).)	UGAGGGGGAGAGAGAGUGAGCC&CGCUC-UUUUCUCUCUCUCUGA	0	0	NA	NA	NA	1	25.5853	4	0.999995	Output/FD/cleaveLand_result/t_plot/PC-3p-185080_199_psu.T.00022073.1_448_TPlot.pdf	0	25.5853	-Inf	down	4.2319e-07	5.45038e-07
PC-3p-185080_199	psu.T.00022481.1	psu.G.00022481	psu.G.00022481	unnamed protein product, partial [Vitis vinifera]	GO:0004022(alcohol dehydrogenase (NAD) activity);GO:0005794(Golgi apparatus);GO:0005829(cytosol);GO:0005886(plasma membrane);GO:0009506(plasmodesma);GO:0050662(coenzyme binding)	ko00940(Phenylpropanoid biosynthesis)	111	135	125	0.768	7	((((...((((((((((((.(((((&)))))-))))))))))))---))))	UCAGUGCGGAGGGAGAAGAUGAGCG&CGCUC-UUUUCUCUCUCU---CUGA	2	62.7825	2	0.973016	Output/LH/cleaveLand_result/t_plot/PC-3p-185080_199_psu.T.00022481.1_125_TPlot.pdf	1	25.5853	4	0.997937	Output/FD/cleaveLand_result/t_plot/PC-3p-185080_199_psu.T.00022481.1_125_TPlot.pdf	62.7825	25.5853	1.29505	up	7.5875e-05	9.16444e-05
PC-3p-185080_199	psu.T.00022975.1	psu.G.00022975	psu.G.00022975	1-aminocyclopropane-1-carboxylate oxidase [Paeonia suffruticosa]	GO:0009693(ethylene biosynthetic process);GO:0051213(dioxygenase activity)	ko00270(Cysteine and methionine metabolism)	168	188	179	0.786667	6	(.(((((((((((((((((..&..))))))))))))))))).)	UGAGAGAGAGAGGAGAGAGAG&CGCUCUUUUCUCUCUCUCUGA	0	0	NA	NA	NA	34	869.899	2	0.951396	Output/FD/cleaveLand_result/t_plot/PC-3p-185080_199_psu.T.00022975.1_179_TPlot.pdf	0	869.899	-Inf	down	0	0
PC-3p-185080_199	psu.T.00023523.1	psu.G.00023523	psu.G.00023523	PREDICTED: serine--tRNA ligase [Vitis vinifera]	GO:0004828(serine-tRNA ligase activity);GO:0005737(cytoplasm);GO:0006434(seryl-tRNA aminoacylation)	ko00970(Aminoacyl-tRNA biosynthesis)	699	719	710	0.672	5.5	(((.(((((((((((.(((((&))))).))))))))))).)))	UCAUGGGGGGAGAAACGAGUG&CGCUCUUUUCUCUCUCUCUGA	1	31.3913	4	1	Output/LH/cleaveLand_result/t_plot/PC-3p-185080_199_psu.T.00023523.1_710_TPlot.pdf	5	127.926	2	1	Output/FD/cleaveLand_result/t_plot/PC-3p-185080_199_psu.T.00023523.1_710_TPlot.pdf	31.3913	127.926	-2.02688	down	2.035e-14	8.32835e-14
PC-3p-185080_199	psu.T.00023712.1	psu.G.00023712	psu.G.00023712	monodehydroascorbate reductase 4, peroxisomal [Herrania umbratica]	GO:0005737(cytoplasm);GO:0005778(peroxisomal membrane);GO:0009941(chloroplast envelope);GO:0016021(integral component of membrane);GO:0016656(monodehydroascorbate reductase (NADH) activity);GO:0042744(hydrogen peroxide catabolic process);GO:0050660(flavin adenine dinucleotide binding);GO:0055114(oxidation-reduction process)	ko00053(Ascorbate and aldarate metabolism)	185	204	196	0.664	7	.((((((((((-(((((((..&..))))))).)))))))))).	CCAGAGAGAGA-AAAGGAGAG&CGCUCUUUUCUCUCUCUCUGA	1	31.3913	4	1	Output/LH/cleaveLand_result/t_plot/PC-3p-185080_199_psu.T.00023712.1_196_TPlot.pdf	0	0	NA	NA	NA	31.3913	0	Inf	up	2.1087e-08	3.95158e-08
PC-3p-185080_199	psu.T.00023946.1	psu.G.00023946	psu.G.00023946	protein IQ-DOMAIN 1-like [Prunus avium]	GO:0005516(calmodulin binding);GO:0005634(nucleus);GO:0005886(plasma membrane);GO:0008150(biological_process)	ko03015(mRNA surveillance pathway)	802	823	814	0.696	7	((((.((((((.((.((((((.&.)))))).))-)))))).))))	UCAGUGAGAGAUGAUGAGAGCA&CGCUCUUUUC-UCUCUCUCUGA	1	31.3913	4	1	Output/LH/cleaveLand_result/t_plot/PC-3p-185080_199_psu.T.00023946.1_814_TPlot.pdf	0	0	NA	NA	NA	31.3913	0	Inf	up	2.1087e-08	3.95158e-08
PC-3p-185080_199	psu.T.00024225.1	psu.G.00024225	psu.G.00024225	protein yippee-like [Carica papaya]	GO:0005634(nucleus);GO:0008150(biological_process);GO:0046872(metal ion binding)	NA	136	156	147	0.717333	6	.((((((((((.(((((((((&))))))))).)))))))))).	AUAGAGGGAGAUAAAGGGGCG&CGCUCUUUUCUCUCUCUCUGA	6	188.348	2	0.999512	Output/LH/cleaveLand_result/t_plot/PC-3p-185080_199_psu.T.00024225.1_147_TPlot.pdf	2	51.1705	3	0.996682	Output/FD/cleaveLand_result/t_plot/PC-3p-185080_199_psu.T.00024225.1_147_TPlot.pdf	188.348	51.1705	1.88001	up	7.7073e-19	5.72456e-18
PC-3p-185080_199	psu.T.00025936.1	psu.G.00025936	psu.G.00025936	Heterogeneous nuclear ribonucleoprotein 1 [Vitis vinifera]	GO:0003723(RNA binding);GO:0003729(mRNA binding);GO:0003730(mRNA 3'-UTR binding);GO:0005829(cytosol);GO:0006378(mRNA polyadenylation);GO:0019013(viral nucleocapsid);GO:0048576(positive regulation of short-day photoperiodism, flowering);GO:0048578(positive regulation of long-day photoperiodism, flowering);GO:0097157(pre-mRNA intronic binding)	ko03040(Spliceosome)	1283	1303	1294	0.768	7	.(((.((((((((((((((((&)))))))))))))))).))).	ACAGUGGGGGAGGAGGGAGUG&CGCUCUUUUCUCUCUCUCUGA	1	31.3913	4	0.995923	Output/LH/cleaveLand_result/t_plot/PC-3p-185080_199_psu.T.00025936.1_1294_TPlot.pdf	1	25.5853	4	0.997993	Output/FD/cleaveLand_result/t_plot/PC-3p-185080_199_psu.T.00025936.1_1294_TPlot.pdf	31.3913	25.5853	0.29505	up	0.44178	0.446811
PC-3p-185080_199	psu.T.00026090.1	psu.G.00026090	psu.G.00026090	tubulin alpha-3 chain [Olea europaea var. sylvestris]	GO:0005200(structural constituent of cytoskeleton);GO:0005618(cell wall);GO:0005737(cytoplasm);GO:0005829(cytosol);GO:0005886(plasma membrane);GO:0009506(plasmodesma);GO:0045298(tubulin complex);GO:0048046(apoplast);GO:0071258(cellular response to gravity)	ko04145(Phagosome)	311	333	324	0.696	6	((.((((((.(((((((((((..&..)))))))))))-))))))-))	UCGAGAGAGUAGAGAAGAGAGAU&CGCUCUUUUCUCU-CUCUCU-GA	0	0	NA	NA	NA	2	51.1705	3	0.999436	Output/FD/cleaveLand_result/t_plot/PC-3p-185080_199_psu.T.00026090.1_324_TPlot.pdf	0	51.1705	-Inf	down	8.4624e-13	2.57943e-12
PC-3p-185080_199	psu.T.00028546.1	psu.G.00028546	psu.G.00028546	PREDICTED: U1 small nuclear ribonucleoprotein A [Vitis vinifera]	GO:0000398(mRNA splicing, via spliceosome);GO:0005685(U1 snRNP);GO:0030619(U1 snRNA binding);GO:0035614(snRNA stem-loop binding)	ko03040(Spliceosome)	96	116	107	0.789333	6.5	.((((((((((((((((((..&..)))))))))))))))))).	AUAGAGAGAGAGAGAGGAGAC&CGCUCUUUUCUCUCUCUCUGA	4	125.565	2	0.910514	Output/LH/cleaveLand_result/t_plot/PC-3p-185080_199_psu.T.00028546.1_107_TPlot.pdf	3	76.7558	2	0.939277	Output/FD/cleaveLand_result/t_plot/PC-3p-185080_199_psu.T.00028546.1_107_TPlot.pdf	125.565	76.7558	0.710087	up	0.00059991	0.00071047
PC-3p-185080_199	psu.T.00028936.1	psu.G.00028936	psu.G.00028936	hypothetical protein CK203_073051 [Vitis vinifera]	GO:0005737(cytoplasm);GO:0008150(biological_process)	ko03010(Ribosome)	163	182	173	0.656	6.5	..(((-((((((((((((((.&.)))))))))))))).)))..	GUGGA-AGAGAGGAAGGAGCU&CGCUCUUUUCUCUCUCUCUGA	0	0	NA	NA	NA	1	25.5853	4	1	Output/FD/cleaveLand_result/t_plot/PC-3p-185080_199_psu.T.00028936.1_173_TPlot.pdf	0	25.5853	-Inf	down	4.2319e-07	5.45038e-07
PC-3p-185080_199	psu.T.00031878.1	psu.G.00031878	psu.G.00031878	putative methyltransferase PMT5 [Vitis vinifera]	GO:0005768(endosome);GO:0005774(vacuolar membrane);GO:0005802(trans-Golgi network);GO:0008757(S-adenosylmethionine-dependent methyltransferase activity);GO:0032259(methylation)	NA	757	775	768	0.682667	7	.((((((.(((((--((((((&))))))..))))).)))))).	CCAGAGAAAGAGA--GGAGCG&CGCUCUUUUCUCUCUCUCUGA	0	0	NA	NA	NA	1	25.5853	4	1	Output/FD/cleaveLand_result/t_plot/PC-3p-185080_199_psu.T.00031878.1_768_TPlot.pdf	0	25.5853	-Inf	down	4.2319e-07	5.45038e-07
PC-3p-185080_199	psu.T.00032970.1	psu.G.00032970	psu.G.00032970	PREDICTED: RNA-binding protein 39 [Nelumbo nucifera]	GO:0003676(nucleic acid binding);GO:0005634(nucleus);GO:0006397(mRNA processing)	NA	283	304	295	0.717333	5.5	((.(((((.(((((((((((((&))))))))))))).)))))-))	UCAAGAGAUGGAGAGAGGAGUG&CGCUCUUUUCUCUCUCUCU-GA	5	156.956	2	0.999563	Output/LH/cleaveLand_result/t_plot/PC-3p-185080_199_psu.T.00032970.1_295_TPlot.pdf	5	127.926	2	0.999874	Output/FD/cleaveLand_result/t_plot/PC-3p-185080_199_psu.T.00032970.1_295_TPlot.pdf	156.956	127.926	0.29505	up	0.085421	0.095483
PC-3p-185080_199	psu.T.00035011.1	psu.G.00035011	psu.G.00035011	Pentatricopeptide repeat-containing protein [Actinidia chinensis var. chinensis]	GO:0003674(molecular_function);GO:0005739(mitochondrion);GO:0008150(biological_process);GO:0043231(intracellular membrane-bounded organelle)	NA	1020	1040	1031	0.672	6	..(((((.((((((((((((.&.)))))))))))).)))))..	AAGGAGAUGGAGAAAAGGGCU&CGCUCUUUUCUCUCUCUCUGA	1	31.3913	4	1	Output/LH/cleaveLand_result/t_plot/PC-3p-185080_199_psu.T.00035011.1_1031_TPlot.pdf	0	0	NA	NA	NA	31.3913	0	Inf	up	2.1087e-08	3.95158e-08
PC-3p-18550_2414	psu.T.00015933.1	psu.G.00015933	psu.G.00015933	Glycosyl transferase [Trema orientale]	GO:0000148(1,3-beta-D-glucan synthase complex);GO:0003843(1,3-beta-D-glucan synthase activity);GO:0005886(plasma membrane)	NA	2504	2526	2517	0.69697	6.5	(.((.((((.(((((((((((..&..))))))))))).))))-)).)	UGGCUCCUCGUAACCCAGCUUCC&AAAAGCUGGGUUGAGAGG-GCGA	0	0	NA	NA	NA	1	25.5853	4	0.279884	Output/FD/cleaveLand_result/t_plot/PC-3p-18550_2414_psu.T.00015933.1_2517_TPlot.pdf	0	25.5853	-Inf	down	4.2319e-07	5.45038e-07
PC-3p-18550_2414	psu.T.00032603.1	psu.G.00032603	psu.G.00032603	hypothetical protein VITISV_041831 [Vitis vinifera]	GO:0010345(suberin biosynthetic process);GO:0035336(long-chain fatty-acyl-CoA metabolic process);GO:0043231(intracellular membrane-bounded organelle);GO:0080019(fatty-acyl-CoA reductase (alcohol-forming) activity)	ko00073(Cutin, suberine and wax biosynthesis);ko04146(Peroxisome)	67	87	78	0.664336	7	.(((((((((-((((((((((.&.)))))))))).))))))))).	CUGCCCUCUU-AUCUAGCUUUC&AAAAGCUGGGUUGAGAGGGCGA	4	125.565	3	0.185137	Output/LH/cleaveLand_result/t_plot/PC-3p-18550_2414_psu.T.00032603.1_78_TPlot.pdf	1	25.5853	4	0.467047	Output/FD/cleaveLand_result/t_plot/PC-3p-18550_2414_psu.T.00032603.1_78_TPlot.pdf	125.565	25.5853	2.29505	up	4.2053e-16	2.34932e-15
PC-3p-18550_2414	psu.T.00032833.1	psu.G.00032833	psu.G.00032833	aquaporin TIP2;2 [Quercus petraea]	GO:0005887(integral component of plasma membrane);GO:0009705(plant-type vacuole membrane);GO:0009992(cellular water homeostasis);GO:0015250(water channel activity);GO:0015254(glycerol channel activity);GO:0034220(ion transmembrane transport);GO:0042807(central vacuole)	NA	143	165	155	0.713287	7	.((((.(((((-(((((.((((((&))))))-))))).)))))-)))).	CCGCCGCUCUC-GCCCAUGCUUUU&AAAAGC-UGGGUUGAGAG-GGCGA	5	156.956	3	0.0687358	Output/LH/cleaveLand_result/t_plot/PC-3p-18550_2414_psu.T.00032833.1_155_TPlot.pdf	11	281.438	3	0.0912992	Output/FD/cleaveLand_result/t_plot/PC-3p-18550_2414_psu.T.00032833.1_155_TPlot.pdf	156.956	281.438	-0.842454	down	2.7488e-09	7.63099e-09
PC-3p-190560_191	psu.T.00034469.1	psu.G.00034469	psu.G.00034469	PREDICTED: selT-like protein [Vitis vinifera]	GO:0005783(endoplasmic reticulum);GO:0005886(plasma membrane);GO:0009507(chloroplast)	NA	183	202	193	0.660934	6	..((((-((((((((((((((&)))))))))))))).))))..	UCUGCA-GAGUUCUGGUGCUU&AAGCACUAGGGCUCAUGCACU	2	62.7825	3	0.662432	Output/LH/cleaveLand_result/t_plot/PC-3p-190560_191_psu.T.00034469.1_193_TPlot.pdf	2	51.1705	3	0.76777	Output/FD/cleaveLand_result/t_plot/PC-3p-190560_191_psu.T.00034469.1_193_TPlot.pdf	62.7825	51.1705	0.29505	up	0.27668	0.29691
PC-3p-192377_189	psu.T.00015396.1	psu.G.00015396	psu.G.00015396	PREDICTED: protein NETWORKED 4A-like isoform X1 [Juglans regia]	GO:0005576(extracellular region);GO:0005634(nucleus);GO:0005737(cytoplasm);GO:0005774(vacuolar membrane)	NA	732	748	739	0.683246	5	(((((----(((((((((((.&.)))))))))))....)))))	GGGCU----GUGCUGGAAUAU&UUAUUCCAGCACUCUAAGCCC	0	0	NA	NA	NA	1	25.5853	4	0.758966	Output/FD/cleaveLand_result/t_plot/PC-3p-192377_189_psu.T.00015396.1_739_TPlot.pdf	0	25.5853	-Inf	down	4.2319e-07	5.45038e-07
PC-3p-192377_189	psu.T.00035606.1	psu.G.00035606	psu.G.00035606	probable proteasome inhibitor isoform X1 [Arachis duranensis]	GO:0006511(ubiquitin-dependent protein catabolic process)	ko03050(Proteasome)	55	73	64	0.68534	6.5	((((..--((((((((((((.&.))))))))))))....))))	GGGCCU--GGUGCUGGAGUAU&UUAUUCCAGCACUCUAAGCCC	2	62.7825	3	0.353495	Output/LH/cleaveLand_result/t_plot/PC-3p-192377_189_psu.T.00035606.1_64_TPlot.pdf	7	179.097	2	0.597102	Output/FD/cleaveLand_result/t_plot/PC-3p-192377_189_psu.T.00035606.1_64_TPlot.pdf	62.7825	179.097	-1.51231	down	7.4728e-14	3.02493e-13
PC-3p-195582_185	psu.T.00010659.1	psu.G.00010659	psu.G.00010659	PREDICTED: protein WEAK CHLOROPLAST MOVEMENT UNDER BLUE LIGHT 1-like [Juglans regia]	GO:0005829(cytosol);GO:0009903(chloroplast avoidance movement);GO:0009904(chloroplast accumulation movement)	NA	2437	2459	2450	0.661058	6	((.(((((.((-(((((((((((.&.))))))))))).)).))))).))	AGGAAGGGAAG-CUGGGGGUUGAA&AUUAACCCCCAGUCUACUCUUGUU	2	62.7825	3	0.132747	Output/LH/cleaveLand_result/t_plot/PC-3p-195582_185_psu.T.00010659.1_2450_TPlot.pdf	1	25.5853	4	0.354539	Output/FD/cleaveLand_result/t_plot/PC-3p-195582_185_psu.T.00010659.1_2450_TPlot.pdf	62.7825	25.5853	1.29505	up	7.5875e-05	9.16444e-05
PC-3p-201823_177	psu.T.00000313.1	psu.G.00000313	psu.G.00000313	unnamed protein product, partial [Vitis vinifera]	GO:0004842(ubiquitin-protein transferase activity);GO:0019005(SCF ubiquitin ligase complex);GO:0031146(SCF-dependent proteasomal ubiquitin-dependent protein catabolic process)	NA	1289	1312	1303	0.7925	6.5	((.((((((((((((((((((((.&.)))))))))))))))))))).))	GGGAGGUUUUGUUUGGGCAGACUC&AAGUUUGCCCGGAUAAAACCUGUU	0	0	NA	NA	NA	1	25.5853	4	0.0532533	Output/FD/cleaveLand_result/t_plot/PC-3p-201823_177_psu.T.00000313.1_1303_TPlot.pdf	0	25.5853	-Inf	down	4.2319e-07	5.45038e-07
PC-3p-201823_177	psu.T.00005952.1	psu.G.00005952	psu.G.00005952	PREDICTED: zinc finger protein ZAT5 [Vitis vinifera]	GO:0003700(DNA binding transcription factor activity);GO:0005634(nucleus);GO:0043565(sequence-specific DNA binding);GO:0044212(transcription regulatory region DNA binding)	NA	855	880	871	0.675	7	.((((..((((.((((((((((((((&))))))))))))))-))))-.)))).	UGCGGAAUUUUCAUCCGGGCAGGCUU&AAGUUUGCCCGGAU-AAAA-CCUGUU	2	62.7825	2	0.0468222	Output/LH/cleaveLand_result/t_plot/PC-3p-201823_177_psu.T.00005952.1_871_TPlot.pdf	0	0	NA	NA	NA	62.7825	0	Inf	up	2.3061e-15	9.65459e-15
PC-3p-201823_177	psu.T.00011042.1	psu.G.00011042	psu.G.00011042	PREDICTED: DNA mismatch repair protein MLH3 isoform X2 [Vitis vinifera]	GO:0000795(synaptonemal complex);GO:0003697(single-stranded DNA binding);GO:0005712(chiasma);GO:0006298(mismatch repair);GO:0016887(ATPase activity);GO:0032300(mismatch repair complex)	ko03430(Mismatch repair)	3314	3337	3328	0.885	5.5	..((((((((((((((((((((..&..))))))))))))))))))))..	CUUAGGUUUUAUCCGGGCAAACAA&AAGUUUGCCCGGAUAAAACCUGUU	1	31.3913	4	0.0239484	Output/LH/cleaveLand_result/t_plot/PC-3p-201823_177_psu.T.00011042.1_3328_TPlot.pdf	0	0	NA	NA	NA	31.3913	0	Inf	up	2.1087e-08	3.95158e-08
PC-3p-20376_2206	psu.T.00016348.1	psu.G.00016348	psu.G.00016348	unnamed protein product, partial [Vitis vinifera]	GO:0003723(RNA binding);GO:0004519(endonuclease activity);GO:0005739(mitochondrion);GO:0009451(RNA modification);GO:0043231(intracellular membrane-bounded organelle)	NA	748	769	760	0.652308	6.5	(((...((((((((((((((((&))))))))))))))))-..)))	UGUGGAGAUUGUUGAGGAAAUG&UAUUUUCUCGGCAAUC-GAACA	0	0	NA	NA	NA	1	25.5853	4	0.917084	Output/FD/cleaveLand_result/t_plot/PC-3p-20376_2206_psu.T.00016348.1_760_TPlot.pdf	0	25.5853	-Inf	down	4.2319e-07	5.45038e-07
PC-3p-20376_2206	psu.T.00025197.1	psu.G.00025197	psu.G.00025197	PREDICTED: isoflavone 2'-hydroxylase [Vitis vinifera]	GO:0016020(membrane);GO:0016709(oxidoreductase activity, acting on paired donors, with incorporation or reduction of molecular oxygen, NAD(P)H as one donor, and incorporation of one atom of oxygen);GO:0042343(indole glucosinolate metabolic process);GO:0044550(secondary metabolite biosynthetic process);GO:0098542(defense response to other organism)	NA	591	611	602	0.769231	5.5	.(..(((((((((((((((((&)))))))))))))))))..).	AGGAUGAUUGCCGGGAAGAUA&UAUUUUCUCGGCAAUCGAACA	2	62.7825	2	0.350521	Output/LH/cleaveLand_result/t_plot/PC-3p-20376_2206_psu.T.00025197.1_602_TPlot.pdf	0	0	NA	NA	NA	62.7825	0	Inf	up	2.3061e-15	9.65459e-15
PC-3p-20376_2206	psu.T.00027465.1	psu.G.00027465	psu.G.00027465	Fasciclin-like arabinogalactan protein [Actinidia chinensis var. chinensis]	GO:0005618(cell wall);GO:0005886(plasma membrane);GO:0031225(anchored component of membrane);GO:0046658(anchored component of plasma membrane);GO:0048046(apoplast);GO:0048364(root development);GO:0048367(shoot system development)	NA	620	639	630	0.661538	7	.((.(((-(((((((((((..&..))))))))))).))).)).	CGUCCGA-UGCCGAGAAGACG&UAUUUUCUCGGCAAUCGAACA	2	62.7825	2	0.743003	Output/LH/cleaveLand_result/t_plot/PC-3p-20376_2206_psu.T.00027465.1_630_TPlot.pdf	3	76.7558	2	0.793398	Output/FD/cleaveLand_result/t_plot/PC-3p-20376_2206_psu.T.00027465.1_630_TPlot.pdf	62.7825	76.7558	-0.289913	down	0.23683	0.258417
PC-3p-206449_171	psu.T.00000529.1	psu.G.00000529	psu.G.00000529	protein DMP9-like [Ziziphus jujuba]	GO:0003674(molecular_function);GO:0005783(endoplasmic reticulum);GO:0005789(endoplasmic reticulum membrane);GO:0009705(plant-type vacuole membrane);GO:0010256(endomembrane system organization);GO:0016021(integral component of membrane);GO:0048235(pollen sperm cell differentiation)	NA	398	417	408	0.652632	7	.((((((-((((((((((((.&.)))))))))))).)))))).	AGUGUAU-UAUGGGUUCGUGA&AUACGGAUCCAUAUAUAUAUA	1	31.3913	4	0.571898	Output/LH/cleaveLand_result/t_plot/PC-3p-206449_171_psu.T.00000529.1_408_TPlot.pdf	0	0	NA	NA	NA	31.3913	0	Inf	up	2.1087e-08	3.95158e-08
PC-3p-206449_171	psu.T.00008886.1	psu.G.00008886	psu.G.00008886	protein DMP9-like [Ziziphus jujuba]	GO:0003674(molecular_function);GO:0005783(endoplasmic reticulum);GO:0005789(endoplasmic reticulum membrane);GO:0009705(plant-type vacuole membrane);GO:0010256(endomembrane system organization);GO:0016021(integral component of membrane);GO:0048235(pollen sperm cell differentiation)	NA	745	764	755	0.652632	7	.((((((-((((((((((((.&.)))))))))))).)))))).	AGUGUAU-UAUGGGUUCGUGA&AUACGGAUCCAUAUAUAUAUA	1	31.3913	4	0.601924	Output/LH/cleaveLand_result/t_plot/PC-3p-206449_171_psu.T.00008886.1_755_TPlot.pdf	0	0	NA	NA	NA	31.3913	0	Inf	up	2.1087e-08	3.95158e-08
PC-3p-206449_171	psu.T.00013621.1	psu.G.00013621	psu.G.00013621	probable xyloglucan endotransglucosylase/hydrolase protein 6 [Olea europaea var. sylvestris]	GO:0004553(hydrolase activity, hydrolyzing O-glycosyl compounds);GO:0005576(extracellular region);GO:0005618(cell wall);GO:0010411(xyloglucan metabolic process);GO:0016762(xyloglucan:xyloglucosyl transferase activity);GO:0016798(hydrolase activity, acting on glycosyl bonds);GO:0042546(cell wall biogenesis);GO:0048046(apoplast);GO:0071555(cell wall organization)	NA	766	786	777	0.652632	6.5	...(((((.((((((((((((&)))))))))))).)))))...	AAGAUAUGAAUGGGUUCGUAU&AUACGGAUCCAUAUAUAUAUA	2	62.7825	3	0.254538	Output/LH/cleaveLand_result/t_plot/PC-3p-206449_171_psu.T.00013621.1_777_TPlot.pdf	0	0	NA	NA	NA	62.7825	0	Inf	up	2.3061e-15	9.65459e-15
PC-3p-206449_171	psu.T.00024857.1	psu.G.00024857	psu.G.00024857	xyloglucan endotransglucosylase/hydrolase [Diospyros kaki]	GO:0004553(hydrolase activity, hydrolyzing O-glycosyl compounds);GO:0005576(extracellular region);GO:0005618(cell wall);GO:0009414(response to water deprivation);GO:0010411(xyloglucan metabolic process);GO:0016762(xyloglucan:xyloglucosyl transferase activity);GO:0016798(hydrolase activity, acting on glycosyl bonds);GO:0042546(cell wall biogenesis);GO:0048046(apoplast);GO:0071555(cell wall organiz…	NA	471	491	482	0.652632	6.5	...(((((.((((((((((((&)))))))))))).)))))...	AAGAUAUGAAUGGGUUCGUAU&AUACGGAUCCAUAUAUAUAUA	9	282.521	3	0.274181	Output/LH/cleaveLand_result/t_plot/PC-3p-206449_171_psu.T.00024857.1_482_TPlot.pdf	30	767.558	3	0.350029	Output/FD/cleaveLand_result/t_plot/PC-3p-206449_171_psu.T.00024857.1_482_TPlot.pdf	282.521	767.558	-1.44192	down	1.1204e-50	3.84227e-49
PC-3p-206623_171	psu.T.00001728.1	psu.G.00001728	psu.G.00001728	PREDICTED: protein RNA-directed DNA methylation 3 isoform X4 [Vitis vinifera]	GO:0000166(nucleotide binding);GO:0003677(DNA binding);GO:0003729(mRNA binding);GO:0005634(nucleus);GO:0006306(DNA methylation);GO:0006357(regulation of transcription by RNA polymerase II);GO:0006368(transcription elongation from RNA polymerase II promoter);GO:0006397(mRNA processing);GO:0030422(production of siRNA involved in RNA interference);GO:0032044(DSIF complex)	NA	3872	3895	3886	0.764434	4.5	(((((((..(.(((((((((((((&))))))))))))).)..)))))))	GAUGGGGAGGUCAAAGUGGUGGAU&AUUCACCACUUUGUCACCCUCAUC	1	31.3913	4	0.196002	Output/LH/cleaveLand_result/t_plot/PC-3p-206623_171_psu.T.00001728.1_3886_TPlot.pdf	2	51.1705	2	0.153777	Output/FD/cleaveLand_result/t_plot/PC-3p-206623_171_psu.T.00001728.1_3886_TPlot.pdf	31.3913	51.1705	-0.70495	down	0.029491	0.0331718
PC-3p-206623_171	psu.T.00008264.1	psu.G.00008264	psu.G.00008264	uncharacterized protein LOC111984984 [Quercus suber]	GO:0003674(molecular_function);GO:0005634(nucleus);GO:0008150(biological_process)	NA	885	906	897	0.688222	6.5	((.((((((((--((((((((((.&.))))))))))..)))))))).))	GGAGAGGGUGA--AAGUGGUGGAA&AUUCACCACUUUGUCACCCUCAUC	0	0	NA	NA	NA	1	25.5853	4	0.935183	Output/FD/cleaveLand_result/t_plot/PC-3p-206623_171_psu.T.00008264.1_897_TPlot.pdf	0	25.5853	-Inf	down	4.2319e-07	5.45038e-07
PC-3p-206623_171	psu.T.00027531.1	psu.G.00027531	psu.G.00027531	PREDICTED: pre-mRNA-splicing factor ISY1 homolog [Juglans regia]	GO:0000350(generation of catalytic spliceosome for second transesterification step);GO:0000384(first spliceosomal transesterification activity);GO:0000389(mRNA 3'-splice site recognition);GO:0000974(Prp19 complex);GO:0071012(catalytic step 1 spliceosome);GO:0071013(catalytic step 2 spliceosome);GO:0071014(post-mRNA release spliceosomal complex);GO:0071020(post-spliceosomal complex)	ko03040(Spliceosome)	534	556	547	0.729792	4.5	((.((((((((-(((((((((((.&.))))))))))).)))))))).))	GAAGGGGGUGA-AGAGUGGUGAAG&AUUCACCACUUUGUCACCCUCAUC	2	62.7825	3	0.14805	Output/LH/cleaveLand_result/t_plot/PC-3p-206623_171_psu.T.00027531.1_547_TPlot.pdf	0	0	NA	NA	NA	62.7825	0	Inf	up	2.3061e-15	9.65459e-15
PC-3p-206623_171	psu.T.00030925.1	psu.G.00030925	psu.G.00030925	PREDICTED: pre-mRNA-splicing factor ISY1 homolog [Vitis vinifera]	GO:0000350(generation of catalytic spliceosome for second transesterification step);GO:0000384(first spliceosomal transesterification activity);GO:0000389(mRNA 3'-splice site recognition);GO:0000974(Prp19 complex);GO:0071012(catalytic step 1 spliceosome);GO:0071013(catalytic step 2 spliceosome);GO:0071014(post-mRNA release spliceosomal complex);GO:0071020(post-spliceosomal complex)	ko03040(Spliceosome)	420	442	433	0.713626	6.5	...((((((((-(((((((((((.&.))))))))))).))))))))...	AAAGGGGGUGA-AGAGUGGUGAAG&AUUCACCACUUUGUCACCCUCAUC	0	0	NA	NA	NA	2	51.1705	2	0.405164	Output/FD/cleaveLand_result/t_plot/PC-3p-206623_171_psu.T.00030925.1_433_TPlot.pdf	0	51.1705	-Inf	down	8.4624e-13	2.57943e-12
PC-3p-20671_2176	psu.T.00001569.1	psu.G.00001569	psu.G.00001569	Tudor domain-containing protein [Actinidia chinensis var. chinensis]	GO:0005739(mitochondrion)	NA	1027	1049	1040	0.665823	5.5	((.(.((((((((((((.((((.&.)))).)))))))))))).)-))	GGUCACCAGGGUGAUCGGUAUUC&AAAUAACGAUCACCUUGGCG-CC	2	62.7825	2	0.0768126	Output/LH/cleaveLand_result/t_plot/PC-3p-20671_2176_psu.T.00001569.1_1040_TPlot.pdf	1	25.5853	4	0.127863	Output/FD/cleaveLand_result/t_plot/PC-3p-20671_2176_psu.T.00001569.1_1040_TPlot.pdf	62.7825	25.5853	1.29505	up	7.5875e-05	9.16444e-05
PC-3p-20671_2176	psu.T.00028867.1	psu.G.00028867	psu.G.00028867	PREDICTED: galactinol--sucrose galactosyltransferase [Vitis vinifera]	GO:0004553(hydrolase activity, hydrolyzing O-glycosyl compounds);GO:0005737(cytoplasm);GO:0005975(carbohydrate metabolic process);GO:0005986(sucrose biosynthetic process);GO:0006979(response to oxidative stress);GO:0009414(response to water deprivation);GO:0009507(chloroplast);GO:0009737(response to abscisic acid);GO:0010325(raffinose family oligosaccharide biosynthetic process);GO:0019593(mannit…	ko00052(Galactose metabolism)	1440	1461	1452	0.739241	5	(((((((((((((.(((((((.&.))))))).)))))))))))))	GGUGUCAAGGUGGACGUUAUUC&AAAUAACGAUCACCUUGGCGCC	1	31.3913	4	0.0239484	Output/LH/cleaveLand_result/t_plot/PC-3p-20671_2176_psu.T.00028867.1_1452_TPlot.pdf	0	0	NA	NA	NA	31.3913	0	Inf	up	2.1087e-08	3.95158e-08
PC-3p-20937_2149	psu.T.00002965.1	psu.G.00002965	psu.G.00002965	cytochrome P450 71A1-like [Quercus suber]	GO:0016020(membrane);GO:0016709(oxidoreductase activity, acting on paired donors, with incorporation or reduction of molecular oxygen, NAD(P)H as one donor, and incorporation of one atom of oxygen);GO:0044550(secondary metabolite biosynthetic process)	NA	841	861	852	0.69419	7	..((((((((.((((((((((&)))))))))).))))))))..	UUGUAAGACAAGUGUUGGGAA&UUUUCAACGCCUGUCUUACUU	1	31.3913	4	0.702396	Output/LH/cleaveLand_result/t_plot/PC-3p-20937_2149_psu.T.00002965.1_852_TPlot.pdf	0	0	NA	NA	NA	31.3913	0	Inf	up	2.1087e-08	3.95158e-08
PC-3p-20937_2149	psu.T.00002966.1	psu.G.00002966	psu.G.00002966	cytochrome P450 71A1-like [Quercus suber]	GO:0016020(membrane);GO:0016709(oxidoreductase activity, acting on paired donors, with incorporation or reduction of molecular oxygen, NAD(P)H as one donor, and incorporation of one atom of oxygen);GO:0044550(secondary metabolite biosynthetic process)	ko00460(Cyanoamino acid metabolism)	1372	1392	1383	0.69419	7	..((((((((.((((((((((&)))))))))).))))))))..	UUGUAAGACAAGUGUUGGGAA&UUUUCAACGCCUGUCUUACUU	1	31.3913	4	0.679948	Output/LH/cleaveLand_result/t_plot/PC-3p-20937_2149_psu.T.00002966.1_1383_TPlot.pdf	0	0	NA	NA	NA	31.3913	0	Inf	up	2.1087e-08	3.95158e-08
PC-3p-20937_2149	psu.T.00022561.1	psu.G.00022561	psu.G.00022561	PREDICTED: zinc transporter 6, chloroplastic [Vitis vinifera]	GO:0005385(zinc ion transmembrane transporter activity);GO:0005886(plasma membrane);GO:0071577(zinc II ion transmembrane transport)	NA	626	646	637	0.663609	7	.((((..((((((((((((((&))))))))))))))..)))).	UGGUGUCACAGGUGUUGGAGA&UUUUCAACGCCUGUCUUACUU	1	31.3913	4	0.85265	Output/LH/cleaveLand_result/t_plot/PC-3p-20937_2149_psu.T.00022561.1_637_TPlot.pdf	5	127.926	2	0.769072	Output/FD/cleaveLand_result/t_plot/PC-3p-20937_2149_psu.T.00022561.1_637_TPlot.pdf	31.3913	127.926	-2.02688	down	2.035e-14	8.32835e-14
PC-3p-20937_2149	psu.T.00032347.1	psu.G.00032347	psu.G.00032347	sugar transporter ERD6-like 7 [Solanum pennellii]	GO:0005351(carbohydrate:proton symporter activity);GO:0005355(glucose transmembrane transporter activity);GO:0005887(integral component of plasma membrane);GO:0046323(glucose import)	NA	190	209	200	0.685015	6.5	..(((((-((((((.((((((&)))))).)))))).)))))..	AUGUAAG-CAGGCGAUGAGAG&UUUUCAACGCCUGUCUUACUU	0	0	NA	NA	NA	1	25.5853	4	0.777961	Output/FD/cleaveLand_result/t_plot/PC-3p-20937_2149_psu.T.00032347.1_200_TPlot.pdf	0	25.5853	-Inf	down	4.2319e-07	5.45038e-07
PC-3p-20937_2149	psu.T.00033150.1	psu.G.00033150	psu.G.00033150	peptidyl-prolyl cis-trans isomerase CYP95-like isoform X4 [Durio zibethinus]	GO:0003755(peptidyl-prolyl cis-trans isomerase activity)	NA	2247	2268	2259	0.746177	5.5	.(((((.(((((((((.((((.&.)))).)))))))))-))))).	UAGUGAUGACAGGCGUAGAAAG&UUUUCAACGCCUGUC-UUACUU	0	0	NA	NA	NA	1	25.5853	4	0.421454	Output/FD/cleaveLand_result/t_plot/PC-3p-20937_2149_psu.T.00033150.1_2259_TPlot.pdf	0	25.5853	-Inf	down	4.2319e-07	5.45038e-07
PC-3p-210364_167	psu.T.00010912.1	psu.G.00010912	psu.G.00010912	PREDICTED: probable pectinesterase/pectinesterase inhibitor 51, partial [Juglans regia]	GO:0030599(pectinesterase activity);GO:0046910(pectinesterase inhibitor activity);GO:0071944(cell periphery)	ko00040(Pentose and glucuronate interconversions)	735	755	746	0.663317	7	(((.(((((((..((((((((&))))))))..))))))).)))	GGAAUGUCGACUUCAUCUUUG&CGAAGAUGUUGUCGGCGAUCC	0	0	NA	NA	NA	2	51.1705	3	0.395063	Output/FD/cleaveLand_result/t_plot/PC-3p-210364_167_psu.T.00010912.1_746_TPlot.pdf	0	51.1705	-Inf	down	8.4624e-13	2.57943e-12
PC-3p-210364_167	psu.T.00012205.1	psu.G.00012205	psu.G.00012205	uncharacterized protein LOC18780925 [Prunus persica]	GO:0003674(molecular_function);GO:0005768(endosome);GO:0005794(Golgi apparatus);GO:0005802(trans-Golgi network);GO:0008150(biological_process);GO:0009507(chloroplast);GO:0016021(integral component of membrane)	NA	515	535	526	0.655779	5	.(((((((.((((((((.((.&.)).)))))))).))))))).	UGAUCGCCUACAACAUCGUCU&CGAAGAUGUUGUCGGCGAUCC	2	62.7825	3	0.341883	Output/LH/cleaveLand_result/t_plot/PC-3p-210364_167_psu.T.00012205.1_526_TPlot.pdf	3	76.7558	3	0.430199	Output/FD/cleaveLand_result/t_plot/PC-3p-210364_167_psu.T.00012205.1_526_TPlot.pdf	62.7825	76.7558	-0.289913	down	0.23683	0.258417
PC-3p-210364_167	psu.T.00024279.1	psu.G.00024279	psu.G.00024279	Zinc finger CCCH domain-containing protein 49 [Vitis vinifera]	GO:0003676(nucleic acid binding);GO:0003677(DNA binding);GO:0003700(DNA binding transcription factor activity);GO:0005634(nucleus);GO:0005886(plasma membrane);GO:0006355(regulation of transcription, DNA-templated);GO:0006979(response to oxidative stress);GO:0046872(metal ion binding)	NA	1186	1208	1199	0.703518	6	(((((...((((((((((((((.&.))))))))))))))--.)))))	GGGUUAACCCGACAACGUCUUCU&CGAAGAUGUUGUCGG--CGAUCC	1	31.3913	4	0.304829	Output/LH/cleaveLand_result/t_plot/PC-3p-210364_167_psu.T.00024279.1_1199_TPlot.pdf	0	0	NA	NA	NA	31.3913	0	Inf	up	2.1087e-08	3.95158e-08
PC-3p-210364_167	psu.T.00028159.1	psu.G.00028159	psu.G.00028159	PREDICTED: uncharacterized protein LOC104611125 [Nelumbo nucifera]	GO:0005509(calcium ion binding);GO:0005794(Golgi apparatus);GO:0006004(fucose metabolic process);GO:0016021(integral component of membrane);GO:0016757(transferase activity, transferring glycosyl groups);GO:0042175(nuclear outer membrane-endoplasmic reticulum membrane network)	NA	1075	1094	1086	0.653266	6	(((((((..(((((-((((((&)))))).)))))..)))))))	GGAUCGCAAACAGC-UUUUCG&CGAAGAUGUUGUCGGCGAUCC	3	94.1738	2	0.543079	Output/LH/cleaveLand_result/t_plot/PC-3p-210364_167_psu.T.00028159.1_1086_TPlot.pdf	5	127.926	2	0.597102	Output/FD/cleaveLand_result/t_plot/PC-3p-210364_167_psu.T.00028159.1_1086_TPlot.pdf	94.1738	127.926	-0.441916	down	0.023517	0.0272881
PC-3p-211802_165	psu.T.00014960.1	psu.G.00014960	psu.G.00014960	PREDICTED: uncharacterized protein LOC100853506 [Vitis vinifera]	GO:0005622(intracellular);GO:0005737(cytoplasm);GO:0035556(intracellular signal transduction)	NA	459	480	471	0.660526	6.5	...(((((((.((((((((((.&.)))))))))).)))))))...	AAAGGGUUUGAUCGAGAUUUUG&AAAAAUCUCGACCAGACCCAUG	1	31.3913	4	0.196002	Output/LH/cleaveLand_result/t_plot/PC-3p-211802_165_psu.T.00014960.1_471_TPlot.pdf	0	0	NA	NA	NA	31.3913	0	Inf	up	2.1087e-08	3.95158e-08
PC-3p-217511_159	psu.T.00031100.1	psu.G.00031100	psu.G.00031100	ethylene responsive element binding factor 1 [Paeonia lactiflora]	GO:0003677(DNA binding);GO:0003700(DNA binding transcription factor activity);GO:0005634(nucleus);GO:0005643(nuclear pore);GO:0006351(transcription, DNA-templated);GO:0006355(regulation of transcription, DNA-templated);GO:0006952(defense response);GO:0009873(ethylene-activated signaling pathway);GO:0010087(phloem or xylem histogenesis);GO:0010200(response to chitin);GO:0045893(positive regulation…	NA	570	594	585	0.796421	6	.((((((.(((.(((((((((((((&))))))))))))).)))-)))))).	AGCGGCUAGUAUUGCGUGGUUCUCG&CGAGAACUAUGCAUUGC-AGCUGCA	0	0	NA	NA	NA	1	25.5853	4	0.0269909	Output/FD/cleaveLand_result/t_plot/PC-3p-217511_159_psu.T.00031100.1_585_TPlot.pdf	0	25.5853	-Inf	down	4.2319e-07	5.45038e-07
PC-3p-217946_159	psu.T.00003117.1	psu.G.00003117	psu.G.00003117	glycine-rich RNA-binding protein RZ1A [Olea europaea var. sylvestris]	GO:0000166(nucleotide binding);GO:0003677(DNA binding);GO:0003723(RNA binding);GO:0003729(mRNA binding);GO:0005634(nucleus);GO:0005737(cytoplasm);GO:0005829(cytosol);GO:0008270(zinc ion binding);GO:0009409(response to cold);GO:0009631(cold acclimation)	ko03040(Spliceosome)	240	261	252	0.713456	6.5	(((.....((((((((((((((&)))))))))))))).....)))	GGUGGCAGUCGUUAUGGGUCUG&CAGACCCAUGACGAGAAAAACU	1	31.3913	4	0.135357	Output/LH/cleaveLand_result/t_plot/PC-3p-217946_159_psu.T.00003117.1_252_TPlot.pdf	7	179.097	2	0.105343	Output/FD/cleaveLand_result/t_plot/PC-3p-217946_159_psu.T.00003117.1_252_TPlot.pdf	31.3913	179.097	-2.51231	down	2.4017e-24	2.85538e-23
PC-3p-217946_159	psu.T.00033875.1	psu.G.00033875	psu.G.00033875	PREDICTED: F-box/kelch-repeat protein At3g24760 [Nelumbo nucifera]	GO:0004842(ubiquitin-protein transferase activity);GO:0019005(SCF ubiquitin ligase complex);GO:0031146(SCF-dependent proteasomal ubiquitin-dependent protein catabolic process)	NA	460	481	472	0.656992	6	((..(((((.((.(((((((((&))))))))).)).)))))..))	GGCGUUUUUGGUGAUGGGUCUG&CAGACCCAUGACGAGAAAAACU	0	0	NA	NA	NA	1	25.5853	4	0.452264	Output/FD/cleaveLand_result/t_plot/PC-3p-217946_159_psu.T.00033875.1_472_TPlot.pdf	0	25.5853	-Inf	down	4.2319e-07	5.45038e-07
PC-3p-221577_155	psu.T.00025458.1	psu.G.00025458	psu.G.00025458	PREDICTED: uncharacterized protein LOC100262932 [Vitis vinifera]	GO:0003746(translation elongation factor activity);GO:0005759(mitochondrial matrix);GO:0070125(mitochondrial translational elongation)	NA	1222	1244	1236	0.667519	7	((.(((((...((((((-((((((&)))))).))))))---))))).))	GCGGCAAUAUCGCCUGC-UCUUGU&ACAAGAAGUAGGC---AUUGCGGC	0	0	NA	NA	NA	2	51.1705	2	0.467826	Output/FD/cleaveLand_result/t_plot/PC-3p-221577_155_psu.T.00025458.1_1236_TPlot.pdf	0	51.1705	-Inf	down	8.4624e-13	2.57943e-12
PC-3p-221577_155	psu.T.00031269.1	psu.G.00031269	psu.G.00031269	chloride conductance regulatory protein ICln [Ziziphus jujuba]	GO:0000387(spliceosomal snRNP assembly);GO:0005216(ion channel activity);GO:0005634(nucleus);GO:0005829(cytosol);GO:0005886(plasma membrane);GO:0006821(chloride transport);GO:0006884(cell volume homeostasis);GO:0034709(methylosome);GO:0034715(pICln-Sm protein complex)	ko03013(RNA transport)	363	382	374	0.662404	6.5	((((.((((((-(((.((((.&.)))).))).)))))).))))	GCCGGAGUGCC-ACUACUUGA&ACAAGAAGUAGGCAUUGCGGC	2	62.7825	2	0.48075	Output/LH/cleaveLand_result/t_plot/PC-3p-221577_155_psu.T.00031269.1_374_TPlot.pdf	1	25.5853	4	0.674319	Output/FD/cleaveLand_result/t_plot/PC-3p-221577_155_psu.T.00031269.1_374_TPlot.pdf	62.7825	25.5853	1.29505	up	7.5875e-05	9.16444e-05
PC-3p-221577_155	psu.T.00031456.1	psu.G.00031456	psu.G.00031456	PREDICTED: peroxisomal (S)-2-hydroxy-acid oxidase GLO1 isoform X1 [Vitis vinifera]	GO:0005634(nucleus);GO:0005777(peroxisome);GO:0005829(cytosol);GO:0008891(glycolate oxidase activity);GO:0009506(plasmodesma);GO:0009507(chloroplast);GO:0009570(chloroplast stroma);GO:0009735(response to cytokinin);GO:0009854(oxidative photosynthetic carbon pathway);GO:0010181(FMN binding);GO:0016020(membrane);GO:0016491(oxidoreductase activity);GO:0022626(cytosolic ribosome);GO:0042742(defense r…	ko00630(Glyoxylate and dicarboxylate metabolism);ko04146(Peroxisome)	584	604	594	0.7289	6	(((((-(((((((.(((((((.&.)))))))-))))))).)))))	GCCGU-GUGCCUGUCUUCUUGG&ACAAGAAG-UAGGCAUUGCGGC	0	0	NA	NA	NA	1	25.5853	4	0.218279	Output/FD/cleaveLand_result/t_plot/PC-3p-221577_155_psu.T.00031456.1_594_TPlot.pdf	0	25.5853	-Inf	down	4.2319e-07	5.45038e-07
PC-3p-223122_153	psu.T.00032734.1	psu.G.00032734	psu.G.00032734	cytochrome b561 and DOMON domain-containing protein At2g04850 [Quercus suber]	GO:0005576(extracellular region);GO:0016020(membrane);GO:0016021(integral component of membrane);GO:0046872(metal ion binding);GO:0055114(oxidation-reduction process)	NA	804	825	816	0.713158	6.5	..(((((((.((((((((((((&))))))))))))-)))))))..	UCGUCACUGCGCGAUAUUUUCG&CGAAAAUGUUGC-CGGUGACCA	0	0	NA	NA	NA	1	25.5853	4	0.405405	Output/FD/cleaveLand_result/t_plot/PC-3p-223122_153_psu.T.00032734.1_816_TPlot.pdf	0	25.5853	-Inf	down	4.2319e-07	5.45038e-07
PC-3p-226963_150	psu.T.00001770.1	psu.G.00001770	psu.G.00001770	1-phosphatidylinositol-3-phosphate 5-kinase [Actinidia chinensis var. chinensis]	GO:0000285(1-phosphatidylinositol-3-phosphate 5-kinase activity);GO:0005524(ATP binding);GO:0005737(cytoplasm);GO:0005739(mitochondrion);GO:0005768(endosome);GO:0006458('de novo' protein folding);GO:0007005(mitochondrion organization);GO:0007033(vacuole organization);GO:0007165(signal transduction);GO:0008270(zinc ion binding);GO:0009555(pollen development);GO:0010008(endosome membrane);GO:001025…	ko00562(Inositol phosphate metabolism);ko04070(Phosphatidylinositol signaling system);ko04145(Phagosome)	382	401	392	0.696275	6.5	...(((((((((((((.((.&.)).)))))))))))))...	GAAGCAAUGCCUACUUGUCC&UGAGAAGUAGGCAUUGUAGC	1	31.3913	4	0.856179	Output/LH/cleaveLand_result/t_plot/PC-3p-226963_150_psu.T.00001770.1_392_TPlot.pdf	1	25.5853	4	0.887966	Output/FD/cleaveLand_result/t_plot/PC-3p-226963_150_psu.T.00001770.1_392_TPlot.pdf	31.3913	25.5853	0.29505	up	0.44178	0.446811
PC-3p-226963_150	psu.T.00006477.1	psu.G.00006477	psu.G.00006477	Serine carboxypeptidase-like 50 [Theobroma cacao]	GO:0004185(serine-type carboxypeptidase activity);GO:0051603(proteolysis involved in cellular protein catabolic process)	NA	711	731	722	0.750716	4.5	(((((.((((((((((((((.&.))))))))))))))-)))))	GCUGCGAAUGCUUACUUUUCU&UGAGAAGUAGGCAUU-GUAGC	6	188.348	3	0.234362	Output/LH/cleaveLand_result/t_plot/PC-3p-226963_150_psu.T.00006477.1_722_TPlot.pdf	15	383.779	2	0.426831	Output/FD/cleaveLand_result/t_plot/PC-3p-226963_150_psu.T.00006477.1_722_TPlot.pdf	188.348	383.779	-1.02688	down	3.0417e-16	1.75688e-15
PC-3p-226963_150	psu.T.00008046.1	psu.G.00008046	psu.G.00008046	Transcription factor bHLH145 [Vitis vinifera]	GO:0001046(core promoter sequence-specific DNA binding);GO:0001228(transcriptional activator activity, RNA polymerase II transcription regulatory region sequence-specific DNA binding);GO:0005634(nucleus);GO:0006366(transcription by RNA polymerase II)	NA	509	529	519	0.664756	6.5	..((((((((((.(((((((.&.)))))))-))))))))))..	UGUGCAAUGCCUGACUUCUUU&UGAGAAGU-AGGCAUUGUAGC	6	188.348	2	0.991992	Output/LH/cleaveLand_result/t_plot/PC-3p-226963_150_psu.T.00008046.1_519_TPlot.pdf	0	0	NA	NA	NA	188.348	0	Inf	up	7.2303e-43	1.88769e-41
PC-3p-226963_150	psu.T.00016865.1	psu.G.00016865	psu.G.00016865	Ribosomal protein S4/S9 [Macleaya cordata]	GO:0003735(structural constituent of ribosome);GO:0019843(rRNA binding);GO:0022627(cytosolic small ribosomal subunit);GO:0045903(positive regulation of translational fidelity)	ko03010(Ribosome)	603	621	612	0.661891	6.5	(((((((-(..(((((((((&)))))))))..).)))))))	GCUGCAA-GAAUGCUUCUCA&UGAGAAGUAGGCAUUGUAGC	2	62.7825	3	0.939968	Output/LH/cleaveLand_result/t_plot/PC-3p-226963_150_psu.T.00016865.1_612_TPlot.pdf	7	179.097	2	0.997156	Output/FD/cleaveLand_result/t_plot/PC-3p-226963_150_psu.T.00016865.1_612_TPlot.pdf	62.7825	179.097	-1.51231	down	7.4728e-14	3.02493e-13
PC-3p-226963_150	psu.T.00018495.1	psu.G.00018495	psu.G.00018495	PREDICTED: 1-phosphatidylinositol-3-phosphate 5-kinase FAB1B [Nelumbo nucifera]	GO:0000285(1-phosphatidylinositol-3-phosphate 5-kinase activity);GO:0005524(ATP binding);GO:0005737(cytoplasm);GO:0005739(mitochondrion);GO:0005768(endosome);GO:0006458('de novo' protein folding);GO:0007005(mitochondrion organization);GO:0007033(vacuole organization);GO:0007165(signal transduction);GO:0008270(zinc ion binding);GO:0009555(pollen development);GO:0010008(endosome membrane);GO:001025…	ko00562(Inositol phosphate metabolism);ko04070(Phosphatidylinositol signaling system);ko04145(Phagosome)	4948	4967	4958	0.673352	6.5	...((((((((.(((((((.&.))))))).))))))))...	GAAGCAAUGCCAACUUCUCC&UGAGAAGUAGGCAUUGUAGC	0	0	NA	NA	NA	3	76.7558	2	0.913614	Output/FD/cleaveLand_result/t_plot/PC-3p-226963_150_psu.T.00018495.1_4958_TPlot.pdf	0	76.7558	-Inf	down	1.9317e-18	1.15027e-17
PC-3p-226963_150	psu.T.00020076.1	psu.G.00020076	psu.G.00020076	2-methyl-6-phytyl-1,4-hydroquinone methyltransferase, chloroplastic-like [Cucurbita moschata]	GO:0005737(cytoplasm);GO:0008757(S-adenosylmethionine-dependent methyltransferase activity);GO:0032259(methylation)	ko00130(Ubiquinone and other terpenoid-quinone biosynthesis)	79	98	89	0.679083	4	.((.(((.((((((((((((&)))))))))))).))).)).	UCUUCAAGGCCUGCUUCUCA&UGAGAAGUAGGCAUUGUAGC	1	31.3913	4	0.939904	Output/LH/cleaveLand_result/t_plot/PC-3p-226963_150_psu.T.00020076.1_89_TPlot.pdf	0	0	NA	NA	NA	31.3913	0	Inf	up	2.1087e-08	3.95158e-08
PC-3p-226963_150	psu.T.00023295.1	psu.G.00023295	psu.G.00023295	mitoferrin-like isoform X1 [Hevea brasiliensis]	GO:0003735(structural constituent of ribosome);GO:0006412(translation)	NA	205	225	216	0.69341	4.5	(((.(((.((((((((((((.&.)))))))))))).)))-)))	GCUCACGCUGUCUACUUCUCU&UGAGAAGUAGGCAUUGU-AGC	0	0	NA	NA	NA	1	25.5853	4	0.904928	Output/FD/cleaveLand_result/t_plot/PC-3p-226963_150_psu.T.00023295.1_216_TPlot.pdf	0	25.5853	-Inf	down	4.2319e-07	5.45038e-07
PC-3p-226963_150	psu.T.00024756.1	psu.G.00024756	psu.G.00024756	PREDICTED: rhomboid-like protein 19 [Vitis vinifera]	GO:0005794(Golgi apparatus);GO:0016021(integral component of membrane)	NA	714	733	724	0.727794	6.5	((((((.((((((.((((.(&).)))).)))))).))))))	GCUGCAUUGCCUGGUUCUGA&UGAGAAGUAGGCAUUGUAGC	3	94.1738	2	0.488984	Output/LH/cleaveLand_result/t_plot/PC-3p-226963_150_psu.T.00024756.1_724_TPlot.pdf	4	102.341	2	0.541229	Output/FD/cleaveLand_result/t_plot/PC-3p-226963_150_psu.T.00024756.1_724_TPlot.pdf	94.1738	102.341	-0.119988	down	0.56014	0.563448
PC-3p-226963_150	psu.T.00027200.1	psu.G.00027200	psu.G.00027200	40S ribosomal protein like [Actinidia chinensis var. chinensis]	GO:0003735(structural constituent of ribosome);GO:0019843(rRNA binding);GO:0022627(cytosolic small ribosomal subunit);GO:0045903(positive regulation of translational fidelity)	ko03010(Ribosome)	202	220	211	0.661891	6.5	(((((((-(..(((((((((&)))))))))..).)))))))	GCUGCAA-GAAUGCUUCUCA&UGAGAAGUAGGCAUUGUAGC	0	0	NA	NA	NA	3	76.7558	2	0.996937	Output/FD/cleaveLand_result/t_plot/PC-3p-226963_150_psu.T.00027200.1_211_TPlot.pdf	0	76.7558	-Inf	down	1.9317e-18	1.15027e-17
PC-3p-226963_150	psu.T.00030939.1	psu.G.00030939	psu.G.00030939	1-phosphatidylinositol-3-phosphate 5-kinase [Actinidia chinensis var. chinensis]	GO:0000285(1-phosphatidylinositol-3-phosphate 5-kinase activity);GO:0005524(ATP binding);GO:0005737(cytoplasm);GO:0005739(mitochondrion);GO:0005768(endosome);GO:0006458('de novo' protein folding);GO:0007005(mitochondrion organization);GO:0007033(vacuole organization);GO:0007165(signal transduction);GO:0008270(zinc ion binding);GO:0009555(pollen development);GO:0010008(endosome membrane);GO:001025…	ko00562(Inositol phosphate metabolism);ko04070(Phosphatidylinositol signaling system);ko04145(Phagosome)	1090	1109	1100	0.696275	6.5	...(((((((((((((.((.&.)).)))))))))))))...	GAAGCAAUGCCUACUUGUCC&UGAGAAGUAGGCAUUGUAGC	2	62.7825	2	0.70324	Output/LH/cleaveLand_result/t_plot/PC-3p-226963_150_psu.T.00030939.1_1100_TPlot.pdf	1	25.5853	4	0.875008	Output/FD/cleaveLand_result/t_plot/PC-3p-226963_150_psu.T.00030939.1_1100_TPlot.pdf	62.7825	25.5853	1.29505	up	7.5875e-05	9.16444e-05
PC-3p-226963_150	psu.T.00035204.1	psu.G.00035204	psu.G.00035204	hypothetical protein CICLE_v10020346mg [Citrus clementina]	GO:0005342(organic acid transmembrane transporter activity);GO:0005887(integral component of plasma membrane)	NA	413	431	422	0.739255	4.5	(((((..-((((((((((((&))))))))))))...)))))	GCUGCUG-GCUUACUUCUCA&UGAGAAGUAGGCAUUGUAGC	0	0	NA	NA	NA	1	25.5853	4	0.616212	Output/FD/cleaveLand_result/t_plot/PC-3p-226963_150_psu.T.00035204.1_422_TPlot.pdf	0	25.5853	-Inf	down	4.2319e-07	5.45038e-07
PC-3p-228296_148	psu.T.00002744.1	psu.G.00002744	psu.G.00002744	PREDICTED: cytochrome P450 716B1 [Theobroma cacao]	GO:0004497(monooxygenase activity);GO:0007275(multicellular organism development);GO:0010268(brassinosteroid homeostasis);GO:0016125(sterol metabolic process);GO:0016132(brassinosteroid biosynthetic process)	NA	104	124	115	0.689498	7	.(((((((.(((((((((((.&.))))))))))).))))))).	ACUCCCUCCAGGUUCCCUAGG&GUUGGGGGACUUUGAGGGAGG	0	0	NA	NA	NA	1	25.5853	4	0.989636	Output/FD/cleaveLand_result/t_plot/PC-3p-228296_148_psu.T.00002744.1_115_TPlot.pdf	0	25.5853	-Inf	down	4.2319e-07	5.45038e-07
PC-3p-228296_148	psu.T.00004299.1	psu.G.00004299	psu.G.00004299	uncharacterized protein LOC21389026 [Morus notabilis]	GO:0001708(cell fate specification);GO:0003674(molecular_function);GO:0005794(Golgi apparatus);GO:0009718(anthocyanin-containing compound biosynthetic process);GO:0016192(vesicle-mediated transport);GO:0019898(extrinsic component of membrane);GO:0044090(positive regulation of vacuole organization);GO:1903415(flavonoid transport from endoplasmic reticulum to plant-type vacuole)	NA	618	637	628	0.655251	5	((((((..-((((((((((((&))))))))))))...))))))	CCUCCUAU-AAGUCCUCCAAU&GUUGGGGGACUUUGAGGGAGG	0	0	NA	NA	NA	4	102.341	2	0.996244	Output/FD/cleaveLand_result/t_plot/PC-3p-228296_148_psu.T.00004299.1_628_TPlot.pdf	0	102.341	-Inf	down	4.6617e-24	4.68923e-23
PC-3p-228296_148	psu.T.00005119.1	psu.G.00005119	psu.G.00005119	PREDICTED: nuclear pore complex protein NUP43 [Nelumbo nucifera]	GO:0031080(nuclear pore outer ring)	ko03013(RNA transport)	101	121	112	0.794521	2.5	(((((((((((((((((((((&)))))))))))))))))))))	CUUCUCUCAAAGUCUCCCAAU&GUUGGGGGACUUUGAGGGAGG	2	62.7825	2	0.133992	Output/LH/cleaveLand_result/t_plot/PC-3p-228296_148_psu.T.00005119.1_112_TPlot.pdf	0	0	NA	NA	NA	62.7825	0	Inf	up	2.3061e-15	9.65459e-15
PC-3p-228296_148	psu.T.00010017.1	psu.G.00010017	psu.G.00010017	Succinate dehydrogenase subunit 5, mitochondrial [Vitis vinifera]	NA	NA	76	96	87	0.650685	5.5	((((((((((((.(((((((.&.))))))).))))))))))))	CUUCCUUCGAAGACCCUCAAA&GUUGGGGGACUUUGAGGGAGG	0	0	NA	NA	NA	2	51.1705	3	0.979047	Output/FD/cleaveLand_result/t_plot/PC-3p-228296_148_psu.T.00010017.1_87_TPlot.pdf	0	51.1705	-Inf	down	8.4624e-13	2.57943e-12
PC-3p-228296_148	psu.T.00013858.1	psu.G.00013858	psu.G.00013858	maturase R (mitochondrion) [Francoa sonchifolia]	GO:0005739(mitochondrion)	NA	2383	2405	2396	0.684932	7	...((((..((((((((((((((&))))))))))))))--))))...	AGACCCUUGCAGAGUUCCCCAAC&GUUGGGGGACUUUG--AGGGAGG	1	31.3913	4	0.989507	Output/LH/cleaveLand_result/t_plot/PC-3p-228296_148_psu.T.00013858.1_2396_TPlot.pdf	0	0	NA	NA	NA	31.3913	0	Inf	up	2.1087e-08	3.95158e-08
PC-3p-228296_148	psu.T.00021702.1	psu.G.00021702	psu.G.00021702	hypothetical protein TanjilG_01069 [Lupinus angustifolius]	GO:0005739(mitochondrion)	NA	1811	1833	1824	0.684932	7	...((((..((((((((((((((&))))))))))))))--))))...	AGACCCUUGCAGAGUUCCCCAAC&GUUGGGGGACUUUG--AGGGAGG	1	31.3913	4	0.987865	Output/LH/cleaveLand_result/t_plot/PC-3p-228296_148_psu.T.00021702.1_1824_TPlot.pdf	0	0	NA	NA	NA	31.3913	0	Inf	up	2.1087e-08	3.95158e-08
PC-3p-228296_148	psu.T.00023912.1	psu.G.00023912	psu.G.00023912	MATH and LRR domain-containing protein PFE0570w-like [Quercus suber]	GO:0003723(RNA binding);GO:0003735(structural constituent of ribosome);GO:0006412(translation);GO:0022625(cytosolic large ribosomal subunit);GO:0042254(ribosome biogenesis)	NA	240	260	251	0.696347	6	(((((((((((.((((.((((&)))).)))).)))))))))))	CCUCCUUCAAGUUCCCGCAAU&GUUGGGGGACUUUGAGGGAGG	0	0	NA	NA	NA	2	51.1705	2	0.916761	Output/FD/cleaveLand_result/t_plot/PC-3p-228296_148_psu.T.00023912.1_251_TPlot.pdf	0	51.1705	-Inf	down	8.4624e-13	2.57943e-12
PC-3p-228296_148	psu.T.00032963.1	psu.G.00032963	psu.G.00032963	PREDICTED: vacuolar protein sorting-associated protein 36 isoform X1 [Vitis vinifera]	GO:0000814(ESCRT II complex);GO:0031902(late endosome membrane);GO:0043130(ubiquitin binding);GO:0043328(protein transport to vacuole involved in ubiquitin-dependent protein catabolic process via the multivesicular body sorting pathway)	ko04144(Endocytosis)	404	425	416	0.678082	7	((-((((((..(((((((((((.&.)))))))))))--)))))).))	CC-CCCUCAAAAAGUCCCUCAAG&GUUGGGGGACUU--UGAGGGAGG	2	62.7825	2	0.967311	Output/LH/cleaveLand_result/t_plot/PC-3p-228296_148_psu.T.00032963.1_416_TPlot.pdf	2	51.1705	2	0.981131	Output/FD/cleaveLand_result/t_plot/PC-3p-228296_148_psu.T.00032963.1_416_TPlot.pdf	62.7825	51.1705	0.29505	up	0.27668	0.29691
PC-3p-228296_148	psu.T.00034293.1	psu.G.00034293	psu.G.00034293	hypothetical protein TanjilG_01069 [Lupinus angustifolius]	GO:0005739(mitochondrion)	NA	1841	1863	1854	0.684932	7	...((((..((((((((((((((&))))))))))))))--))))...	AGACCCUUGCAGAGUUCCCCAAC&GUUGGGGGACUUUG--AGGGAGG	1	31.3913	4	0.988986	Output/LH/cleaveLand_result/t_plot/PC-3p-228296_148_psu.T.00034293.1_1854_TPlot.pdf	0	0	NA	NA	NA	31.3913	0	Inf	up	2.1087e-08	3.95158e-08
PC-3p-228296_148	psu.T.00035449.1	psu.G.00035449	psu.G.00035449	E3 ubiquitin-protein ligase RMA1H1-like [Ziziphus jujuba]	GO:0004842(ubiquitin-protein transferase activity);GO:0005515(protein binding);GO:0005789(endoplasmic reticulum membrane);GO:0006970(response to osmotic stress);GO:0009409(response to cold);GO:0009414(response to water deprivation);GO:0009611(response to wounding);GO:0009723(response to ethylene);GO:0016567(protein ubiquitination);GO:0043161(proteasome-mediated ubiquitin-dependent protein catabol…	ko04141(Protein processing in endoplasmic reticulum)	71	92	82	0.687215	6	(((((((((((..(((((((((&)))))))))-.)))))))))))	UCUCUCUCGAAUUUCCCCCAAU&GUUGGGGGA-CUUUGAGGGAGG	1	31.3913	4	0.985268	Output/LH/cleaveLand_result/t_plot/PC-3p-228296_148_psu.T.00035449.1_82_TPlot.pdf	0	0	NA	NA	NA	31.3913	0	Inf	up	2.1087e-08	3.95158e-08
PC-3p-230598_146	psu.T.00008444.1	psu.G.00008444	psu.G.00008444	putative cyclophilin [Aralia elata]	GO:0003755(peptidyl-prolyl cis-trans isomerase activity)	NA	823	843	834	0.655462	7	..(((.(((((((((((((((&))))))))))))))).)))..	CCGCUAAGACCGAAUGGCUUG&UAAGUUAUUUGGUCUGGGCUC	6	188.348	2	0.797792	Output/LH/cleaveLand_result/t_plot/PC-3p-230598_146_psu.T.00008444.1_834_TPlot.pdf	8	204.682	2	0.843586	Output/FD/cleaveLand_result/t_plot/PC-3p-230598_146_psu.T.00008444.1_834_TPlot.pdf	188.348	204.682	-0.119988	down	0.40993	0.438816
PC-3p-230598_146	psu.T.00019322.1	psu.G.00019322	psu.G.00019322	folate synthesis bifunctional protein, mitochondrial isoform X1 [Arachis ipaensis]	GO:0000287(magnesium ion binding);GO:0003848(2-amino-4-hydroxy-6-hydroxymethyldihydropteridine diphosphokinase activity);GO:0004156(dihydropteroate synthase activity);GO:0005739(mitochondrion);GO:0046656(folic acid biosynthetic process)	ko00790(Folate biosynthesis)	189	210	201	0.739496	7	.(((((.(((((((.(((((((&))))))).)))))))-))))).	UGGCCCAAGACCGAUUGACUUG&UAAGUUAUUUGGUCU-GGGCUC	1	31.3913	4	0.270297	Output/LH/cleaveLand_result/t_plot/PC-3p-230598_146_psu.T.00019322.1_201_TPlot.pdf	0	0	NA	NA	NA	31.3913	0	Inf	up	2.1087e-08	3.95158e-08
PC-3p-230598_146	psu.T.00022205.1	psu.G.00022205	psu.G.00022205	hypothetical protein VITISV_023847 [Vitis vinifera]	GO:0005737(cytoplasm);GO:0016787(hydrolase activity);GO:0046856(phosphatidylinositol dephosphorylation)	ko00562(Inositol phosphate metabolism);ko04070(Phosphatidylinositol signaling system)	728	748	739	0.697479	6	((((.(((((((((((((((.&.))))))))))))))).))))	GGGCACAGGCCAAGUGAUUUU&UAAGUUAUUUGGUCUGGGCUC	0	0	NA	NA	NA	1	25.5853	4	0.535193	Output/FD/cleaveLand_result/t_plot/PC-3p-230598_146_psu.T.00022205.1_739_TPlot.pdf	0	25.5853	-Inf	down	4.2319e-07	5.45038e-07
PC-3p-230598_146	psu.T.00031030.1	psu.G.00031030	psu.G.00031030	uncharacterized protein LOC111990553 [Quercus suber]	GO:0003674(molecular_function);GO:0005634(nucleus);GO:0008150(biological_process)	NA	359	379	370	0.677871	7	(((.((((((((..((((((.&.))))))..)))))))).)))	GAGGCUGGACCAUUUAACUUC&UAAGUUAUUUGGUCUGGGCUC	1	31.3913	4	0.647362	Output/LH/cleaveLand_result/t_plot/PC-3p-230598_146_psu.T.00031030.1_370_TPlot.pdf	0	0	NA	NA	NA	31.3913	0	Inf	up	2.1087e-08	3.95158e-08
PC-3p-230598_146	psu.T.00033695.1	psu.G.00033695	psu.G.00033695	polyadenylate-binding protein 8-like [Ziziphus jujuba]	GO:0000184(nuclear-transcribed mRNA catabolic process, nonsense-mediated decay);GO:0003723(RNA binding);GO:0003729(mRNA binding);GO:0003743(translation initiation factor activity);GO:0005515(protein binding);GO:0005634(nucleus);GO:0005829(cytosol);GO:0006413(translational initiation);GO:0006446(regulation of translational initiation);GO:0009651(response to salt stress);GO:0016032(viral process);G…	ko03013(RNA transport);ko03015(mRNA surveillance pathway);ko03018(RNA degradation)	1366	1386	1377	0.672269	7	(((((((.(((((((..(((.&.)))..))))))).)))))))	GGGCCCAUGCCAAAUUUCUUU&UAAGUUAUUUGGUCUGGGCUC	0	0	NA	NA	NA	1	25.5853	4	0.826427	Output/FD/cleaveLand_result/t_plot/PC-3p-230598_146_psu.T.00033695.1_1377_TPlot.pdf	0	25.5853	-Inf	down	4.2319e-07	5.45038e-07
PC-3p-231687_145	psu.T.00001160.1	psu.G.00001160	psu.G.00001160	hypothetical protein B456_004G005600 [Gossypium raimondii]	GO:0000786(nucleosome);GO:0003677(DNA binding);GO:0005634(nucleus);GO:0005794(Golgi apparatus);GO:0005829(cytosol);GO:0006334(nucleosome assembly);GO:0051276(chromosome organization)	NA	463	483	475	0.651917	7	(((((((.(((((.(-((((((&)))))).).)))))-)))))))	AGGCCGUGGAAAGGG-AGGAAA&UUUCCUAUGCUUUU-AUGGCCU	0	0	NA	NA	NA	1	25.5853	4	0.998632	Output/FD/cleaveLand_result/t_plot/PC-3p-231687_145_psu.T.00001160.1_475_TPlot.pdf	0	25.5853	-Inf	down	4.2319e-07	5.45038e-07
PC-3p-231687_145	psu.T.00001233.1	psu.G.00001233	psu.G.00001233	PREDICTED: cytochrome P450 CYP72A219-like isoform X1 [Juglans regia]	GO:0004497(monooxygenase activity)	NA	948	968	959	0.743363	7	((((((((((((((-((.((((&))))-)).))))))))))))))	AGGCCAUGAAGGCA-GGUGAAG&UUUC-CUAUGCUUUUAUGGCCU	10	313.913	3	0.424142	Output/LH/cleaveLand_result/t_plot/PC-3p-231687_145_psu.T.00001233.1_959_TPlot.pdf	0	0	NA	NA	NA	313.913	0	Inf	up	2.9935e-70	1.53229e-68
PC-3p-231687_145	psu.T.00001738.1	psu.G.00001738	psu.G.00001738	NA	NA	NA	276	293	285	0.657817	6	((((((--((((((-((((((&)))))).))))))..))))))	GGGCCA--AGAGCA-AGGAAG&UUUCCUAUGCUUUUAUGGCCU	0	0	NA	NA	NA	5	127.926	2	0.984614	Output/FD/cleaveLand_result/t_plot/PC-3p-231687_145_psu.T.00001738.1_285_TPlot.pdf	0	127.926	-Inf	down	1.1601e-29	1.73697e-28
PC-3p-231687_145	psu.T.00005694.1	psu.G.00005694	psu.G.00005694	Kinesin motor family protein, putative [Theobroma cacao]	GO:0005871(kinesin complex);GO:0007018(microtubule-based movement);GO:0008574(ATP-dependent microtubule motor activity, plus-end-directed)	NA	1838	1857	1848	0.681416	7	.(((.(-((((((((((((..&..)))))))))))).).))).	UGGCGG-GAAAGCAUAGGAUG&UUUCCUAUGCUUUUAUGGCCU	1	31.3913	4	0.974889	Output/LH/cleaveLand_result/t_plot/PC-3p-231687_145_psu.T.00005694.1_1848_TPlot.pdf	0	0	NA	NA	NA	31.3913	0	Inf	up	2.1087e-08	3.95158e-08
PC-3p-231687_145	psu.T.00005835.1	psu.G.00005835	psu.G.00005835	uncharacterized protein LOC113297758 isoform X1 [Papaver somniferum]	GO:0034220(ion transmembrane transport);GO:0042802(identical protein binding)	ko00310(Lysine degradation)	34	53	45	0.681416	6.5	((((((((((((.(-((((((&)))))).).))))))))))))	AGGUCGUGAAAGGG-AGGAAA&UUUCCUAUGCUUUUAUGGCCU	1	31.3913	4	0.976077	Output/LH/cleaveLand_result/t_plot/PC-3p-231687_145_psu.T.00005835.1_45_TPlot.pdf	0	0	NA	NA	NA	31.3913	0	Inf	up	2.1087e-08	3.95158e-08
PC-3p-231687_145	psu.T.00012349.1	psu.G.00012349	psu.G.00012349	UDP-glycosyltransferase 71K1 [Prunus persica]	GO:0009813(flavonoid biosynthetic process);GO:0043231(intracellular membrane-bounded organelle);GO:0052696(flavonoid glucuronidation);GO:0080043(quercetin 3-O-glucosyltransferase activity);GO:0080044(quercetin 7-O-glucosyltransferase activity)	NA	395	415	406	0.675516	7	..(((.(((((((((((((((&))))))))))))))).)))..	AUGCUUUGGAAGCAUGGGGAG&UUUCCUAUGCUUUUAUGGCCU	3	94.1738	3	0.785611	Output/LH/cleaveLand_result/t_plot/PC-3p-231687_145_psu.T.00012349.1_406_TPlot.pdf	2	51.1705	2	0.959627	Output/FD/cleaveLand_result/t_plot/PC-3p-231687_145_psu.T.00012349.1_406_TPlot.pdf	94.1738	51.1705	0.880012	up	0.00036092	0.000429491
PC-3p-231687_145	psu.T.00012657.1	psu.G.00012657	psu.G.00012657	PREDICTED: thioredoxin reductase 1-like [Nelumbo nucifera]	GO:0004791(thioredoxin-disulfide reductase activity);GO:0005739(mitochondrion);GO:0005829(cytosol);GO:0009846(pollen germination);GO:0009941(chloroplast envelope);GO:0019430(removal of superoxide radicals);GO:0042964(thioredoxin reduction);GO:0045454(cell redox homeostasis);GO:0048316(seed development);GO:0051781(positive regulation of cell division);GO:0055114(oxidation-reduction process);GO:009…	ko00450(Selenocompound metabolism)	844	865	855	0.684366	7	..((((((((((((((.(((((&)))))-))))))))))))))..	CUGUCGUGGAAGCAUAUGGAGA&UUUCC-UAUGCUUUUAUGGCCU	2	62.7825	3	0.739234	Output/LH/cleaveLand_result/t_plot/PC-3p-231687_145_psu.T.00012657.1_855_TPlot.pdf	3	76.7558	2	0.939277	Output/FD/cleaveLand_result/t_plot/PC-3p-231687_145_psu.T.00012657.1_855_TPlot.pdf	62.7825	76.7558	-0.289913	down	0.23683	0.258417
PC-3p-231687_145	psu.T.00024238.1	psu.G.00024238	psu.G.00024238	uncharacterized protein LOC110815576 [Carica papaya]	GO:0005739(mitochondrion);GO:0008270(zinc ion binding);GO:0010033(response to organic substance);GO:0050897(cobalt ion binding)	ko00010(Glycolysis / Gluconeogenesis);ko00071(Fatty acid degradation);ko00350(Tyrosine metabolism)	1077	1098	1088	0.758112	6.5	..((((((((((((.(((((((&)))))))-))))))))))))..	UUGCCGUGGAAGCAUUGGGAAA&UUUCCUA-UGCUUUUAUGGCCU	1	31.3913	4	0.655807	Output/LH/cleaveLand_result/t_plot/PC-3p-231687_145_psu.T.00024238.1_1088_TPlot.pdf	4	102.341	3	0.409371	Output/FD/cleaveLand_result/t_plot/PC-3p-231687_145_psu.T.00024238.1_1088_TPlot.pdf	31.3913	102.341	-1.70495	down	8.4911e-10	2.36354e-09
PC-3p-231687_145	psu.T.00027203.1	psu.G.00027203	psu.G.00027203	pyruvate dehydrogenase E1 component subunit alpha, mitochondrial [Olea europaea var. sylvestris]	GO:0004739(pyruvate dehydrogenase (acetyl-transferring) activity);GO:0005634(nucleus);GO:0005739(mitochondrion);GO:0005759(mitochondrial matrix);GO:0005829(cytosol);GO:0006086(acetyl-CoA biosynthetic process from pyruvate);GO:0006096(glycolytic process);GO:0043231(intracellular membrane-bounded organelle);GO:0046686(response to cadmium ion);GO:0055114(oxidation-reduction process)	ko00010(Glycolysis / Gluconeogenesis);ko00020(Citrate cycle (TCA cycle));ko00620(Pyruvate metabolism)	1193	1216	1207	0.700295	7	(((((((....((((((.((((((&)))))).))))))---.)))))))	AGGCCAUCGCUAAAGCAAAGGAGA&UUUCCUAUGCUUU---UAUGGCCU	1	31.3913	4	0.941344	Output/LH/cleaveLand_result/t_plot/PC-3p-231687_145_psu.T.00027203.1_1207_TPlot.pdf	3	76.7558	3	0.75345	Output/FD/cleaveLand_result/t_plot/PC-3p-231687_145_psu.T.00027203.1_1207_TPlot.pdf	31.3913	76.7558	-1.28991	down	1.2867e-05	1.60834e-05
PC-3p-231687_145	psu.T.00028879.1	psu.G.00028879	psu.G.00028879	Beta-galactosidase [Actinidia chinensis var. chinensis]	GO:0004565(beta-galactosidase activity);GO:0005618(cell wall);GO:0005773(vacuole)	ko00052(Galactose metabolism);ko00600(Sphingolipid metabolism);ko00531(Glycosaminoglycan degradation);ko00604(Glycosphingolipid biosynthesis - ganglio series);ko00511(Other glycan degradation)	1763	1784	1775	0.657817	6.5	.((.(((.((((((((((((((&))))))))))))))-))).)).	UGGACAUGGAGGGCAUGGGAAA&UUUCCUAUGCUUUU-AUGGCCU	0	0	NA	NA	NA	1	25.5853	4	0.997761	Output/FD/cleaveLand_result/t_plot/PC-3p-231687_145_psu.T.00028879.1_1775_TPlot.pdf	0	25.5853	-Inf	down	4.2319e-07	5.45038e-07
PC-3p-231687_145	psu.T.00030303.1	psu.G.00030303	psu.G.00030303	PREDICTED: thioredoxin reductase 1-like [Nelumbo nucifera]	GO:0004791(thioredoxin-disulfide reductase activity);GO:0005739(mitochondrion);GO:0005829(cytosol);GO:0009846(pollen germination);GO:0009941(chloroplast envelope);GO:0019430(removal of superoxide radicals);GO:0042964(thioredoxin reduction);GO:0045454(cell redox homeostasis);GO:0048316(seed development);GO:0051781(positive regulation of cell division);GO:0055114(oxidation-reduction process);GO:009…	ko00450(Selenocompound metabolism)	665	686	676	0.684366	7	..((((((((((((((.(((((&)))))-))))))))))))))..	CUGUCGUGGAAGCAUAUGGAGA&UUUCC-UAUGCUUUUAUGGCCU	8	251.13	2	0.903069	Output/LH/cleaveLand_result/t_plot/PC-3p-231687_145_psu.T.00030303.1_676_TPlot.pdf	3	76.7558	2	0.933374	Output/FD/cleaveLand_result/t_plot/PC-3p-231687_145_psu.T.00030303.1_676_TPlot.pdf	251.13	76.7558	1.71009	up	5.9339e-22	4.65352e-21
PC-3p-231687_145	psu.T.00031187.1	psu.G.00031187	psu.G.00031187	uncharacterized protein LOC107421883 [Ziziphus jujuba]	GO:0005929(cilium);GO:0030991(intraciliary transport particle A);GO:0035721(intraciliary retrograde transport);GO:0060271(cilium assembly);GO:0061512(protein localization to cilium)	NA	1443	1463	1454	0.713864	7	.(((.(((((((((.((((((&)))))).))))))))).))).	UGGUGAUGAAGGCAAAGGAGA&UUUCCUAUGCUUUUAUGGCCU	1	31.3913	4	0.88984	Output/LH/cleaveLand_result/t_plot/PC-3p-231687_145_psu.T.00031187.1_1454_TPlot.pdf	0	0	NA	NA	NA	31.3913	0	Inf	up	2.1087e-08	3.95158e-08
PC-3p-231687_145	psu.T.00031274.1	psu.G.00031274	psu.G.00031274	probable sugar phosphate/phosphate translocator At5g25400 [Hevea brasiliensis]	GO:0005768(endosome);GO:0005794(Golgi apparatus);GO:0005802(trans-Golgi network);GO:0005886(plasma membrane);GO:0008514(organic anion transmembrane transporter activity);GO:0008643(carbohydrate transport);GO:0016021(integral component of membrane)	NA	746	766	757	0.657227	6.5	(((((...((((((.((((((&)))))).))))))...)))))	AGGCCCUUAAGGCAAAGGAAG&UUUCCUAUGCUUUUAUGGCCU	1	31.3913	4	0.995823	Output/LH/cleaveLand_result/t_plot/PC-3p-231687_145_psu.T.00031274.1_757_TPlot.pdf	6	153.512	3	0.933105	Output/FD/cleaveLand_result/t_plot/PC-3p-231687_145_psu.T.00031274.1_757_TPlot.pdf	31.3913	153.512	-2.28991	down	2.6774e-19	2.03072e-18
PC-3p-231687_145	psu.T.00032963.1	psu.G.00032963	psu.G.00032963	PREDICTED: vacuolar protein sorting-associated protein 36 isoform X1 [Vitis vinifera]	GO:0000814(ESCRT II complex);GO:0031902(late endosome membrane);GO:0043130(ubiquitin binding);GO:0043328(protein transport to vacuole involved in ubiquitin-dependent protein catabolic process via the multivesicular body sorting pathway)	ko04144(Endocytosis)	580	599	590	0.746313	7	(((((-((((((.((((((((&)))))))).)))))).)))))	AGGCC-UGGAGGGGUAGGGAA&UUUCCUAUGCUUUUAUGGCCU	1	31.3913	4	0.748841	Output/LH/cleaveLand_result/t_plot/PC-3p-231687_145_psu.T.00032963.1_590_TPlot.pdf	1	25.5853	4	0.789785	Output/FD/cleaveLand_result/t_plot/PC-3p-231687_145_psu.T.00032963.1_590_TPlot.pdf	31.3913	25.5853	0.29505	up	0.44178	0.446811
PC-3p-231687_145	psu.T.00034009.1	psu.G.00034009	psu.G.00034009	PREDICTED: actin [Cucumis sativus]	GO:0005200(structural constituent of cytoskeleton);GO:0005524(ATP binding);GO:0005737(cytoplasm);GO:0005739(mitochondrion);GO:0005856(cytoskeleton);GO:0005886(plasma membrane);GO:0009506(plasmodesma);GO:0009570(chloroplast stroma);GO:0009941(chloroplast envelope);GO:0030036(actin cytoskeleton organization)	NA	33	53	44	0.731563	6.5	((((((.((((((..((((((&))))))..)))))).))))))	AGGCCAAAGAAGCCAGGGAAA&UUUCCUAUGCUUUUAUGGCCU	0	0	NA	NA	NA	2	51.1705	3	0.562095	Output/FD/cleaveLand_result/t_plot/PC-3p-231687_145_psu.T.00034009.1_44_TPlot.pdf	0	51.1705	-Inf	down	8.4624e-13	2.57943e-12
PC-3p-233633_143	psu.T.00015123.1	psu.G.00015123	psu.G.00015123	glutamine synthetase cytosolic isozyme [Prunus yedoensis var. nudiflora]	GO:0004356(glutamate-ammonia ligase activity);GO:0005507(copper ion binding);GO:0005515(protein binding);GO:0005524(ATP binding);GO:0005618(cell wall);GO:0005737(cytoplasm);GO:0005829(cytosol);GO:0005886(plasma membrane);GO:0006542(glutamine biosynthetic process);GO:0009399(nitrogen fixation);GO:0009506(plasmodesma);GO:0010150(leaf senescence);GO:0022626(cytosolic ribosome);GO:0042128(nitrate ass…	ko00630(Glyoxylate and dicarboxylate metabolism);ko00910(Nitrogen metabolism);ko00250(Alanine, aspartate and glutamate metabolism);ko00220(Arginine biosynthesis)	771	791	782	0.683938	5	((((..(((-(((((((((((.&.))))))))))).)))--))))	CCAUUCGAG-UUGGGCGAGAUA&AAUCUCGCCCAGACUC--AUGG	0	0	NA	NA	NA	1	25.5853	4	0.816664	Output/FD/cleaveLand_result/t_plot/PC-3p-233633_143_psu.T.00015123.1_782_TPlot.pdf	0	25.5853	-Inf	down	4.2319e-07	5.45038e-07
PC-3p-233633_143	psu.T.00033602.1	psu.G.00033602	psu.G.00033602	hypothetical protein VITISV_034223 [Vitis vinifera]	GO:0003674(molecular_function);GO:0005575(cellular_component);GO:0009061(anaerobic respiration)	NA	960	977	968	0.670984	5	((-((-(((((((((((((.&.))))))))))))).)).))	CC-UG-GUUUGGGCGGGAUG&AAUCUCGCCCAGACUCAUGG	0	0	NA	NA	NA	1	25.5853	4	0.852707	Output/FD/cleaveLand_result/t_plot/PC-3p-233633_143_psu.T.00033602.1_968_TPlot.pdf	0	25.5853	-Inf	down	4.2319e-07	5.45038e-07
PC-3p-23386_1931	psu.T.00000649.1	psu.G.00000649	psu.G.00000649	hypothetical protein AQUCO_02700370v1 [Aquilegia coerulea]	GO:0000139(Golgi membrane);GO:0006886(intracellular protein transport);GO:0015031(protein transport);GO:0016192(vesicle-mediated transport);GO:0030125(clathrin vesicle coat);GO:0030663(COPI-coated vesicle membrane)	NA	1207	1225	1217	0.722084	4	((((-((((((((((-((((.&.)))).)))))))))).))))	UUGA-GAAGAGGGAG-GCACU&UGUGCUCUCCCUCUUCGUCAA	2	62.7825	3	0.739234	Output/LH/cleaveLand_result/t_plot/PC-3p-23386_1931_psu.T.00000649.1_1217_TPlot.pdf	7	179.097	2	0.939277	Output/FD/cleaveLand_result/t_plot/PC-3p-23386_1931_psu.T.00000649.1_1217_TPlot.pdf	62.7825	179.097	-1.51231	down	7.4728e-14	3.02493e-13
PC-3p-23386_1931	psu.T.00011339.1	psu.G.00011339	psu.G.00011339	NA	NA	NA	180	200	191	0.687345	5	((((((.(((((((((((((.&.))))))))))))).))))))	UUGGUGCAGGGGGAGAGCAUC&UGUGCUCUCCCUCUUCGUCAA	5	156.956	3	0.880861	Output/LH/cleaveLand_result/t_plot/PC-3p-23386_1931_psu.T.00011339.1_191_TPlot.pdf	16	409.364	3	0.942743	Output/FD/cleaveLand_result/t_plot/PC-3p-23386_1931_psu.T.00011339.1_191_TPlot.pdf	156.956	409.364	-1.38302	down	2.7356e-26	3.44136e-25
PC-3p-23386_1931	psu.T.00013504.1	psu.G.00013504	psu.G.00013504	Transcription factor GRAS [Corchorus olitorius]	GO:0003700(DNA binding transcription factor activity);GO:0005634(nucleus);GO:0006355(regulation of transcription, DNA-templated);GO:0030154(cell differentiation);GO:0043565(sequence-specific DNA binding);GO:0048831(regulation of shoot system development)	ko04075(Plant hormone signal transduction)	727	746	738	0.709677	7	((((((((((((((.-((((.&.))))..))))))))))))))	UUGACGGGGAGGGAU-GUACG&UGUGCUCUCCCUCUUCGUCAA	0	0	NA	NA	NA	1	25.5853	4	0.994004	Output/FD/cleaveLand_result/t_plot/PC-3p-23386_1931_psu.T.00013504.1_738_TPlot.pdf	0	25.5853	-Inf	down	4.2319e-07	5.45038e-07
PC-3p-23386_1931	psu.T.00014254.1	psu.G.00014254	psu.G.00014254	coatomer subunit zeta-1 [Morus notabilis]	GO:0000139(Golgi membrane);GO:0005886(plasma membrane);GO:0006886(intracellular protein transport);GO:0015031(protein transport);GO:0016192(vesicle-mediated transport);GO:0030125(clathrin vesicle coat);GO:0030663(COPI-coated vesicle membrane)	NA	169	187	179	0.722084	4	((((-((((((((((-((((.&.)))).)))))))))).))))	UUGA-GAAGAGGGAG-GCACU&UGUGCUCUCCCUCUUCGUCAA	0	0	NA	NA	NA	6	153.512	2	0.941488	Output/FD/cleaveLand_result/t_plot/PC-3p-23386_1931_psu.T.00014254.1_179_TPlot.pdf	0	153.512	-Inf	down	2.9437e-35	5.30121e-34
PC-3p-23386_1931	psu.T.00018553.1	psu.G.00018553	psu.G.00018553	coatomer subunit zeta-1 [Morus notabilis]	GO:0000139(Golgi membrane);GO:0006886(intracellular protein transport);GO:0015031(protein transport);GO:0016192(vesicle-mediated transport);GO:0030125(clathrin vesicle coat);GO:0030663(COPI-coated vesicle membrane)	NA	755	773	765	0.722084	4	((((-((((((((((-((((.&.)))).)))))))))).))))	UUGA-GAAGAGGGAG-GCACU&UGUGCUCUCCCUCUUCGUCAA	1	31.3913	4	0.969515	Output/LH/cleaveLand_result/t_plot/PC-3p-23386_1931_psu.T.00018553.1_765_TPlot.pdf	4	102.341	2	0.930856	Output/FD/cleaveLand_result/t_plot/PC-3p-23386_1931_psu.T.00018553.1_765_TPlot.pdf	31.3913	102.341	-1.70495	down	8.4911e-10	2.36354e-09
PC-3p-23386_1931	psu.T.00021331.1	psu.G.00021331	psu.G.00021331	PREDICTED: E3 ubiquitin-protein ligase UPL1 isoform X1 [Vitis vinifera]	GO:0004842(ubiquitin-protein transferase activity);GO:0005634(nucleus);GO:0005737(cytoplasm)	ko04120(Ubiquitin mediated proteolysis)	2183	2203	2194	0.724566	7	.((((((.(((((((((.((.&.)).))))))))).)))))).	AUGACGAUGAGGGGGAGGAUG&UGUGCUCUCCCUCUUCGUCAA	0	0	NA	NA	NA	1	25.5853	4	0.976449	Output/FD/cleaveLand_result/t_plot/PC-3p-23386_1931_psu.T.00021331.1_2194_TPlot.pdf	0	25.5853	-Inf	down	4.2319e-07	5.45038e-07
PC-3p-23386_1931	psu.T.00021544.1	psu.G.00021544	psu.G.00021544	Protein IWS1-like 1 [Vitis vinifera]	GO:0005634(nucleus);GO:0009742(brassinosteroid mediated signaling pathway);GO:0010793(regulation of mRNA export from nucleus);GO:0032784(regulation of DNA-templated transcription, elongation);GO:0050684(regulation of mRNA processing);GO:2001253(regulation of histone H3-K36 trimethylation)	NA	501	520	512	0.667494	7	..((((((((((.(((((-((&)).))))).))))))))))..	ACGACGGAGAGGAAGAGC-CG&UGUGCUCUCCCUCUUCGUCAA	2	62.7825	3	0.930161	Output/LH/cleaveLand_result/t_plot/PC-3p-23386_1931_psu.T.00021544.1_512_TPlot.pdf	2	51.1705	3	0.972076	Output/FD/cleaveLand_result/t_plot/PC-3p-23386_1931_psu.T.00021544.1_512_TPlot.pdf	62.7825	51.1705	0.29505	up	0.27668	0.29691
PC-3p-23386_1931	psu.T.00022261.1	psu.G.00022261	psu.G.00022261	NA	NA	NA	1351	1371	1362	0.776675	7	.(((.((((((((((((((..&..)))))))))))))).))).	GUGGGGAGGAGGGGGAGCAAG&UGUGCUCUCCCUCUUCGUCAA	0	0	NA	NA	NA	2	51.1705	3	0.37295	Output/FD/cleaveLand_result/t_plot/PC-3p-23386_1931_psu.T.00022261.1_1362_TPlot.pdf	0	51.1705	-Inf	down	8.4624e-13	2.57943e-12
PC-3p-23386_1931	psu.T.00023754.1	psu.G.00023754	psu.G.00023754	PREDICTED: arogenate dehydratase 3, chloroplastic [Vitis vinifera]	GO:0004664(prephenate dehydratase activity);GO:0005737(cytoplasm);GO:0005829(cytosol);GO:0006571(tyrosine biosynthetic process);GO:0009094(L-phenylalanine biosynthetic process);GO:0009507(chloroplast);GO:0009570(chloroplast stroma);GO:0010244(response to low fluence blue light stimulus by blue low-fluence system);GO:0047769(arogenate dehydratase activity);GO:0080167(response to karrikin)	ko00400(Phenylalanine, tyrosine and tryptophan biosynthesis)	1280	1300	1291	0.674938	6	((((((((((..(((((((.(&).)))))))..))))))))))	UUGACGAAGAUCGAGAGCAGA&UGUGCUCUCCCUCUUCGUCAA	1	31.3913	4	0.998844	Output/LH/cleaveLand_result/t_plot/PC-3p-23386_1931_psu.T.00023754.1_1291_TPlot.pdf	2	51.1705	3	0.964524	Output/FD/cleaveLand_result/t_plot/PC-3p-23386_1931_psu.T.00023754.1_1291_TPlot.pdf	31.3913	51.1705	-0.70495	down	0.029491	0.0331718
PC-3p-23386_1931	psu.T.00025891.1	psu.G.00025891	psu.G.00025891	eukaryotic translation initiation factor 5B [Hevea brasiliensis]	GO:0003924(GTPase activity);GO:0005622(intracellular);GO:0006412(translation)	ko03013(RNA transport)	323	343	334	0.813896	4.5	.((((((((((((.(((((((&))))))).)))))))))))).	AUGAUGAAGAGGGUGAGCAUA&UGUGCUCUCCCUCUUCGUCAA	1	31.3913	4	0.176275	Output/LH/cleaveLand_result/t_plot/PC-3p-23386_1931_psu.T.00025891.1_334_TPlot.pdf	1	25.5853	4	0.196594	Output/FD/cleaveLand_result/t_plot/PC-3p-23386_1931_psu.T.00025891.1_334_TPlot.pdf	31.3913	25.5853	0.29505	up	0.44178	0.446811
PC-3p-23386_1931	psu.T.00026191.1	psu.G.00026191	psu.G.00026191	eukaryotic translation initiation factor 5B [Hevea brasiliensis]	GO:0003924(GTPase activity);GO:0005622(intracellular);GO:0006412(translation)	ko03013(RNA transport)	323	343	334	0.813896	4.5	.((((((((((((.(((((((&))))))).)))))))))))).	AUGAUGAAGAGGGUGAGCAUA&UGUGCUCUCCCUCUUCGUCAA	0	0	NA	NA	NA	2	51.1705	2	0.121788	Output/FD/cleaveLand_result/t_plot/PC-3p-23386_1931_psu.T.00026191.1_334_TPlot.pdf	0	51.1705	-Inf	down	8.4624e-13	2.57943e-12
PC-3p-23386_1931	psu.T.00027674.1	psu.G.00027674	psu.G.00027674	dihydrolipoyl dehydrogenase 1, mitochondrial [Ricinus communis]	GO:0034602(oxoglutarate dehydrogenase (NAD+) activity)	ko00010(Glycolysis / Gluconeogenesis);ko00020(Citrate cycle (TCA cycle));ko00620(Pyruvate metabolism);ko00630(Glyoxylate and dicarboxylate metabolism);ko00640(Propanoate metabolism);ko00260(Glycine, serine and threonine metabolism);ko00280(Valine, leucine and isoleucine degradation)	1255	1275	1266	0.863524	6	.((((((((((((((((((..&..)))))))))))))))))).	GUGGCGGAGAGGGAGAGCGAU&UGUGCUCUCCCUCUUCGUCAA	0	0	NA	NA	NA	8	204.682	3	0.0118961	Output/FD/cleaveLand_result/t_plot/PC-3p-23386_1931_psu.T.00027674.1_1266_TPlot.pdf	0	204.682	-Inf	down	1.966e-46	5.69045e-45
PC-3p-239896_138	psu.T.00021334.1	psu.G.00021334	psu.G.00021334	plant intracellular Ras-group-related LRR protein 3 [Citrus clementina]	GO:0005634(nucleus);GO:0009555(pollen development);GO:0055046(microgametogenesis)	NA	266	290	281	0.672727	6	(((((((.((((.(((((((((((.&.))))))))))).))))-)))))))	GGAUUCAGUGGCUUGAGAAACUUGC&AUAAGUUUUUCACGCCA-UGGAUCU	1	31.3913	4	0.252393	Output/LH/cleaveLand_result/t_plot/PC-3p-239896_138_psu.T.00021334.1_281_TPlot.pdf	0	0	NA	NA	NA	31.3913	0	Inf	up	2.1087e-08	3.95158e-08
PC-3p-24028_1880	psu.T.00000989.1	psu.G.00000989	psu.G.00000989	Glucan_synthase domain-containing protein/FKS1_dom1 domain-containing protein [Cephalotus follicularis]	GO:0000148(1,3-beta-D-glucan synthase complex);GO:0003843(1,3-beta-D-glucan synthase activity);GO:0005886(plasma membrane)	NA	1180	1199	1190	0.694051	7	(((((((.-((((((.(((((&))))).))))))..)))))))	GAGGAGAG-UGGUGCAGCUGG&CCAGUGGCACUAAAUCUCUUU	0	0	NA	NA	NA	1	25.5853	4	0.867977	Output/FD/cleaveLand_result/t_plot/PC-3p-24028_1880_psu.T.00000989.1_1190_TPlot.pdf	0	25.5853	-Inf	down	4.2319e-07	5.45038e-07
PC-3p-24028_1880	psu.T.00002182.1	psu.G.00002182	psu.G.00002182	zinc finger CCCH domain-containing protein 16 isoform X1 [Quercus suber]	NA	ko03013(RNA transport)	867	887	878	0.654391	7	....((.((((((((((((((&)))))))))))))).))....	CUCAAGCUUUGGUGCCAUUGG&CCAGUGGCACUAAAUCUCUUU	0	0	NA	NA	NA	1	25.5853	4	0.943471	Output/FD/cleaveLand_result/t_plot/PC-3p-24028_1880_psu.T.00002182.1_878_TPlot.pdf	0	25.5853	-Inf	down	4.2319e-07	5.45038e-07
PC-3p-24028_1880	psu.T.00005596.1	psu.G.00005596	psu.G.00005596	histone H1-like [Rosa chinensis]	GO:0000786(nucleosome);GO:0003677(DNA binding);GO:0005634(nucleus);GO:0005730(nucleolus);GO:0005739(mitochondrion);GO:0006334(nucleosome assembly)	NA	472	492	483	0.651558	7	.((((((((((.((((.((((&)))).)))).)))))))))).	CAAGAGAUUUGUUGCUUCUGG&CCAGUGGCACUAAAUCUCUUU	1	31.3913	4	0.930497	Output/LH/cleaveLand_result/t_plot/PC-3p-24028_1880_psu.T.00005596.1_483_TPlot.pdf	4	102.341	3	0.731906	Output/FD/cleaveLand_result/t_plot/PC-3p-24028_1880_psu.T.00005596.1_483_TPlot.pdf	31.3913	102.341	-1.70495	down	8.4911e-10	2.36354e-09
PC-3p-24028_1880	psu.T.00014698.1	psu.G.00014698	psu.G.00014698	Pentatricopeptide repeat-containing protein [Actinidia chinensis var. chinensis]	GO:0003723(RNA binding);GO:0004519(endonuclease activity);GO:0005739(mitochondrion);GO:0010182(sugar mediated signaling pathway);GO:0080156(mitochondrial mRNA modification)	NA	1026	1045	1037	0.70255	6	((((((((..((((((-((((&)))).))))))..))))))))	AAAGAGAUGCAGUGUC-CUGG&CCAGUGGCACUAAAUCUCUUU	0	0	NA	NA	NA	2	51.1705	2	0.689263	Output/FD/cleaveLand_result/t_plot/PC-3p-24028_1880_psu.T.00014698.1_1037_TPlot.pdf	0	51.1705	-Inf	down	8.4624e-13	2.57943e-12
PC-3p-24028_1880	psu.T.00030287.1	psu.G.00030287	psu.G.00030287	PREDICTED: histone H1-like [Gossypium arboreum]	GO:0000786(nucleosome);GO:0003677(DNA binding);GO:0005634(nucleus);GO:0005730(nucleolus);GO:0005739(mitochondrion);GO:0006334(nucleosome assembly)	NA	333	353	344	0.651558	7	.((((((((((.((((.((((&)))).)))).)))))))))).	CAAGAGAUUUGUUGCUUCUGG&CCAGUGGCACUAAAUCUCUUU	2	62.7825	2	0.824887	Output/LH/cleaveLand_result/t_plot/PC-3p-24028_1880_psu.T.00030287.1_344_TPlot.pdf	6	153.512	1	0.0358516	Output/FD/cleaveLand_result/t_plot/PC-3p-24028_1880_psu.T.00030287.1_344_TPlot.pdf	62.7825	153.512	-1.28991	down	6.8521e-10	1.95928e-09
PC-3p-241545_137	psu.T.00014991.1	psu.G.00014991	psu.G.00014991	cyclic nucleotide-gated ion channel 2 isoform X1 [Ziziphus jujuba]	GO:0005249(voltage-gated potassium channel activity);GO:0005887(integral component of plasma membrane);GO:0042391(regulation of membrane potential)	ko04626(Plant-pathogen interaction)	690	713	704	0.752599	5.5	...((((((((((.((((((((((&)))))))))).))))))))))...	AAAGGUCACUGGCUACAUCUUUGG&CCAAAGAUGUUGCCGGUGACCAGG	0	0	NA	NA	NA	1	25.5853	4	0.103671	Output/FD/cleaveLand_result/t_plot/PC-3p-241545_137_psu.T.00014991.1_704_TPlot.pdf	0	25.5853	-Inf	down	4.2319e-07	5.45038e-07
PC-3p-242328_136	psu.T.00024122.1	psu.G.00024122	psu.G.00024122	Programmed cell death protein [Actinidia chinensis var. chinensis]	GO:0005515(protein binding);GO:0005634(nucleus);GO:0005829(cytosol);GO:0009646(response to absence of light);GO:0016853(isomerase activity);GO:0090549(response to carbon starvation)	ko03013(RNA transport)	2428	2449	2440	0.69797	7	.((.((((((..(((((((((.&.)))))))))-.)))))).)).	GGUGUGGUGGCCGAGGCUUGUC&CACAAGCCUC-ACCACCAAACA	3	94.1738	2	0.48075	Output/LH/cleaveLand_result/t_plot/PC-3p-242328_136_psu.T.00024122.1_2440_TPlot.pdf	0	0	NA	NA	NA	94.1738	0	Inf	up	2.8836e-22	2.29079e-21
PC-3p-242328_136	psu.T.00026498.1	psu.G.00026498	psu.G.00026498	Programmed cell death protein [Actinidia chinensis var. chinensis]	GO:0005515(protein binding);GO:0005634(nucleus);GO:0005829(cytosol);GO:0009646(response to absence of light);GO:0016853(isomerase activity);GO:0090549(response to carbon starvation)	ko03013(RNA transport)	1708	1729	1720	0.69797	7	.((.((((((..(((((((((.&.)))))))))-.)))))).)).	GGUGUGGUGGCCGAGGCUUGUC&CACAAGCCUC-ACCACCAAACA	4	125.565	2	0.488984	Output/LH/cleaveLand_result/t_plot/PC-3p-242328_136_psu.T.00026498.1_1720_TPlot.pdf	3	76.7558	2	0.541229	Output/FD/cleaveLand_result/t_plot/PC-3p-242328_136_psu.T.00026498.1_1720_TPlot.pdf	125.565	76.7558	0.710087	up	0.00059991	0.00071047
PC-3p-242328_136	psu.T.00029907.1	psu.G.00029907	psu.G.00029907	probable galacturonosyltransferase 9 [Ricinus communis]	GO:0000139(Golgi membrane);GO:0005768(endosome);GO:0005794(Golgi apparatus);GO:0005802(trans-Golgi network);GO:0016021(integral component of membrane);GO:0016051(carbohydrate biosynthetic process);GO:0016757(transferase activity, transferring glycosyl groups);GO:0016758(transferase activity, transferring hexosyl groups);GO:0045489(pectin biosynthetic process);GO:0047262(polygalacturonate 4-alpha-…	ko00520(Amino sugar and nucleotide sugar metabolism)	1054	1074	1065	0.667513	6	(((((((-((.(((((((.(((&))).)))))))-)).)))))))	UGUUUGG-GGAUGAGGUUGGUG&CACAAGCCUCA-CCACCAAACA	0	0	NA	NA	NA	1	25.5853	4	0.864315	Output/FD/cleaveLand_result/t_plot/PC-3p-242328_136_psu.T.00029907.1_1065_TPlot.pdf	0	25.5853	-Inf	down	4.2319e-07	5.45038e-07
PC-3p-242866_136	psu.T.00017187.1	psu.G.00017187	psu.G.00017187	Receptor-like protein kinase [Actinidia chinensis var. chinensis]	GO:0004672(protein kinase activity);GO:0004674(protein serine/threonine kinase activity);GO:0005524(ATP binding);GO:0005886(plasma membrane);GO:0006468(protein phosphorylation);GO:0006979(response to oxidative stress);GO:0007169(transmembrane receptor protein tyrosine kinase signaling pathway);GO:0009506(plasmodesma);GO:0009845(seed germination);GO:0016301(kinase activity);GO:0046777(protein auto…	NA	2254	2274	2266	0.727011	7	(((((.((((((((((((-(..&..).)))))))))))).)))))	GUUUUGUGCACCACAAGG-CUU&AUGUCCUUGUGGUGUAGAAAAU	1	31.3913	4	0.156064	Output/LH/cleaveLand_result/t_plot/PC-3p-242866_136_psu.T.00017187.1_2266_TPlot.pdf	1	25.5853	4	0.174308	Output/FD/cleaveLand_result/t_plot/PC-3p-242866_136_psu.T.00017187.1_2266_TPlot.pdf	31.3913	25.5853	0.29505	up	0.44178	0.446811
PC-3p-255851_126	psu.T.00019245.1	psu.G.00019245	psu.G.00019245	PREDICTED: 7-deoxyloganetin glucosyltransferase [Vitis vinifera]	GO:0009813(flavonoid biosynthetic process);GO:0043231(intracellular membrane-bounded organelle);GO:0052696(flavonoid glucuronidation);GO:0080043(quercetin 3-O-glucosyltransferase activity);GO:0080044(quercetin 7-O-glucosyltransferase activity)	NA	1267	1292	1282	0.65625	7	((((((((..((-(((((((.((((((&))))))-))))))).))--))))))))	GAGUUUGGCAUC-CCGGCGACCAUCUU&AAGAUG-UUGCCGGUGA--CCAAGCUU	0	0	NA	NA	NA	2	51.1705	3	0.123345	Output/FD/cleaveLand_result/t_plot/PC-3p-255851_126_psu.T.00019245.1_1282_TPlot.pdf	0	51.1705	-Inf	down	8.4624e-13	2.57943e-12
PC-3p-255949_125	psu.T.00032603.1	psu.G.00032603	psu.G.00032603	hypothetical protein VITISV_041831 [Vitis vinifera]	GO:0010345(suberin biosynthetic process);GO:0035336(long-chain fatty-acyl-CoA metabolic process);GO:0043231(intracellular membrane-bounded organelle);GO:0080019(fatty-acyl-CoA reductase (alcohol-forming) activity)	ko00073(Cutin, suberine and wax biosynthesis);ko04146(Peroxisome)	350	373	364	0.718884	7	...((.(((.(((((((((((((.&.))))))))))))).))).))...	GACUCCGGUGGCCGGCGACAUCUC&AAGAUGUUGCCGGCGACCAGACUU	18	565.043	2	0.0468222	Output/LH/cleaveLand_result/t_plot/PC-3p-255949_125_psu.T.00032603.1_364_TPlot.pdf	12	307.023	2	0.0541369	Output/FD/cleaveLand_result/t_plot/PC-3p-255949_125_psu.T.00032603.1_364_TPlot.pdf	565.043	307.023	0.880012	up	2.3473e-18	1.39695e-17
PC-3p-255962_125	psu.T.00000639.1	psu.G.00000639	psu.G.00000639	berberine bridge enzyme-like 28 [Quercus suber]	GO:0005576(extracellular region);GO:0005737(cytoplasm);GO:0009055(electron transfer activity);GO:0016614(oxidoreductase activity, acting on CH-OH group of donors);GO:0045551(cinnamyl-alcohol dehydrogenase activity);GO:0050268(coniferyl-alcohol dehydrogenase activity);GO:0050660(flavin adenine dinucleotide binding);GO:0052747(sinapyl alcohol dehydrogenase activity);GO:0055114(oxidation-reduction p…	ko00052(Galactose metabolism);ko00500(Starch and sucrose metabolism)	295	306	297	0.675862	2	(((((((((((.&.)))))))))))	CCUCCCUUGUCC&AUUUUAUAAAGA	0	0	NA	NA	NA	1	25.5853	4	0.683109	Output/FD/cleaveLand_result/t_plot/PC-3p-255962_125_psu.T.00000639.1_297_TPlot.pdf	0	25.5853	-Inf	down	4.2319e-07	5.45038e-07
PC-3p-255962_125	psu.T.00001322.1	psu.G.00001322	psu.G.00001322	probable pectin methyltransferase QUA2 [Prunus persica]	GO:0005768(endosome);GO:0005774(vacuolar membrane);GO:0005802(trans-Golgi network);GO:0008757(S-adenosylmethionine-dependent methyltransferase activity);GO:0032259(methylation)	NA	1450	1471	1461	0.782759	7	((((((((((.(((.(((((((&)))))))-))).))))))))))	CCUCCCUUAUGUUUGAUGGAGU&AUUUUAU-AAAGAUAAGGGAGG	0	0	NA	NA	NA	2	51.1705	3	0.046742	Output/FD/cleaveLand_result/t_plot/PC-3p-255962_125_psu.T.00001322.1_1461_TPlot.pdf	0	51.1705	-Inf	down	8.4624e-13	2.57943e-12
PC-3p-255962_125	psu.T.00004180.1	psu.G.00004180	psu.G.00004180	Tetraspanin-10 like [Actinidia chinensis var. chinensis]	GO:0005576(extracellular region);GO:0005739(mitochondrion);GO:0007568(aging);GO:0099402(plant organ development)	NA	203	222	213	0.696552	6	((-(((((.(((((((((((.&.))))))))))).))))).))	CC-CCCUUCUCUUUGUGGAAA&AUUUUAUAAAGAUAAGGGAGG	1	31.3913	4	0.467534	Output/LH/cleaveLand_result/t_plot/PC-3p-255962_125_psu.T.00004180.1_213_TPlot.pdf	0	0	NA	NA	NA	31.3913	0	Inf	up	2.1087e-08	3.95158e-08
PC-3p-255962_125	psu.T.00017937.1	psu.G.00017937	psu.G.00017937	PREDICTED: thaumatin-like protein 1 [Vitis vinifera]	GO:0003674(molecular_function);GO:0005575(cellular_component);GO:0008150(biological_process)	ko03440(Homologous recombination)	203	214	205	0.689655	2	(((((((((((.&.)))))))))))	CCUCCCUUGUCG&AUUUUAUAAAGA	568	17830.2	3	0.261144	Output/LH/cleaveLand_result/t_plot/PC-3p-255962_125_psu.T.00017937.1_205_TPlot.pdf	460	11769.2	3	0.334284	Output/FD/cleaveLand_result/t_plot/PC-3p-255962_125_psu.T.00017937.1_205_TPlot.pdf	17830.2	11769.2	0.599307	up	0	0
PC-3p-255962_125	psu.T.00032795.1	psu.G.00032795	psu.G.00032795	putative GTP diphosphokinase RSH1, chloroplastic isoform X1 [Manihot esculenta]	GO:0008728(GTP diphosphokinase activity);GO:0008893(guanosine-3',5'-bis(diphosphate) 3'-diphosphatase activity);GO:0009507(chloroplast);GO:0015969(guanosine tetraphosphate metabolic process);GO:0042594(response to starvation)	NA	823	842	833	0.651724	5.5	.(((((((-(((((((((((.&.))))))))))).))))))).	AUUCCCUU-UCUUUAUGAGAG&AUUUUAUAAAGAUAAGGGAGG	1	31.3913	4	0.754856	Output/LH/cleaveLand_result/t_plot/PC-3p-255962_125_psu.T.00032795.1_833_TPlot.pdf	0	0	NA	NA	NA	31.3913	0	Inf	up	2.1087e-08	3.95158e-08
PC-3p-256282_125	psu.T.00016320.1	psu.G.00016320	psu.G.00016320	PREDICTED: uncharacterized protein LOC100259819 [Vitis vinifera]	GO:0003674(molecular_function);GO:0005634(nucleus);GO:0008150(biological_process)	NA	153	173	165	0.730366	6	((((((((..(((-((((((((&)))))))).)))..))))))))	CCCAGAUCCUUGG-GUGAGGAA&UUUUUCACGCCAUAGAUCUGGG	1	31.3913	4	0.304829	Output/LH/cleaveLand_result/t_plot/PC-3p-256282_125_psu.T.00016320.1_165_TPlot.pdf	0	0	NA	NA	NA	31.3913	0	Inf	up	2.1087e-08	3.95158e-08
PC-3p-256282_125	psu.T.00020317.1	psu.G.00020317	psu.G.00020317	NA	NA	NA	237	257	248	0.740838	6.5	((((((((((-((((((((((.&.)))))))))).))))))))))	CCCAGGUUUG-GGUGUGAAGAU&UUUUUCACGCCAUAGAUCUGGG	0	0	NA	NA	NA	1	25.5853	4	0.259908	Output/FD/cleaveLand_result/t_plot/PC-3p-256282_125_psu.T.00020317.1_248_TPlot.pdf	0	25.5853	-Inf	down	4.2319e-07	5.45038e-07
PC-3p-256282_125	psu.T.00020334.1	psu.G.00020334	psu.G.00020334	PREDICTED: zinc finger CCCH domain-containing protein 56 [Nelumbo nucifera]	GO:0003676(nucleic acid binding);GO:0003677(DNA binding);GO:0003700(DNA binding transcription factor activity);GO:0005634(nucleus);GO:0006355(regulation of transcription, DNA-templated);GO:0046872(metal ion binding)	NA	1065	1085	1076	0.670157	6.5	(((((((((-(((((((((((.&.))))))))))).)))))))))	UCCAGGUUU-UGGUGUGGAGAU&UUUUUCACGCCAUAGAUCUGGG	0	0	NA	NA	NA	1	25.5853	4	0.708082	Output/FD/cleaveLand_result/t_plot/PC-3p-256282_125_psu.T.00020334.1_1076_TPlot.pdf	0	25.5853	-Inf	down	4.2319e-07	5.45038e-07
PC-3p-256282_125	psu.T.00027535.1	psu.G.00027535	psu.G.00027535	PREDICTED: E3 ubiquitin-protein ligase At1g12760 [Vitis vinifera]	GO:0043161(proteasome-mediated ubiquitin-dependent protein catabolic process);GO:0061630(ubiquitin protein ligase activity)	NA	333	354	345	0.65445	7	..(((-((((((.((((((((((&))))))))))-)))))).)))..	AGCAG-UCUAUGCGCGUGAGAGA&UUUUUCACGC-CAUAGAUCUGGG	0	0	NA	NA	NA	1	25.5853	4	0.789785	Output/FD/cleaveLand_result/t_plot/PC-3p-256282_125_psu.T.00027535.1_345_TPlot.pdf	0	25.5853	-Inf	down	4.2319e-07	5.45038e-07
PC-3p-256282_125	psu.T.00033154.1	psu.G.00033154	psu.G.00033154	DNA repair RAD52-like protein 2, chloroplastic [Manihot esculenta]	GO:0000724(double-strand break repair via homologous recombination);GO:0003677(DNA binding);GO:0009507(chloroplast)	NA	556	574	565	0.651832	7	(((((((---((((((((((((&))))))))))))...)))))))	CCCGGGU---UGGUGUGGAGAA&UUUUUCACGCCAUAGAUCUGGG	1	31.3913	4	0.760727	Output/LH/cleaveLand_result/t_plot/PC-3p-256282_125_psu.T.00033154.1_565_TPlot.pdf	5	127.926	2	0.665326	Output/FD/cleaveLand_result/t_plot/PC-3p-256282_125_psu.T.00033154.1_565_TPlot.pdf	31.3913	127.926	-2.02688	down	2.035e-14	8.32835e-14
PC-3p-256282_125	psu.T.00033341.1	psu.G.00033341	psu.G.00033341	PREDICTED: carboxymethylenebutenolidase homolog isoform X1 [Gossypium raimondii]	GO:0005737(cytoplasm);GO:0005829(cytosol);GO:0009507(chloroplast);GO:0010043(response to zinc ion);GO:0016787(hydrolase activity)	NA	148	173	164	0.722513	7	((((.((((....(((((((((((((&)))))))))))))----)))).))))	CCCAUGUCUCCUGAUGGCGUGAAGAG&UUUUUCACGCCAU----AGAUCUGGG	1	31.3913	4	0.337727	Output/LH/cleaveLand_result/t_plot/PC-3p-256282_125_psu.T.00033341.1_164_TPlot.pdf	2	51.1705	3	0.184086	Output/FD/cleaveLand_result/t_plot/PC-3p-256282_125_psu.T.00033341.1_164_TPlot.pdf	31.3913	51.1705	-0.70495	down	0.029491	0.0331718
PC-3p-256282_125	psu.T.00035525.1	psu.G.00035525	psu.G.00035525	40S ribosomal protein S24-1 [Ricinus communis]	GO:0000462(maturation of SSU-rRNA from tricistronic rRNA transcript (SSU-rRNA, 5.8S rRNA, LSU-rRNA));GO:0022627(cytosolic small ribosomal subunit)	ko03010(Ribosome)	296	317	308	0.811518	4	((.(((((((((((((((((((&))))))))))))))))))).))	CUGAGAUUUAUGGCGUGAAGGA&UUUUUCACGCCAUAGAUCUGGG	3	94.1738	3	0.0263512	Output/LH/cleaveLand_result/t_plot/PC-3p-256282_125_psu.T.00035525.1_308_TPlot.pdf	13	332.608	2	0.0541369	Output/FD/cleaveLand_result/t_plot/PC-3p-256282_125_psu.T.00035525.1_308_TPlot.pdf	94.1738	332.608	-1.82043	down	8.0235e-31	1.35785e-29
PC-3p-258579_124	psu.T.00001621.1	psu.G.00001621	psu.G.00001621	DEAD-box ATP-dependent RNA helicase 46-like [Rosa chinensis]	GO:0004004(ATP-dependent RNA helicase activity);GO:0005739(mitochondrion);GO:0010501(RNA secondary structure unwinding)	ko03040(Spliceosome)	191	211	202	0.694511	5	(((((.((((((((((((((.&.)))))))))))))).)))))	CUCCUGUUGCUUCUACACCUA&CAGGUGUGGAGGUAGAAGGAG	1	31.3913	4	0.974889	Output/LH/cleaveLand_result/t_plot/PC-3p-258579_124_psu.T.00001621.1_202_TPlot.pdf	0	0	NA	NA	NA	31.3913	0	Inf	up	2.1087e-08	3.95158e-08
PC-3p-258579_124	psu.T.00003673.1	psu.G.00003673	psu.G.00003673	PREDICTED: uncharacterized protein LOC104592069 [Nelumbo nucifera]	NA	NA	284	303	294	0.653938	6	((((((((-(((((.(((.((&)).))).))))).))))))))	CUCCUUCU-UCUCCCCACGUG&CAGGUGUGGAGGUAGAAGGAG	1	31.3913	4	0.999821	Output/LH/cleaveLand_result/t_plot/PC-3p-258579_124_psu.T.00003673.1_294_TPlot.pdf	0	0	NA	NA	NA	31.3913	0	Inf	up	2.1087e-08	3.95158e-08
PC-3p-258579_124	psu.T.00005797.1	psu.G.00005797	psu.G.00005797	extensin, partial [Momordica charantia]	NA	NA	479	499	490	0.661098	7	((((((((((.-(((.(((((.&.)))))-)))..))))))))))	CUCCUUCUACA-CCACCACCUU&CAGGUG-UGGAGGUAGAAGGAG	0	0	NA	NA	NA	6	153.512	2	0.996576	Output/FD/cleaveLand_result/t_plot/PC-3p-258579_124_psu.T.00005797.1_490_TPlot.pdf	0	153.512	-Inf	down	2.9437e-35	5.30121e-34
PC-3p-258579_124	psu.T.00006344.1	psu.G.00006344	psu.G.00006344	PREDICTED: mitochondrial-processing peptidase subunit alpha-like [Nelumbo nucifera]	GO:0004222(metalloendopeptidase activity);GO:0005743(mitochondrial inner membrane);GO:0006627(protein processing involved in protein targeting to mitochondrion);GO:0008270(zinc ion binding)	NA	183	204	194	0.754177	5	..(((((.((((((((.(((((&)))))-)))))))).)))))..	ACCCUUCCACCUCCACUACCUG&CAGGU-GUGGAGGUAGAAGGAG	3	94.1738	2	0.400409	Output/LH/cleaveLand_result/t_plot/PC-3p-258579_124_psu.T.00006344.1_194_TPlot.pdf	1	25.5853	4	0.58338	Output/FD/cleaveLand_result/t_plot/PC-3p-258579_124_psu.T.00006344.1_194_TPlot.pdf	94.1738	25.5853	1.88001	up	3.6635e-10	1.05392e-09
PC-3p-258579_124	psu.T.00008627.1	psu.G.00008627	psu.G.00008627	uncharacterized protein LOC111291326 [Durio zibethinus]	GO:0005576(extracellular region);GO:0016021(integral component of membrane)	NA	512	534	525	0.696897	6.5	.((((((...((((((((((((.&.))))))))))))--.)))))).	UUCCUUCAAGGCCUCUACACCUA&CAGGUGUGGAGGU--AGAAGGAG	0	0	NA	NA	NA	1	25.5853	4	0.976449	Output/FD/cleaveLand_result/t_plot/PC-3p-258579_124_psu.T.00008627.1_525_TPlot.pdf	0	25.5853	-Inf	down	4.2319e-07	5.45038e-07
PC-3p-258579_124	psu.T.00011915.1	psu.G.00011915	psu.G.00011915	PREDICTED: pleiotropic drug resistance protein 2 [Eucalyptus grandis]	GO:0005886(plasma membrane);GO:0016021(integral component of membrane);GO:0042626(ATPase activity, coupled to transmembrane movement of substances)	NA	1251	1273	1263	0.687351	7	(((.(((((((..(((.((((((&))))))-)))..)))))))-)))	CUCUCUUCUACAGCCAGCACCUG&CAGGUG-UGGAGGUAGAAG-GAG	2	62.7825	2	0.939026	Output/LH/cleaveLand_result/t_plot/PC-3p-258579_124_psu.T.00011915.1_1263_TPlot.pdf	0	0	NA	NA	NA	62.7825	0	Inf	up	2.3061e-15	9.65459e-15
PC-3p-258579_124	psu.T.00017631.1	psu.G.00017631	psu.G.00017631	phosphate transporter PHO1 homolog 9 isoform X2 [Ziziphus jujuba]	GO:0005802(trans-Golgi network);GO:0005886(plasma membrane)	NA	1351	1371	1361	0.713604	5	((((-(((((((((.(((((((&)))))))-))))))))).))))	CUCC-UUUGCCUCCGACACUUG&CAGGUGU-GGAGGUAGAAGGAG	0	0	NA	NA	NA	1	25.5853	4	0.914784	Output/FD/cleaveLand_result/t_plot/PC-3p-258579_124_psu.T.00017631.1_1361_TPlot.pdf	0	25.5853	-Inf	down	4.2319e-07	5.45038e-07
PC-3p-258579_124	psu.T.00018541.1	psu.G.00018541	psu.G.00018541	dihydrolipoyllysine-residue succinyltransferase [Paeonia suffruticosa]	GO:0004149(dihydrolipoyllysine-residue succinyltransferase activity);GO:0005739(mitochondrion);GO:0006099(tricarboxylic acid cycle);GO:0008270(zinc ion binding);GO:0016020(membrane);GO:0016746(transferase activity, transferring acyl groups);GO:0033512(L-lysine catabolic process to acetyl-CoA via saccharopine);GO:0045252(oxoglutarate dehydrogenase complex)	ko00020(Citrate cycle (TCA cycle));ko00310(Lysine degradation)	437	457	447	0.653938	7	(((((((-(((.((((..((((&))))-.)))).))).)))))))	CUCCUUC-ACCACCACCUCCUG&CAGG-UGUGGAGGUAGAAGGAG	1	31.3913	4	0.999873	Output/LH/cleaveLand_result/t_plot/PC-3p-258579_124_psu.T.00018541.1_447_TPlot.pdf	0	0	NA	NA	NA	31.3913	0	Inf	up	2.1087e-08	3.95158e-08
PC-3p-258579_124	psu.T.00019041.1	psu.G.00019041	psu.G.00019041	PREDICTED: phosphate transporter PHO1 homolog 3-like isoform X2 [Juglans regia]	GO:0005802(trans-Golgi network);GO:0005886(plasma membrane)	ko04016(MAPK signaling pathway - plant);ko04075(Plant hormone signal transduction)	1294	1317	1307	0.670644	7	(((((((..(((((((.((((((.&.))))))-)))))))--)))))))	CUUCUUCAGUGCCUCCGACGCCUC&CAGGUGU-GGAGGUA--GAAGGAG	0	0	NA	NA	NA	2	51.1705	2	0.98977	Output/FD/cleaveLand_result/t_plot/PC-3p-258579_124_psu.T.00019041.1_1307_TPlot.pdf	0	51.1705	-Inf	down	8.4624e-13	2.57943e-12
PC-3p-258579_124	psu.T.00019414.1	psu.G.00019414	psu.G.00019414	protein ECERIFERUM 1-like [Prunus yedoensis var. nudiflora]	GO:0005783(endoplasmic reticulum);GO:0010025(wax biosynthetic process);GO:0010143(cutin biosynthetic process);GO:0043668(exine);GO:0048653(anther development)	ko00073(Cutin, suberine and wax biosynthesis)	1631	1651	1642	0.653938	7	.(.((((((((.(((((((..&..))))))).)))))))).).	UUGCUUCUACCACCACACCCC&CAGGUGUGGAGGUAGAAGGAG	57	1789.3	3	0.962212	Output/LH/cleaveLand_result/t_plot/PC-3p-258579_124_psu.T.00019414.1_1642_TPlot.pdf	43	1100.17	3	0.987772	Output/FD/cleaveLand_result/t_plot/PC-3p-258579_124_psu.T.00019414.1_1642_TPlot.pdf	1789.3	1100.17	0.701675	up	1.1209e-37	2.50479e-36
PC-3p-258579_124	psu.T.00019420.1	psu.G.00019420	psu.G.00019420	protein TOPLESS isoform X2 [Quercus suber]	GO:0005515(protein binding);GO:0005634(nucleus);GO:0005829(cytosol);GO:0006351(transcription, DNA-templated);GO:0006355(regulation of transcription, DNA-templated);GO:0010072(primary shoot apical meristem specification)	NA	2348	2370	2360	0.675418	7	..(((((.((((((((.((((((&))))))-))))))))-)))))..	AACUUUCAUGCCUCCACCGCCUG&CAGGUG-UGGAGGUA-GAAGGAG	1	31.3913	4	0.995721	Output/LH/cleaveLand_result/t_plot/PC-3p-258579_124_psu.T.00019420.1_2360_TPlot.pdf	0	0	NA	NA	NA	31.3913	0	Inf	up	2.1087e-08	3.95158e-08
PC-3p-258579_124	psu.T.00021970.1	psu.G.00021970	psu.G.00021970	protein CLT1, chloroplastic [Morus notabilis]	GO:0002229(defense response to oomycetes);GO:0009507(chloroplast);GO:0009536(plastid);GO:0016021(integral component of membrane);GO:0031969(chloroplast membrane);GO:0034635(glutathione transport);GO:0046686(response to cadmium ion)	NA	782	801	792	0.658711	5.5	((((..(-(((((((((((((&))))))))))))).)..))))	CUCUGCC-ACUUCCAUACCUG&CAGGUGUGGAGGUAGAAGGAG	0	0	NA	NA	NA	1	25.5853	4	0.999824	Output/FD/cleaveLand_result/t_plot/PC-3p-258579_124_psu.T.00021970.1_792_TPlot.pdf	0	25.5853	-Inf	down	4.2319e-07	5.45038e-07
PC-3p-258579_124	psu.T.00023482.1	psu.G.00023482	psu.G.00023482	membrane-anchored ubiquitin-fold protein 3 [Herrania umbratica]	GO:0003674(molecular_function);GO:0005886(plasma membrane)	NA	72	91	82	0.789976	4.5	((((-((((((((((((.(((&))).)))))))))))).))))	CUCC-UCUGCCUCCACAGUUG&CAGGUGUGGAGGUAGAAGGAG	3	94.1738	2	0.16124	Output/LH/cleaveLand_result/t_plot/PC-3p-258579_124_psu.T.00023482.1_82_TPlot.pdf	2	51.1705	3	0.123345	Output/FD/cleaveLand_result/t_plot/PC-3p-258579_124_psu.T.00023482.1_82_TPlot.pdf	94.1738	51.1705	0.880012	up	0.00036092	0.000429491
PC-3p-258579_124	psu.T.00023974.1	psu.G.00023974	psu.G.00023974	PREDICTED: alpha-xylosidase 1-like [Juglans regia]	GO:0004553(hydrolase activity, hydrolyzing O-glycosyl compounds);GO:0005576(extracellular region);GO:0005618(cell wall);GO:0005829(cytosol);GO:0009044(xylan 1,4-beta-xylosidase activity);GO:0009505(plant-type cell wall);GO:0009506(plasmodesma);GO:0009507(chloroplast);GO:0010411(xyloglucan metabolic process);GO:0030246(carbohydrate binding);GO:0045493(xylan catabolic process);GO:0046556(alpha-L-ar…	NA	2191	2214	2204	0.651551	7	(((((((..(((((((((((.(((&)))-)))))))))))--)))))))	CUCCUUCCUUAUCUCUACACGUUG&CAG-GUGUGGAGGUA--GAAGGAG	1	31.3913	4	0.999902	Output/LH/cleaveLand_result/t_plot/PC-3p-258579_124_psu.T.00023974.1_2204_TPlot.pdf	0	0	NA	NA	NA	31.3913	0	Inf	up	2.1087e-08	3.95158e-08
PC-3p-258579_124	psu.T.00025432.1	psu.G.00025432	psu.G.00025432	Cyclophilin-like peptidyl-prolyl cis-trans isomerase domain [Macleaya cordata]	GO:0000209(protein polyubiquitination);GO:0003755(peptidyl-prolyl cis-trans isomerase activity);GO:0005634(nucleus);GO:0034450(ubiquitin-ubiquitin ligase activity)	ko04120(Ubiquitin mediated proteolysis)	657	676	667	0.661098	5	.((((((-((((((((((((.&.)))))))))))).)))))).	AUCCUUC-ACUUCCACAUCUU&CAGGUGUGGAGGUAGAAGGAG	3	94.1738	2	0.992954	Output/LH/cleaveLand_result/t_plot/PC-3p-258579_124_psu.T.00025432.1_667_TPlot.pdf	1	25.5853	4	0.999793	Output/FD/cleaveLand_result/t_plot/PC-3p-258579_124_psu.T.00025432.1_667_TPlot.pdf	94.1738	25.5853	1.88001	up	3.6635e-10	1.05392e-09
PC-3p-258579_124	psu.T.00027708.1	psu.G.00027708	psu.G.00027708	uncharacterized protein LOC7471861 [Populus trichocarpa]	GO:0003674(molecular_function);GO:0005634(nucleus);GO:0008150(biological_process)	ko00010(Glycolysis / Gluconeogenesis);ko00030(Pentose phosphate pathway);ko00051(Fructose and mannose metabolism)	2033	2053	2044	0.718377	5.5	((((.((((((((.(((-((((&)))).)))-)))))))).))))	CUCCGUCUGCCUCACAC-CCUG&CAGGUGUG-GAGGUAGAAGGAG	2	62.7825	2	0.743003	Output/LH/cleaveLand_result/t_plot/PC-3p-258579_124_psu.T.00027708.1_2044_TPlot.pdf	3	76.7558	2	0.793398	Output/FD/cleaveLand_result/t_plot/PC-3p-258579_124_psu.T.00027708.1_2044_TPlot.pdf	62.7825	76.7558	-0.289913	down	0.23683	0.258417
PC-3p-258579_124	psu.T.00028265.1	psu.G.00028265	psu.G.00028265	NA	NA	NA	261	283	273	0.694511	5.5	(((((((..(((((((.((((((&))))))-)))))))-.)))))))	CUCCUUUACAUCUCCACCACCUG&CAGGUG-UGGAGGU-AGAAGGAG	0	0	NA	NA	NA	1	25.5853	4	0.98257	Output/FD/cleaveLand_result/t_plot/PC-3p-258579_124_psu.T.00028265.1_273_TPlot.pdf	0	25.5853	-Inf	down	4.2319e-07	5.45038e-07
PC-3p-258579_124	psu.T.00031875.1	psu.G.00031875	psu.G.00031875	Phosphoenolpyruvate/phosphate translocator like [Actinidia chinensis var. chinensis]	GO:0034219(carbohydrate transmembrane transport)	NA	67	88	79	0.74463	5	(((.((((((((((((.(((((&))))).))))))))))))-)))	CUCACUUCUACCUCCAGAUUUG&CAGGUGUGGAGGUAGAAG-GAG	0	0	NA	NA	NA	2	51.1705	3	0.395063	Output/FD/cleaveLand_result/t_plot/PC-3p-258579_124_psu.T.00031875.1_79_TPlot.pdf	0	51.1705	-Inf	down	8.4624e-13	2.57943e-12
PC-3p-258579_124	psu.T.00033252.1	psu.G.00033252	psu.G.00033252	hypothetical protein VITISV_011897 [Vitis vinifera]	GO:0005634(nucleus);GO:0005737(cytoplasm)	NA	1447	1467	1458	0.692124	5.5	((((((..(((((((((((((&)))))))))))))..))))))	CUUCUUGAAUCUCCAUGCCUG&CAGGUGUGGAGGUAGAAGGAG	1	31.3913	4	0.978808	Output/LH/cleaveLand_result/t_plot/PC-3p-258579_124_psu.T.00033252.1_1458_TPlot.pdf	0	0	NA	NA	NA	31.3913	0	Inf	up	2.1087e-08	3.95158e-08
PC-3p-258579_124	psu.T.00033940.1	psu.G.00033940	psu.G.00033940	endoglucanase 17 [Carica papaya]	GO:0004553(hydrolase activity, hydrolyzing O-glycosyl compounds);GO:0005576(extracellular region);GO:0008810(cellulase activity);GO:0030245(cellulose catabolic process);GO:0071555(cell wall organization)	ko00500(Starch and sucrose metabolism)	17	37	28	0.747017	4	((((((((.(((((((.((((&)))).))))))).))))))))	CUCCUUCUUCCUUCACUCCUG&CAGGUGUGGAGGUAGAAGGAG	0	0	NA	NA	NA	3	76.7558	1	0.0129783	Output/FD/cleaveLand_result/t_plot/PC-3p-258579_124_psu.T.00033940.1_28_TPlot.pdf	0	76.7558	-Inf	down	1.9317e-18	1.15027e-17
PC-3p-259840_123	psu.T.00002329.1	psu.G.00002329	psu.G.00002329	uncharacterized protein A4U43_C08F1740 [Asparagus officinalis]	GO:0004439(phosphatidylinositol-4,5-bisphosphate 5-phosphatase activity);GO:0004445(inositol-polyphosphate 5-phosphatase activity);GO:0005737(cytoplasm);GO:0009737(response to abscisic acid);GO:0009738(abscisic acid-activated signaling pathway);GO:0009845(seed germination);GO:0032957(inositol trisphosphate metabolic process);GO:0034485(phosphatidylinositol-3,4,5-trisphosphate 5-phosphatase activi…	ko00562(Inositol phosphate metabolism);ko04070(Phosphatidylinositol signaling system)	626	647	637	0.793651	6	((((((((((((..((((((((&))))))))-.))))))))))))	GGCAUGCCAUUGCUGCUCGUGA&UCACGAGU-CCAGUGGCAUGCC	0	0	NA	NA	NA	1	25.5853	4	0.0269909	Output/FD/cleaveLand_result/t_plot/PC-3p-259840_123_psu.T.00002329.1_637_TPlot.pdf	0	25.5853	-Inf	down	4.2319e-07	5.45038e-07
PC-3p-259840_123	psu.T.00006355.1	psu.G.00006355	psu.G.00006355	transcription elongation factor SPT6 homolog isoform X1 [Coffea arabica]	NA	NA	152	171	162	0.655329	7	((((.-(((((((((((((..&..)))))))))))))..))))	GGCAA-CCACUGGGCUUGUCC&UCACGAGUCCAGUGGCAUGCC	0	0	NA	NA	NA	1	25.5853	4	0.89958	Output/FD/cleaveLand_result/t_plot/PC-3p-259840_123_psu.T.00006355.1_162_TPlot.pdf	0	25.5853	-Inf	down	4.2319e-07	5.45038e-07
PC-3p-259840_123	psu.T.00012088.1	psu.G.00012088	psu.G.00012088	hypothetical protein AQUCO_04900143v1 [Aquilegia coerulea]	GO:0004033(aldo-keto reductase (NADP) activity);GO:0005737(cytoplasm);GO:0005886(plasma membrane);GO:0009941(chloroplast envelope);GO:0016491(oxidoreductase activity);GO:0055114(oxidation-reduction process)	NA	390	414	405	0.657596	6.5	((((((....((.((((((((((((&)))))))))))).))----))))))	GGUGUGGACCUCUCUGGACUCGUGA&UCACGAGUCCAGUGG----CAUGCC	60	1883.48	2	0.698458	Output/LH/cleaveLand_result/t_plot/PC-3p-259840_123_psu.T.00012088.1_405_TPlot.pdf	3	76.7558	3	0.592436	Output/FD/cleaveLand_result/t_plot/PC-3p-259840_123_psu.T.00012088.1_405_TPlot.pdf	1883.48	76.7558	4.61698	up	0	0
PC-3p-259840_123	psu.T.00024590.1	psu.G.00024590	psu.G.00024590	unnamed protein product, partial [Vitis vinifera]	GO:0003677(DNA binding);GO:0003700(DNA binding transcription factor activity);GO:0003746(translation elongation factor activity);GO:0005515(protein binding);GO:0005634(nucleus);GO:0005829(cytosol);GO:0006333(chromatin assembly or disassembly);GO:0006342(chromatin silencing);GO:0006351(transcription, DNA-templated);GO:0006352(DNA-templated transcription, initiation);GO:0006357(regulation of transc…	NA	438	457	448	0.655329	7	((((.-(((((((((((((..&..)))))))))))))..))))	GGCAA-CCACUGGGCUUGUCC&UCACGAGUCCAGUGGCAUGCC	0	0	NA	NA	NA	1	25.5853	4	0.902291	Output/FD/cleaveLand_result/t_plot/PC-3p-259840_123_psu.T.00024590.1_448_TPlot.pdf	0	25.5853	-Inf	down	4.2319e-07	5.45038e-07
PC-3p-259840_123	psu.T.00029132.1	psu.G.00029132	psu.G.00029132	Glycosyl hydrolase [Trema orientale]	GO:0003824(catalytic activity);GO:0004553(hydrolase activity, hydrolyzing O-glycosyl compounds);GO:0005737(cytoplasm);GO:0006979(response to oxidative stress);GO:0009506(plasmodesma);GO:0034484(raffinose catabolic process);GO:0047274(galactinol-sucrose galactosyltransferase activity);GO:0052692(raffinose alpha-galactosidase activity);GO:0080167(response to karrikin)	ko00052(Galactose metabolism)	2180	2200	2191	0.666667	7	....((((((((((((.((((&)))).))))))))))))....	AUGUUGCCACUGGAUUGGUGA&UCACGAGUCCAGUGGCAUGCC	27	847.564	2	0.604303	Output/LH/cleaveLand_result/t_plot/PC-3p-259840_123_psu.T.00029132.1_2191_TPlot.pdf	6	153.512	2	0.659059	Output/FD/cleaveLand_result/t_plot/PC-3p-259840_123_psu.T.00029132.1_2191_TPlot.pdf	847.564	153.512	2.46497	up	0	0
PC-3p-266928_118	psu.T.00030026.1	psu.G.00030026	psu.G.00030026	PREDICTED: polyadenylate-binding protein-interacting protein 9 [Vitis vinifera]	GO:0003723(RNA binding);GO:0005634(nucleus);GO:0005737(cytoplasm);GO:0008150(biological_process)	ko03013(RNA transport);ko03015(mRNA surveillance pathway);ko03018(RNA degradation)	267	290	282	0.65896	6.5	(((((((((((.(((-(((((((((&))))))))).)))-)))))))))))	GCUAGGCUACUAUCC-AGUGAGGGU&AUCUUCACUCGGG-GGUGGCCUAGC	1	31.3913	4	0.369068	Output/LH/cleaveLand_result/t_plot/PC-3p-266928_118_psu.T.00030026.1_282_TPlot.pdf	0	0	NA	NA	NA	31.3913	0	Inf	up	2.1087e-08	3.95158e-08
PC-3p-270528_115	psu.T.00020653.1	psu.G.00020653	psu.G.00020653	carboxyltransferase alpha subunit [Vernicia fordii]	GO:0003989(acetyl-CoA carboxylase activity);GO:0005524(ATP binding);GO:0006633(fatty acid biosynthetic process);GO:0009317(acetyl-CoA carboxylase complex);GO:0009507(chloroplast);GO:0009536(plastid);GO:0009570(chloroplast stroma);GO:0009706(chloroplast inner membrane);GO:0009941(chloroplast envelope);GO:0016020(membrane);GO:2001295(malonyl-CoA biosynthetic process)	ko00620(Pyruvate metabolism);ko00640(Propanoate metabolism);ko00061(Fatty acid biosynthesis)	830	850	842	0.722527	6	..(((((((((((.((((-(((&))).)))).)))))))))))..	AACUUGGUGGGUUCCAAG-AAG&CUUACUUGUAACCCACCAAGAU	0	0	NA	NA	NA	1	25.5853	4	0.103671	Output/FD/cleaveLand_result/t_plot/PC-3p-270528_115_psu.T.00020653.1_842_TPlot.pdf	0	25.5853	-Inf	down	4.2319e-07	5.45038e-07
PC-3p-272920_114	psu.T.00005171.1	psu.G.00005171	psu.G.00005171	Nuclear transcription factor Y subunit C [Trema orientale]	GO:0003677(DNA binding);GO:0003700(DNA binding transcription factor activity);GO:0005515(protein binding);GO:0005634(nucleus);GO:0005737(cytoplasm);GO:0006351(transcription, DNA-templated);GO:0006355(regulation of transcription, DNA-templated);GO:0016602(CCAAT-binding factor complex);GO:0045893(positive regulation of transcription, DNA-templated);GO:0046982(protein heterodimerization activity)	NA	926	946	937	0.662531	6.5	.((((((((((.((((((((.&.)))))))).)))))))))).	CGACGUGUUUGAUUUCUUGGU&UCCAGGAGAACAGACACGUCU	1	31.3913	4	0.571898	Output/LH/cleaveLand_result/t_plot/PC-3p-272920_114_psu.T.00005171.1_937_TPlot.pdf	0	0	NA	NA	NA	31.3913	0	Inf	up	2.1087e-08	3.95158e-08
PC-3p-272920_114	psu.T.00012253.1	psu.G.00012253	psu.G.00012253	flavonol sulfotransferase-like [Herrania umbratica]	GO:0005737(cytoplasm);GO:0008146(sulfotransferase activity);GO:0009507(chloroplast);GO:0009694(jasmonic acid metabolic process);GO:0009753(response to jasmonic acid);GO:0080131(hydroxyjasmonate sulfotransferase activity)	NA	752	774	764	0.662531	6.5	(((((((((((.((((((.(((.&.)))-))))))-)))))))))))	AGACGUGUUUGUUUCUCUGUGGC&UCCA-GGAGAA-CAGACACGUCU	7	219.739	3	0.274181	Output/LH/cleaveLand_result/t_plot/PC-3p-272920_114_psu.T.00012253.1_764_TPlot.pdf	0	0	NA	NA	NA	219.739	0	Inf	up	1.0188e-49	3.29793e-48
PC-3p-274978_112	psu.T.00000299.1	psu.G.00000299	psu.G.00000299	hypothetical protein CK203_109302 [Vitis vinifera]	GO:0003674(molecular_function);GO:0005634(nucleus);GO:0008150(biological_process)	NA	334	357	347	0.651316	7	((((((((..((((((((.((((.&.))))-))))))))--))))))))	GCUGAGAGCCGAAAUUGAGUCAAG&UUUGG-UCAAUUUU--CUUUCAGC	0	0	NA	NA	NA	3	76.7558	2	0.959627	Output/FD/cleaveLand_result/t_plot/PC-3p-274978_112_psu.T.00000299.1_347_TPlot.pdf	0	76.7558	-Inf	down	1.9317e-18	1.15027e-17
PC-3p-274978_112	psu.T.00000736.1	psu.G.00000736	psu.G.00000736	hypothetical protein DVH24_013325 [Malus domestica]	GO:0004124(cysteine synthase activity);GO:0005737(cytoplasm);GO:0006535(cysteine biosynthetic process from serine);GO:0030170(pyridoxal phosphate binding)	ko00920(Sulfur metabolism);ko00270(Cysteine and methionine metabolism)	467	487	478	0.661184	7	((((-((((((.(((((((((.&.)))))))))-)))))).))))	GCUG-AAGAGAUAUUGGCUAAG&UUUGGUCAAU-UUUCUUUCAGC	7	219.739	2	0.89992	Output/LH/cleaveLand_result/t_plot/PC-3p-274978_112_psu.T.00000736.1_478_TPlot.pdf	5	127.926	2	0.930856	Output/FD/cleaveLand_result/t_plot/PC-3p-274978_112_psu.T.00000736.1_478_TPlot.pdf	219.739	127.926	0.780477	up	8.4592e-07	1.08598e-06
PC-3p-274978_112	psu.T.00006667.1	psu.G.00006667	psu.G.00006667	NA	NA	NA	409	430	421	0.680921	6	((((..((((((((((((.(((&))).))))))))))))-.))))	GCUGCUAAGAAAGUUGAUGAAA&UUUGGUCAAUUUUCUU-UCAGC	3	94.1738	3	0.637516	Output/LH/cleaveLand_result/t_plot/PC-3p-274978_112_psu.T.00006667.1_421_TPlot.pdf	0	0	NA	NA	NA	94.1738	0	Inf	up	2.8836e-22	2.29079e-21
PC-3p-274978_112	psu.T.00007885.1	psu.G.00007885	psu.G.00007885	PREDICTED: WEB family protein At5g55860-like [Juglans regia]	GO:0005829(cytosol);GO:0009903(chloroplast avoidance movement);GO:0009904(chloroplast accumulation movement)	NA	193	214	205	0.690789	6.5	((((.((((((.((((((((((&)))))))))).))))))-))))	GUUGCAGAGAGUAUUGGCCAAG&UUUGGUCAAUUUUCUUU-CAGC	0	0	NA	NA	NA	2	51.1705	2	0.837673	Output/FD/cleaveLand_result/t_plot/PC-3p-274978_112_psu.T.00007885.1_205_TPlot.pdf	0	51.1705	-Inf	down	8.4624e-13	2.57943e-12
PC-3p-274978_112	psu.T.00011310.1	psu.G.00011310	psu.G.00011310	PREDICTED: uncharacterized protein LOC104611538 [Nelumbo nucifera]	GO:0003677(DNA binding);GO:0005634(nucleus);GO:0008150(biological_process);GO:0009506(plasmodesma);GO:0046983(protein dimerization activity)	ko02010(ABC transporters)	790	811	801	0.723684	7	(.((((((((((((((.((((.&.))))-)))))))))))))).)	GGUGAAAGAGAAUUGAUCCGGC&UUUGG-UCAAUUUUCUUUCAGC	2	62.7825	2	0.604303	Output/LH/cleaveLand_result/t_plot/PC-3p-274978_112_psu.T.00011310.1_801_TPlot.pdf	0	0	NA	NA	NA	62.7825	0	Inf	up	2.3061e-15	9.65459e-15
PC-3p-274978_112	psu.T.00013662.1	psu.G.00013662	psu.G.00013662	Dehydrogenase [Macleaya cordata]	GO:0004739(pyruvate dehydrogenase (acetyl-transferring) activity);GO:0005739(mitochondrion);GO:0005829(cytosol);GO:0006086(acetyl-CoA biosynthetic process from pyruvate);GO:0006096(glycolytic process);GO:0009507(chloroplast);GO:0009536(plastid);GO:0009570(chloroplast stroma);GO:0009941(chloroplast envelope);GO:0055114(oxidation-reduction process)	ko00010(Glycolysis / Gluconeogenesis);ko00020(Citrate cycle (TCA cycle));ko00620(Pyruvate metabolism)	1362	1382	1373	0.654605	7	(((((((..(((((((((((.&.)))))))))))..)))))))	GUUGAGAACAAGUUGGCCAGC&UUUGGUCAAUUUUCUUUCAGC	0	0	NA	NA	NA	2	51.1705	3	0.849057	Output/FD/cleaveLand_result/t_plot/PC-3p-274978_112_psu.T.00013662.1_1373_TPlot.pdf	0	51.1705	-Inf	down	8.4624e-13	2.57943e-12
PC-3p-274978_112	psu.T.00016776.1	psu.G.00016776	psu.G.00016776	elongator complex protein 2 isoform X2 [Quercus suber]	GO:0000123(histone acetyltransferase complex);GO:0008023(transcription elongation factor complex);GO:0017053(transcriptional repressor complex);GO:0033588(Elongator holoenzyme complex);GO:0042393(histone binding)	NA	1530	1550	1542	0.697368	6.5	(((((.((((((((((-(((((&))))).))))))))))-)))))	GCUGAUGAGAAAGUUG-CUAGA&UUUGGUCAAUUUUCUU-UCAGC	0	0	NA	NA	NA	1	25.5853	4	0.919322	Output/FD/cleaveLand_result/t_plot/PC-3p-274978_112_psu.T.00016776.1_1542_TPlot.pdf	0	25.5853	-Inf	down	4.2319e-07	5.45038e-07
PC-3p-274978_112	psu.T.00018519.1	psu.G.00018519	psu.G.00018519	unnamed protein product, partial [Vitis vinifera]	GO:0004028(3-chloroallyl aldehyde dehydrogenase activity);GO:0004029(aldehyde dehydrogenase (NAD) activity)	ko00010(Glycolysis / Gluconeogenesis);ko00053(Ascorbate and aldarate metabolism);ko00620(Pyruvate metabolism);ko00071(Fatty acid degradation);ko00561(Glycerolipid metabolism);ko00280(Valine, leucine and isoleucine degradation);ko00310(Lysine degradation);ko00330(Arginine and proline metabolism);ko00340(Histidine metabolism);ko00380(Tryptophan metabolism);ko00410(beta-Alanine metabolism);ko00903(L…	606	626	617	0.717105	6.5	((((((((((((.((.((((.&.)))).)).))))))))))))	GCUGGGAGGAAAAUGUCCAAC&UUUGGUCAAUUUUCUUUCAGC	0	0	NA	NA	NA	1	25.5853	4	0.826427	Output/FD/cleaveLand_result/t_plot/PC-3p-274978_112_psu.T.00018519.1_617_TPlot.pdf	0	25.5853	-Inf	down	4.2319e-07	5.45038e-07
PC-3p-274978_112	psu.T.00023709.1	psu.G.00023709	psu.G.00023709	ectonucleotide pyrophosphatase/phosphodiesterase family member 1 [Ziziphus jujuba]	GO:0005634(nucleus);GO:0005773(vacuole);GO:0008152(metabolic process);GO:0009117(nucleotide metabolic process);GO:0016021(integral component of membrane);GO:0016787(hydrolase activity);GO:0035529(NADH pyrophosphatase activity)	ko00500(Starch and sucrose metabolism);ko00230(Purine metabolism);ko00240(Pyrimidine metabolism);ko00740(Riboflavin metabolism);ko00760(Nicotinate and nicotinamide metabolism);ko00770(Pantothenate and CoA biosynthesis)	981	1003	993	0.6875	7	((((...((((((((((.(((((&)))))-))))))))))-..))))	GCUGUUUGGAAAGUUGAUCCAAG&UUUGG-UCAAUUUUCU-UUCAGC	1	31.3913	4	0.917644	Output/LH/cleaveLand_result/t_plot/PC-3p-274978_112_psu.T.00023709.1_993_TPlot.pdf	3	76.7558	2	0.852054	Output/FD/cleaveLand_result/t_plot/PC-3p-274978_112_psu.T.00023709.1_993_TPlot.pdf	31.3913	76.7558	-1.28991	down	1.2867e-05	1.60834e-05
PC-3p-274978_112	psu.T.00025027.1	psu.G.00025027	psu.G.00025027	PREDICTED: calcium-dependent protein kinase 28 [Theobroma cacao]	GO:0004683(calmodulin-dependent protein kinase activity);GO:0005516(calmodulin binding);GO:0005634(nucleus);GO:0005737(cytoplasm);GO:0005886(plasma membrane);GO:0009738(abscisic acid-activated signaling pathway);GO:0009931(calcium-dependent protein serine/threonine kinase activity);GO:0018105(peptidyl-serine phosphorylation);GO:0035556(intracellular signal transduction);GO:0046777(protein autopho…	ko04626(Plant-pathogen interaction)	855	876	867	0.667763	7	((((((..(((.(((((((((.&.))))))))).)))-.))))))	GCUGGACCGGAUAUUGGCCAAG&UUUGGUCAAUUUUC-UUUCAGC	1	31.3913	4	0.955072	Output/LH/cleaveLand_result/t_plot/PC-3p-274978_112_psu.T.00025027.1_867_TPlot.pdf	0	0	NA	NA	NA	31.3913	0	Inf	up	2.1087e-08	3.95158e-08
PC-3p-274978_112	psu.T.00026245.1	psu.G.00026245	psu.G.00026245	PREDICTED: receptor-like protein 12 [Juglans regia]	GO:0006952(defense response);GO:0007165(signal transduction);GO:0016020(membrane);GO:0016021(integral component of membrane)	NA	678	698	690	0.694079	6	((.(((((((((((((-((((.&.)))).)))))))))))))-))	GCUUGAGGGAAAAUUG-CCAGC&UUUGGUCAAUUUUCUUUCA-GC	0	0	NA	NA	NA	2	51.1705	2	0.825169	Output/FD/cleaveLand_result/t_plot/PC-3p-274978_112_psu.T.00026245.1_690_TPlot.pdf	0	51.1705	-Inf	down	8.4624e-13	2.57943e-12
PC-3p-274978_112	psu.T.00029934.1	psu.G.00029934	psu.G.00029934	mitochondrial uncoupling protein 1 [Artemisia annua]	GO:0003735(structural constituent of ribosome);GO:0006412(translation)	NA	673	692	684	0.773026	4.5	((((((((((((((-(((((.&.))))).))))))))))))))	GCUGAAGGAAAAUU-ACCAGC&UUUGGUCAAUUUUCUUUCAGC	1	31.3913	4	0.337727	Output/LH/cleaveLand_result/t_plot/PC-3p-274978_112_psu.T.00029934.1_684_TPlot.pdf	1	25.5853	4	0.37196	Output/FD/cleaveLand_result/t_plot/PC-3p-274978_112_psu.T.00029934.1_684_TPlot.pdf	31.3913	25.5853	0.29505	up	0.44178	0.446811
PC-3p-274978_112	psu.T.00031553.1	psu.G.00031553	psu.G.00031553	PREDICTED: blue copper protein-like [Gossypium arboreum]	GO:0046658(anchored component of plasma membrane)	NA	158	178	169	0.703947	5	((..(((((((((((((((((&)))))))))))))))))..))	GCCAAAAGAAGAUUGAUCAGA&UUUGGUCAAUUUUCUUUCAGC	0	0	NA	NA	NA	3	76.7558	2	0.804583	Output/FD/cleaveLand_result/t_plot/PC-3p-274978_112_psu.T.00031553.1_169_TPlot.pdf	0	76.7558	-Inf	down	1.9317e-18	1.15027e-17
PC-3p-274978_112	psu.T.00034181.1	psu.G.00034181	psu.G.00034181	pre-mRNA-splicing factor SYF1-like [Chenopodium quinoa]	GO:0000349(generation of catalytic spliceosome for first transesterification step);GO:0000974(Prp19 complex);GO:0071010(prespliceosome);GO:0071012(catalytic step 1 spliceosome);GO:0071013(catalytic step 2 spliceosome);GO:0071014(post-mRNA release spliceosomal complex)	ko03040(Spliceosome)	2188	2208	2199	0.657895	7	((.((((((-((((((((((..&..)))))))))).))))))-))	GCUUGGGAG-AAAUUGACCGUG&UUUGGUCAAUUUUCUUUCA-GC	0	0	NA	NA	NA	1	25.5853	4	0.984799	Output/FD/cleaveLand_result/t_plot/PC-3p-274978_112_psu.T.00034181.1_2199_TPlot.pdf	0	25.5853	-Inf	down	4.2319e-07	5.45038e-07
PC-3p-277279_111	psu.T.00001532.1	psu.G.00001532	psu.G.00001532	PREDICTED: probable methionine--tRNA ligase [Daucus carota subsp. sativus]	GO:0005829(cytosol);GO:0006418(tRNA aminoacylation for protein translation)	ko00450(Selenocompound metabolism);ko00970(Aminoacyl-tRNA biosynthesis)	389	410	401	0.709333	5.5	((((((((((((-(((.(((((.&.))))).))).))))))))))))	GAUGGCUUUCUG-AAGAUACAAU&UUUGUAACUUUCAGAAGGCCAUC	1	31.3913	4	0.092407	Output/LH/cleaveLand_result/t_plot/PC-3p-277279_111_psu.T.00001532.1_401_TPlot.pdf	0	0	NA	NA	NA	31.3913	0	Inf	up	2.1087e-08	3.95158e-08
PC-3p-277279_111	psu.T.00010752.1	psu.G.00010752	psu.G.00010752	PREDICTED: uncharacterized protein At5g03900, chloroplastic isoform X1 [Vitis vinifera]	GO:0005759(mitochondrial matrix);GO:0006790(sulfur compound metabolic process);GO:0008198(ferrous iron binding);GO:0016226(iron-sulfur cluster assembly);GO:0051537(2 iron, 2 sulfur cluster binding);GO:0051539(4 iron, 4 sulfur cluster binding);GO:0097428(protein maturation by iron-sulfur cluster transfer)	NA	374	396	387	0.669333	7	.(((((((((((((((((.((((&)))).))))))))))))))))).	AAUGGCUUUUUGGAGGUUUCAGA&UUUGUAACUUUCAGAAGGCCAUC	0	0	NA	NA	NA	1	25.5853	4	0.29932	Output/FD/cleaveLand_result/t_plot/PC-3p-277279_111_psu.T.00010752.1_387_TPlot.pdf	0	25.5853	-Inf	down	4.2319e-07	5.45038e-07
PC-3p-277279_111	psu.T.00027100.1	psu.G.00027100	psu.G.00027100	uncharacterized protein LOC18776355 [Prunus persica]	NA	ko00600(Sphingolipid metabolism)	1726	1746	1737	0.736	4	((((((((--(((((((((((((&)))))))))))))..))))))))	GAUGGCCU--UGAAGGUUAUAAA&UUUGUAACUUUCAGAAGGCCAUC	2	62.7825	3	0.0263512	Output/LH/cleaveLand_result/t_plot/PC-3p-277279_111_psu.T.00027100.1_1737_TPlot.pdf	5	127.926	2	0.0541369	Output/FD/cleaveLand_result/t_plot/PC-3p-277279_111_psu.T.00027100.1_1737_TPlot.pdf	62.7825	127.926	-1.02688	down	2.3881e-06	3.03991e-06
PC-3p-279783_109	psu.T.00011914.1	psu.G.00011914	psu.G.00011914	uncharacterized protein LOC7459876 [Populus trichocarpa]	NA	NA	320	341	332	0.655505	7	(((((..--((((((((((((((.&.))))))))))))))....)))))	AGAGCAC--GUGCUUCAAGAGCGC&AUGCUUUUGAAGCACUAGGGCUCU	1	31.3913	4	0.528311	Output/LH/cleaveLand_result/t_plot/PC-3p-279783_109_psu.T.00011914.1_332_TPlot.pdf	4	102.341	2	0.437367	Output/FD/cleaveLand_result/t_plot/PC-3p-279783_109_psu.T.00011914.1_332_TPlot.pdf	31.3913	102.341	-1.70495	down	8.4911e-10	2.36354e-09
PC-3p-279783_109	psu.T.00034469.1	psu.G.00034469	psu.G.00034469	PREDICTED: selT-like protein [Vitis vinifera]	GO:0005783(endoplasmic reticulum);GO:0005886(plasma membrane);GO:0009507(chloroplast)	NA	188	211	202	0.724771	6.5	((((((((((((((((.(((((((&))))))).))))))))))))))))	AGAGUUCUGGUGCUUUUGAAGUAU&AUGCUUUUGAAGCACUAGGGCUCU	2	62.7825	3	0.0851684	Output/LH/cleaveLand_result/t_plot/PC-3p-279783_109_psu.T.00034469.1_202_TPlot.pdf	2	51.1705	3	0.112791	Output/FD/cleaveLand_result/t_plot/PC-3p-279783_109_psu.T.00034469.1_202_TPlot.pdf	62.7825	51.1705	0.29505	up	0.27668	0.29691
PC-3p-280158_109	psu.T.00014991.1	psu.G.00014991	psu.G.00014991	cyclic nucleotide-gated ion channel 2 isoform X1 [Ziziphus jujuba]	GO:0005249(voltage-gated potassium channel activity);GO:0005887(integral component of plasma membrane);GO:0042391(regulation of membrane potential)	ko04626(Plant-pathogen interaction)	690	712	703	0.74115	6.5	...((((((((((.(((((((((&))))))))).))))))))))...	AAAGGUCACUGGCUACAUCUUUG&CGAAGAUGUUGCCGGUGACCAGA	1	31.3913	4	0.0473233	Output/LH/cleaveLand_result/t_plot/PC-3p-280158_109_psu.T.00014991.1_703_TPlot.pdf	1	25.5853	4	0.0532533	Output/FD/cleaveLand_result/t_plot/PC-3p-280158_109_psu.T.00014991.1_703_TPlot.pdf	31.3913	25.5853	0.29505	up	0.44178	0.446811
PC-3p-280158_109	psu.T.00029750.1	psu.G.00029750	psu.G.00029750	PREDICTED: probable pectate lyase 5 [Nelumbo nucifera]	GO:0005576(extracellular region);GO:0009624(response to nematode);GO:0016020(membrane);GO:0016829(lyase activity);GO:0030570(pectate lyase activity);GO:0045490(pectin catabolic process);GO:0046872(metal ion binding)	ko00040(Pentose and glucuronate interconversions)	1109	1129	1120	0.679204	6.5	(((((.-(((((-((((((((((&)))))))))).)))))..)))))	UCUGGG-GCCGG-GGCAUCUUCG&CGAAGAUGUUGCCGGUGACCAGA	0	0	NA	NA	NA	4	102.341	3	0.112791	Output/FD/cleaveLand_result/t_plot/PC-3p-280158_109_psu.T.00029750.1_1120_TPlot.pdf	0	102.341	-Inf	down	4.6617e-24	4.68923e-23
PC-3p-280158_109	psu.T.00033022.1	psu.G.00033022	psu.G.00033022	mavicyanin-like [Durio zibethinus]	GO:0046658(anchored component of plasma membrane)	NA	203	226	217	0.699115	7	.((((((..(((((((.((((((.&.)))))).)))))))-.)))))).	CCUGGUCUUCCGGCAGAAUCUUCA&CGAAGAUGUUGCCGG-UGACCAGA	2	62.7825	2	0.0619372	Output/LH/cleaveLand_result/t_plot/PC-3p-280158_109_psu.T.00033022.1_217_TPlot.pdf	0	0	NA	NA	NA	62.7825	0	Inf	up	2.3061e-15	9.65459e-15
PC-3p-282253_108	psu.T.00001298.1	psu.G.00001298	psu.G.00001298	protein unc-13 homolog [Ziziphus jujuba]	GO:0003674(molecular_function);GO:0005739(mitochondrion);GO:0008150(biological_process)	NA	2457	2476	2468	0.68	6.5	((.(((((((((((-(((((.&.))))).))))))))))).))	GGGGGAGAGGGAGA-GCAUUG&AGAUGCGUCUCCUUCUCUGUC	0	0	NA	NA	NA	2	51.1705	3	0.831892	Output/FD/cleaveLand_result/t_plot/PC-3p-282253_108_psu.T.00001298.1_2468_TPlot.pdf	0	51.1705	-Inf	down	8.4624e-13	2.57943e-12
PC-3p-282253_108	psu.T.00014061.1	psu.G.00014061	psu.G.00014061	NA	NA	NA	111	131	123	0.6625	7	.((((.(((((((((((((-((&)).)))))))))))))-)))).	AGCAGAAGAGGGGGACGUA-CU&AGAUGCGUCUCCUUCU-CUGUC	1	31.3913	4	0.995051	Output/LH/cleaveLand_result/t_plot/PC-3p-282253_108_psu.T.00014061.1_123_TPlot.pdf	4	102.341	2	0.982803	Output/FD/cleaveLand_result/t_plot/PC-3p-282253_108_psu.T.00014061.1_123_TPlot.pdf	31.3913	102.341	-1.70495	down	8.4911e-10	2.36354e-09
PC-3p-282253_108	psu.T.00014998.1	psu.G.00014998	psu.G.00014998	Leucine-rich repeat receptor-like protein kinase isoform 11 [Theobroma cacao]	GO:0016192(vesicle-mediated transport);GO:0043231(intracellular membrane-bounded organelle)	NA	1306	1326	1316	0.6575	6.5	(((((((((-(((.((((((((&))))))))-))).)))))))))	GACAGAGGA-GAGAAUGUAUCU&AGAUGCGU-CUCCUUCUCUGUC	1	31.3913	4	0.996722	Output/LH/cleaveLand_result/t_plot/PC-3p-282253_108_psu.T.00014998.1_1316_TPlot.pdf	3	76.7558	3	0.940651	Output/FD/cleaveLand_result/t_plot/PC-3p-282253_108_psu.T.00014998.1_1316_TPlot.pdf	31.3913	76.7558	-1.28991	down	1.2867e-05	1.60834e-05
PC-3p-282253_108	psu.T.00020543.1	psu.G.00020543	psu.G.00020543	cellulose synthase [Solanum tuberosum]	GO:0000977(RNA polymerase II regulatory region sequence-specific DNA binding);GO:0005515(protein binding);GO:0005768(endosome);GO:0005794(Golgi apparatus);GO:0005802(trans-Golgi network);GO:0005886(plasma membrane);GO:0006952(defense response);GO:0009506(plasmodesma);GO:0009809(lignin biosynthetic process);GO:0009833(plant-type primary cell wall biogenesis);GO:0009834(plant-type secondary cell wa…	NA	1065	1085	1076	0.7125	5	(((.((((((((((..(((((&)))))..)))))))))).)))	GACCGAGAAGGAGAGCCAUCU&AGAUGCGUCUCCUUCUCUGUC	0	0	NA	NA	NA	1	25.5853	4	0.887966	Output/FD/cleaveLand_result/t_plot/PC-3p-282253_108_psu.T.00020543.1_1076_TPlot.pdf	0	25.5853	-Inf	down	4.2319e-07	5.45038e-07
PC-3p-282253_108	psu.T.00032301.1	psu.G.00032301	psu.G.00032301	hypothetical protein CK203_039062 [Vitis vinifera]	GO:0005516(calmodulin binding);GO:0005634(nucleus);GO:0008270(zinc ion binding)	NA	921	941	932	0.7575	6.5	((((((((((((((.(((.((&)).))).))))))))))))))	GGCGGAGAGGGAGGAGCAACU&AGAUGCGUCUCCUUCUCUGUC	0	0	NA	NA	NA	1	25.5853	4	0.559945	Output/FD/cleaveLand_result/t_plot/PC-3p-282253_108_psu.T.00032301.1_932_TPlot.pdf	0	25.5853	-Inf	down	4.2319e-07	5.45038e-07
PC-3p-283127_107	psu.T.00026229.1	psu.G.00026229	psu.G.00026229	PREDICTED: uncharacterized protein LOC100245761 isoform X1 [Vitis vinifera]	GO:0005634(nucleus);GO:0008150(biological_process);GO:0008270(zinc ion binding)	NA	244	263	254	0.650794	4	.(((-(((.((((((((((((&)))))))))))).))).))).	CCUG-CUAGUUUUCGUGUUGA&UCAACACGAGAAGUAGGCAGU	1	31.3913	4	0.454469	Output/LH/cleaveLand_result/t_plot/PC-3p-283127_107_psu.T.00026229.1_254_TPlot.pdf	0	0	NA	NA	NA	31.3913	0	Inf	up	2.1087e-08	3.95158e-08
PC-3p-283147_107	psu.T.00004156.1	psu.G.00004156	psu.G.00004156	endoglucanase 6 [Ricinus communis]	GO:0004553(hydrolase activity, hydrolyzing O-glycosyl compounds);GO:0005576(extracellular region);GO:0008810(cellulase activity);GO:0030245(cellulose catabolic process);GO:0030246(carbohydrate binding);GO:0071555(cell wall organization)	ko00500(Starch and sucrose metabolism)	2829	2852	2843	0.699482	7	((((.(((((((((((((((((..&..))))))))))))))))).))))	UUGGGAUCUGAUUAGGAGUUUUAG&ACAAAACUUCUGAUUAGAUGCCGA	0	0	NA	NA	NA	1	25.5853	4	0.0532533	Output/FD/cleaveLand_result/t_plot/PC-3p-283147_107_psu.T.00004156.1_2843_TPlot.pdf	0	25.5853	-Inf	down	4.2319e-07	5.45038e-07
PC-3p-285722_106	psu.T.00003115.1	psu.G.00003115	psu.G.00003115	PREDICTED: probable nucleoredoxin 1 [Nelumbo nucifera]	GO:0004791(thioredoxin-disulfide reductase activity);GO:0005829(cytosol);GO:0009860(pollen tube growth);GO:0010183(pollen tube guidance);GO:0045454(cell redox homeostasis);GO:0046686(response to cadmium ion);GO:0047134(protein-disulfide reductase activity);GO:0055114(oxidation-reduction process);GO:0080092(regulation of pollen tube growth)	NA	1370	1392	1382	0.724138	6	((((((((((((((.(((((((.&.)))))))-))))))))))))))	GGAAAGGUAGUAGGCUUGUAUAU&CUAUACGA-CCUGCUGCCUUUCU	0	0	NA	NA	NA	1	25.5853	4	0.318232	Output/FD/cleaveLand_result/t_plot/PC-3p-285722_106_psu.T.00003115.1_1382_TPlot.pdf	0	25.5853	-Inf	down	4.2319e-07	5.45038e-07
PC-3p-286142_105	psu.T.00023207.1	psu.G.00023207	psu.G.00023207	deacetylvindoline O-acetyltransferase-like [Prunus persica]	GO:0005737(cytoplasm);GO:0009735(response to cytokinin);GO:0016740(transferase activity)	ko00940(Phenylpropanoid biosynthesis);ko00945(Stilbenoid, diarylheptanoid and gingerol biosynthesis);ko00941(Flavonoid biosynthesis)	658	677	668	0.689103	6	((((-(((((((((((((((.&.))))))))))))))).))))	CCGG-AUAAUUCUAUUGGGAA&AUCUUAAUGGAAUUGUACUGG	1	31.3913	4	0.369068	Output/LH/cleaveLand_result/t_plot/PC-3p-286142_105_psu.T.00023207.1_668_TPlot.pdf	0	0	NA	NA	NA	31.3913	0	Inf	up	2.1087e-08	3.95158e-08
PC-3p-286142_105	psu.T.00031331.1	psu.G.00031331	psu.G.00031331	deacetylvindoline O-acetyltransferase-like [Prunus persica]	GO:0005737(cytoplasm);GO:0009735(response to cytokinin);GO:0016740(transferase activity)	ko00940(Phenylpropanoid biosynthesis);ko00945(Stilbenoid, diarylheptanoid and gingerol biosynthesis);ko00941(Flavonoid biosynthesis)	658	677	668	0.689103	6	((((-(((((((((((((((.&.))))))))))))))).))))	CCGG-AUAAUUCUAUUGGGAA&AUCUUAAUGGAAUUGUACUGG	2	62.7825	2	0.250031	Output/LH/cleaveLand_result/t_plot/PC-3p-286142_105_psu.T.00031331.1_668_TPlot.pdf	0	0	NA	NA	NA	62.7825	0	Inf	up	2.3061e-15	9.65459e-15
PC-3p-286142_105	psu.T.00032166.1	psu.G.00032166	psu.G.00032166	unnamed protein product [Brassica oleracea]	GO:0006886(intracellular protein transport);GO:0006888(ER to Golgi vesicle-mediated transport);GO:0006890(retrograde vesicle-mediated transport, Golgi to ER);GO:0006891(intra-Golgi vesicle-mediated transport);GO:0030126(COPI vesicle coat)	NA	398	418	409	0.717949	6.5	.(((((((((((.(((((((.&.))))))).))))))))))).	GCAGUAUAAUUCGAUUGGGAA&AUCUUAAUGGAAUUGUACUGG	1	31.3913	4	0.196002	Output/LH/cleaveLand_result/t_plot/PC-3p-286142_105_psu.T.00032166.1_409_TPlot.pdf	3	76.7558	2	0.153777	Output/FD/cleaveLand_result/t_plot/PC-3p-286142_105_psu.T.00032166.1_409_TPlot.pdf	31.3913	76.7558	-1.28991	down	1.2867e-05	1.60834e-05
PC-3p-286801_105	psu.T.00014012.1	psu.G.00014012	psu.G.00014012	alpha-glucosidase [Citrus clementina]	GO:0004553(hydrolase activity, hydrolyzing O-glycosyl compounds);GO:0005576(extracellular region);GO:0005773(vacuole);GO:0005829(cytosol);GO:0005975(carbohydrate metabolic process);GO:0009505(plant-type cell wall);GO:0030246(carbohydrate binding);GO:0048046(apoplast)	ko00052(Galactose metabolism);ko00500(Starch and sucrose metabolism)	1414	1432	1423	0.650485	4	..(((-((-((((((((((((&)))))))))))).)).)))..	AACAG-UC-CCGGCAACAUCU&AGAUGUUGCCGGCGAUCUGAC	1	31.3913	4	0.66405	Output/LH/cleaveLand_result/t_plot/PC-3p-286801_105_psu.T.00014012.1_1423_TPlot.pdf	1	25.5853	4	0.708082	Output/FD/cleaveLand_result/t_plot/PC-3p-286801_105_psu.T.00014012.1_1423_TPlot.pdf	31.3913	25.5853	0.29505	up	0.44178	0.446811
PC-3p-286801_105	psu.T.00016252.1	psu.G.00016252	psu.G.00016252	uncharacterized protein LOC110606164 [Manihot esculenta]	NA	NA	614	635	626	0.660194	5.5	((((.((.(((((((((((.(.&.).))))))))))).))-))))	GUCAUGAGUGCCGGCAACAACA&AGAUGUUGCCGGCGAUC-UGAC	1	31.3913	4	0.629845	Output/LH/cleaveLand_result/t_plot/PC-3p-286801_105_psu.T.00016252.1_626_TPlot.pdf	1	25.5853	4	0.674319	Output/FD/cleaveLand_result/t_plot/PC-3p-286801_105_psu.T.00016252.1_626_TPlot.pdf	31.3913	25.5853	0.29505	up	0.44178	0.446811
PC-3p-286801_105	psu.T.00021464.1	psu.G.00021464	psu.G.00021464	transcription factor HHO5-like [Durio zibethinus]	GO:0003677(DNA binding);GO:0003700(DNA binding transcription factor activity);GO:0005634(nucleus);GO:0005829(cytosol);GO:0006355(regulation of transcription, DNA-templated);GO:0010629(negative regulation of gene expression);GO:0044212(transcription regulatory region DNA binding);GO:0048449(floral organ formation);GO:0090701(specification of plant organ identity)	NA	835	855	846	0.708738	6	.((.(((((((((((((((..&..))))))))))))))).)).	CUCCGAUCGCCGGCAAUAUAA&AGAUGUUGCCGGCGAUCUGAC	15	470.869	2	0.285146	Output/LH/cleaveLand_result/t_plot/PC-3p-286801_105_psu.T.00021464.1_846_TPlot.pdf	16	409.364	2	0.322674	Output/FD/cleaveLand_result/t_plot/PC-3p-286801_105_psu.T.00021464.1_846_TPlot.pdf	470.869	409.364	0.201941	up	0.038125	0.0428463
PC-3p-286801_105	psu.T.00032603.1	psu.G.00032603	psu.G.00032603	hypothetical protein VITISV_041831 [Vitis vinifera]	GO:0010345(suberin biosynthetic process);GO:0035336(long-chain fatty-acyl-CoA metabolic process);GO:0043231(intracellular membrane-bounded organelle);GO:0080019(fatty-acyl-CoA reductase (alcohol-forming) activity)	ko00073(Cutin, suberine and wax biosynthesis);ko04146(Peroxisome)	352	372	363	0.745146	4.5	.((.(((.(((((((((((((&))))))))))))).))).)).	CUCCGGUGGCCGGCGACAUCU&AGAUGUUGCCGGCGAUCUGAC	9	282.521	3	0.0851684	Output/LH/cleaveLand_result/t_plot/PC-3p-286801_105_psu.T.00032603.1_363_TPlot.pdf	12	307.023	2	0.169332	Output/FD/cleaveLand_result/t_plot/PC-3p-286801_105_psu.T.00032603.1_363_TPlot.pdf	282.521	307.023	-0.119988	down	0.31285	0.335586
PC-3p-293433_101	psu.T.00004498.1	psu.G.00004498	psu.G.00004498	BTB domain-containing protein/NPH3 domain-containing protein [Cephalotus follicularis]	GO:0005770(late endosome);GO:0005886(plasma membrane);GO:0009416(response to light stimulus);GO:0009908(flower development);GO:0009911(positive regulation of flower development);GO:0010229(inflorescence development);GO:0010540(basipetal auxin transport);GO:0016567(protein ubiquitination);GO:0045176(apical protein localization);GO:0048825(cotyledon development);GO:0048827(phyllome development);GO:…	NA	1498	1519	1509	0.664251	6	(((((((..((((((((.((((&))))-))))))))..)))))))	AUGGGUAAAGGGGGUGGAGAGA&UCUC-CCACCCCUCCUAUUCAU	0	0	NA	NA	NA	3	76.7558	2	0.996993	Output/FD/cleaveLand_result/t_plot/PC-3p-293433_101_psu.T.00004498.1_1509_TPlot.pdf	0	76.7558	-Inf	down	1.9317e-18	1.15027e-17
PC-3p-293433_101	psu.T.00006131.1	psu.G.00006131	psu.G.00006131	PREDICTED: ATP-dependent 6-phosphofructokinase 2 [Eucalyptus grandis]	GO:0003872(6-phosphofructokinase activity);GO:0005524(ATP binding);GO:0005737(cytoplasm);GO:0005829(cytosol);GO:0005945(6-phosphofructokinase complex);GO:0006002(fructose 6-phosphate metabolic process);GO:0006096(glycolytic process);GO:0046872(metal ion binding)	ko00010(Glycolysis / Gluconeogenesis);ko00030(Pentose phosphate pathway);ko00051(Fructose and mannose metabolism);ko00052(Galactose metabolism);ko03018(RNA degradation)	540	561	552	0.797101	5.5	.(((.(((((((((((((((..&..)))))))))))))))-))).	CUGGCAUAGGAGGGGUGGGACU&UCUCCCACCCCUCCUAU-UCAU	1	31.3913	4	0.50488	Output/LH/cleaveLand_result/t_plot/PC-3p-293433_101_psu.T.00006131.1_552_TPlot.pdf	0	0	NA	NA	NA	31.3913	0	Inf	up	2.1087e-08	3.95158e-08
PC-3p-293433_101	psu.T.00011297.1	psu.G.00011297	psu.G.00011297	PREDICTED: uncharacterized protein LOC100268065 [Vitis vinifera]	GO:0000209(protein polyubiquitination);GO:0043161(proteasome-mediated ubiquitin-dependent protein catabolic process);GO:0061630(ubiquitin protein ligase activity)	NA	1146	1164	1155	0.678744	5	.((((-((((-((((((((((&)))))))))).)))).)))).	UUGAA-GGGA-GGGUGGGAGG&UCUCCCACCCCUCCUAUUCAU	0	0	NA	NA	NA	1	25.5853	4	0.999398	Output/FD/cleaveLand_result/t_plot/PC-3p-293433_101_psu.T.00011297.1_1155_TPlot.pdf	0	25.5853	-Inf	down	4.2319e-07	5.45038e-07
PC-3p-293433_101	psu.T.00014872.1	psu.G.00014872	psu.G.00014872	PREDICTED: F-box/kelch-repeat protein SKIP20 [Vitis vinifera]	GO:0003674(molecular_function);GO:0005634(nucleus);GO:0005737(cytoplasm);GO:0005829(cytosol);GO:0016567(protein ubiquitination);GO:0080037(negative regulation of cytokinin-activated signaling pathway);GO:2000762(regulation of phenylpropanoid metabolic process)	NA	1401	1421	1412	0.661836	6	(((-((((((.(((((((.(((&))).)))))))-)))))).)))	GUG-AUGGGAGGGGGUGGAAGA&UCUCCCACCCC-UCCUAUUCAU	0	0	NA	NA	NA	2	51.1705	3	0.978795	Output/FD/cleaveLand_result/t_plot/PC-3p-293433_101_psu.T.00014872.1_1412_TPlot.pdf	0	51.1705	-Inf	down	8.4624e-13	2.57943e-12
PC-3p-293433_101	psu.T.00021124.1	psu.G.00021124	psu.G.00021124	Ribosomal protein L1 [Macleaya cordata]	GO:0000470(maturation of LSU-rRNA);GO:0003723(RNA binding);GO:0005739(mitochondrion);GO:0006412(translation);GO:0022625(cytosolic large ribosomal subunit)	ko03010(Ribosome)	490	511	502	0.743961	7	(((((..(((((((..((((((&))))))..)))))))-.)))))	GUGAAGAGGGAGGGCGGGGAGA&UCUCCCACCCCUCCU-AUUCAU	3	94.1738	2	0.758921	Output/LH/cleaveLand_result/t_plot/PC-3p-293433_101_psu.T.00021124.1_502_TPlot.pdf	0	0	NA	NA	NA	94.1738	0	Inf	up	2.8836e-22	2.29079e-21
PC-3p-295827_100	psu.T.00004584.1	psu.G.00004584	psu.G.00004584	hypothetical protein MANES_06G054600 [Manihot esculenta]	NA	ko00640(Propanoate metabolism);ko00280(Valine, leucine and isoleucine degradation);ko00410(beta-Alanine metabolism)	410	430	420	0.705882	7	...(((((((((.((((((((&))))))))-)))))))))...	UUAGAGAAGGGCGGACGCAAA&UUUGCGUU-GCCUUUCUCCUC	0	0	NA	NA	NA	2	51.1705	3	0.97854	Output/FD/cleaveLand_result/t_plot/PC-3p-295827_100_psu.T.00004584.1_420_TPlot.pdf	0	51.1705	-Inf	down	8.4624e-13	2.57943e-12
PC-3p-295827_100	psu.T.00011339.1	psu.G.00011339	psu.G.00011339	NA	NA	NA	282	300	291	0.759104	7	((((((-(((((((((.(((&))).))))))))).))))))	GAGGAG-GAGGCAGCGGGGG&UUUGCGUUGCCUUUCUCCUC	7	219.739	2	0.882573	Output/LH/cleaveLand_result/t_plot/PC-3p-295827_100_psu.T.00011339.1_291_TPlot.pdf	10	255.853	3	0.798836	Output/FD/cleaveLand_result/t_plot/PC-3p-295827_100_psu.T.00011339.1_291_TPlot.pdf	219.739	255.853	-0.219523	down	0.097685	0.108992
PC-3p-295827_100	psu.T.00014064.1	psu.G.00014064	psu.G.00014064	PREDICTED: auxin-responsive protein IAA16-like [Nelumbo nucifera]	GO:0003700(DNA binding transcription factor activity);GO:0005515(protein binding);GO:0005634(nucleus);GO:0006351(transcription, DNA-templated);GO:0006355(regulation of transcription, DNA-templated);GO:0009733(response to auxin);GO:0009734(auxin-activated signaling pathway);GO:0010102(lateral root morphogenesis);GO:0016021(integral component of membrane);GO:0045892(negative regulation of transcrip…	ko04075(Plant hormone signal transduction)	467	486	477	0.742297	7	((((((((.((.(((((((.&.))))))).)).))))))))	GAGGAGAAUGGGAAUGCAGC&UUUGCGUUGCCUUUCUCCUC	5	156.956	3	0.783695	Output/LH/cleaveLand_result/t_plot/PC-3p-295827_100_psu.T.00014064.1_477_TPlot.pdf	1	25.5853	4	0.990961	Output/FD/cleaveLand_result/t_plot/PC-3p-295827_100_psu.T.00014064.1_477_TPlot.pdf	156.956	25.5853	2.61698	up	2.3857e-22	2.25772e-21
PC-3p-295827_100	psu.T.00016485.1	psu.G.00016485	psu.G.00016485	PREDICTED: acidic leucine-rich nuclear phosphoprotein 32-related protein [Nicotiana attenuata]	GO:0005634(nucleus);GO:0008150(biological_process)	NA	632	651	642	0.677871	6.5	(((((.((((-((((((((((&)))))))))).))))-)))))	GAGGAUGAGA-GCGAUGCAGA&UUUGCGUUGCCUUUC-UCCUC	2	62.7825	3	0.980269	Output/LH/cleaveLand_result/t_plot/PC-3p-295827_100_psu.T.00016485.1_642_TPlot.pdf	0	0	NA	NA	NA	62.7825	0	Inf	up	2.3061e-15	9.65459e-15
PC-3p-295827_100	psu.T.00017929.1	psu.G.00017929	psu.G.00017929	PREDICTED: putative 4-hydroxy-4-methyl-2-oxoglutarate aldolase 2 [Gossypium hirsutum]	GO:0005737(cytoplasm);GO:0008428(ribonuclease inhibitor activity);GO:0008948(oxaloacetate decarboxylase activity);GO:0046872(metal ion binding);GO:0047443(4-hydroxy-4-methyl-2-oxoglutarate aldolase activity);GO:0051252(regulation of RNA metabolic process)	NA	415	434	425	0.859944	4	((((((((((((((((.((.&.)).))))))))))))))))	GAGGAGAAAGGUAACGGAAG&UUUGCGUUGCCUUUCUCCUC	0	0	NA	NA	NA	4	102.341	2	0.242921	Output/FD/cleaveLand_result/t_plot/PC-3p-295827_100_psu.T.00017929.1_425_TPlot.pdf	0	102.341	-Inf	down	4.6617e-24	4.68923e-23
PC-3p-295827_100	psu.T.00030791.1	psu.G.00030791	psu.G.00030791	UMP-CMP kinase 3-like [Coffea arabica]	GO:0004127(cytidylate kinase activity);GO:0005524(ATP binding);GO:0005634(nucleus);GO:0005737(cytoplasm);GO:0005829(cytosol);GO:0006207('de novo' pyrimidine nucleobase biosynthetic process);GO:0006221(pyrimidine nucleotide biosynthetic process);GO:0009041(uridylate kinase activity);GO:0009173(pyrimidine ribonucleoside monophosphate metabolic process);GO:0048046(apoplast)	ko00240(Pyrimidine metabolism)	316	336	326	0.669468	6.5	.(((((((.(((((((.((((&))))-))))))).))))))).	CAGGAGAGUGGCAAUGACAAA&UUUG-CGUUGCCUUUCUCCUC	1	31.3913	4	0.999989	Output/LH/cleaveLand_result/t_plot/PC-3p-295827_100_psu.T.00030791.1_326_TPlot.pdf	8	204.682	3	0.996392	Output/FD/cleaveLand_result/t_plot/PC-3p-295827_100_psu.T.00030791.1_326_TPlot.pdf	31.3913	204.682	-2.70495	down	1.6628e-29	2.45428e-28
PC-3p-295827_100	psu.T.00032820.1	psu.G.00032820	psu.G.00032820	PREDICTED: beta-amylase 1, chloroplastic-like [Lupinus angustifolius]	GO:0005634(nucleus);GO:0005829(cytosol);GO:0005983(starch catabolic process);GO:0009414(response to water deprivation);GO:0009507(chloroplast);GO:0016161(beta-amylase activity);GO:0102229(amylopectin maltohydrolase activity)	ko00500(Starch and sucrose metabolism)	449	467	459	0.719888	6.5	.(((((((((((-(((((((&))))))).))))))))))).	AAGGAGGGAGGU-ACGCAGG&UUUGCGUUGCCUUUCUCCUC	18	565.043	3	0.908783	Output/LH/cleaveLand_result/t_plot/PC-3p-295827_100_psu.T.00032820.1_459_TPlot.pdf	16	409.364	3	0.960014	Output/FD/cleaveLand_result/t_plot/PC-3p-295827_100_psu.T.00032820.1_459_TPlot.pdf	565.043	409.364	0.464975	up	6.0871e-07	7.82133e-07
PC-3p-295827_100	psu.T.00033451.1	psu.G.00033451	psu.G.00033451	DUF2359 domain-containing protein [Cephalotus follicularis]	GO:0003729(mRNA binding);GO:0005634(nucleus);GO:0005774(vacuolar membrane);GO:0005783(endoplasmic reticulum);GO:0005794(Golgi apparatus);GO:0005829(cytosol);GO:0005886(plasma membrane);GO:0009506(plasmodesma);GO:0016020(membrane)	NA	349	367	359	0.658263	7	(((((((((.((((-(((((&))))).)))).)))))))))	GAGGAGAGACGCAG-GCGAG&UUUGCGUUGCCUUUCUCCUC	1	31.3913	4	0.999996	Output/LH/cleaveLand_result/t_plot/PC-3p-295827_100_psu.T.00033451.1_359_TPlot.pdf	2	51.1705	2	0.999921	Output/FD/cleaveLand_result/t_plot/PC-3p-295827_100_psu.T.00033451.1_359_TPlot.pdf	31.3913	51.1705	-0.70495	down	0.029491	0.0331718
PC-3p-302479_96	psu.T.00016948.1	psu.G.00016948	psu.G.00016948	flavonol synthase/flavanone 3-hydroxylase-like [Manihot esculenta]	GO:0045431(flavonol synthase activity)	ko00941(Flavonoid biosynthesis)	220	241	232	0.763218	7	((((.((((((((((((((...&...)))))))))))))).))))	GCCUCCUGACUCCAAGUCUGUG&ACUGGACUUGGAGUCAGAAGGC	0	0	NA	NA	NA	1	25.5853	4	0.103671	Output/FD/cleaveLand_result/t_plot/PC-3p-302479_96_psu.T.00016948.1_232_TPlot.pdf	0	25.5853	-Inf	down	4.2319e-07	5.45038e-07
PC-3p-302479_96	psu.T.00032959.1	psu.G.00032959	psu.G.00032959	sphingolipid delta(4)-desaturase DES1-like [Prunus persica]	GO:0005789(endoplasmic reticulum membrane);GO:0016021(integral component of membrane);GO:0016491(oxidoreductase activity);GO:0030148(sphingolipid biosynthetic process);GO:0042284(sphingolipid delta-4 desaturase activity);GO:0046513(ceramide biosynthetic process);GO:0055114(oxidation-reduction process)	ko00600(Sphingolipid metabolism)	468	489	481	0.694253	7	(((((((.((((((-((((((..&..)))))).))))))-)))))))	GCCUUCUCGACUCC-AGUCUACA&ACUGGACUUGGAGUC-AGAAGGC	1	31.3913	4	0.550632	Output/LH/cleaveLand_result/t_plot/PC-3p-302479_96_psu.T.00032959.1_481_TPlot.pdf	2	51.1705	3	0.326269	Output/FD/cleaveLand_result/t_plot/PC-3p-302479_96_psu.T.00032959.1_481_TPlot.pdf	31.3913	51.1705	-0.70495	down	0.029491	0.0331718
PC-3p-304232_95	psu.T.00001569.1	psu.G.00001569	psu.G.00001569	Tudor domain-containing protein [Actinidia chinensis var. chinensis]	GO:0005739(mitochondrion)	NA	618	640	631	0.65493	7	.(((..(((((((((((((.(((&))).)))))))))))))--))).	AGUAACUGUCCUAGGGGGUGUUG&UAAAGCCCCCUAGGACA--UGCC	4	125.565	2	0.390748	Output/LH/cleaveLand_result/t_plot/PC-3p-304232_95_psu.T.00001569.1_631_TPlot.pdf	0	0	NA	NA	NA	125.565	0	Inf	up	3.8132e-29	5.0604e-28
PC-3p-305140_95	psu.T.00002485.1	psu.G.00002485	psu.G.00002485	Transmembrane and coiled-coil domain-containing protein [Actinidia chinensis var. chinensis]	GO:0003674(molecular_function);GO:0008150(biological_process);GO:0009507(chloroplast)	NA	1216	1237	1227	0.714286	6.5	(((((..((((((..(((((((&)))))))-.))))))..)))))	CUUGGAGCACCCCUUUCAAUCA&UGAUUGA-UGGGGUGAAUCAAG	0	0	NA	NA	NA	1	25.5853	4	0.279884	Output/FD/cleaveLand_result/t_plot/PC-3p-305140_95_psu.T.00002485.1_1227_TPlot.pdf	0	25.5853	-Inf	down	4.2319e-07	5.45038e-07
PC-3p-305140_95	psu.T.00008787.1	psu.G.00008787	psu.G.00008787	PREDICTED: uncharacterized protein LOC100854837 isoform X1 [Vitis vinifera]	GO:0003723(RNA binding);GO:0003729(mRNA binding);GO:0005634(nucleus);GO:0008150(biological_process)	NA	1491	1513	1504	0.697479	6.5	.(((((((((.(.(((((((((.&.)))))))))-)-))))))))).	AUUGGUUCACUCACCAUCAAUCC&UGAUUGAUGG-G-GUGAAUCAAG	0	0	NA	NA	NA	1	25.5853	4	0.336634	Output/FD/cleaveLand_result/t_plot/PC-3p-305140_95_psu.T.00008787.1_1504_TPlot.pdf	0	25.5853	-Inf	down	4.2319e-07	5.45038e-07
PC-3p-305140_95	psu.T.00024785.1	psu.G.00024785	psu.G.00024785	PREDICTED: uncharacterized protein LOC100254594 isoform X1 [Vitis vinifera]	GO:0003714(transcription corepressor activity);GO:0005634(nucleus);GO:0008150(biological_process);GO:0016020(membrane)	NA	2312	2332	2323	0.652661	7	.((((((((((((.((.(((.&.))).)).)))))))))))).	AUUGAUUCACCCUUUCCAUCU&UGAUUGAUGGGGUGAAUCAAG	1	31.3913	4	0.601924	Output/LH/cleaveLand_result/t_plot/PC-3p-305140_95_psu.T.00024785.1_2323_TPlot.pdf	0	0	NA	NA	NA	31.3913	0	Inf	up	2.1087e-08	3.95158e-08
PC-3p-307527_94	psu.T.00007570.1	psu.G.00007570	psu.G.00007570	PREDICTED: retrovirus-related Pol polyprotein from transposon TNT 1-94 [Prunus mume]	GO:0016021(integral component of membrane);GO:0042626(ATPase activity, coupled to transmembrane movement of substances);GO:0055085(transmembrane transport)	ko00940(Phenylpropanoid biosynthesis)	2112	2131	2122	0.663333	5	((((-(((((((((((((.((&)).))))))))))))).))))	GUGG-UGAUUUUGGUCAUGUG&CAAAUGAUCAAAAUUGUCCAC	0	0	NA	NA	NA	1	25.5853	4	0.63665	Output/FD/cleaveLand_result/t_plot/PC-3p-307527_94_psu.T.00007570.1_2122_TPlot.pdf	0	25.5853	-Inf	down	4.2319e-07	5.45038e-07
PC-3p-307527_94	psu.T.00018805.1	psu.G.00018805	psu.G.00018805	60S ribosomal protein L18-3 [Quercus suber]	GO:0003723(RNA binding);GO:0003735(structural constituent of ribosome);GO:0006412(translation);GO:0022625(cytosolic large ribosomal subunit)	ko03010(Ribosome)	490	510	502	0.653333	5.5	(((((.(((.(((((-((((((&)))))).)))))-))).)))))	GUGGAGAGUGUUUGA-CAUUUG&CAAAUGAUCAAA-AUUGUCCAC	0	0	NA	NA	NA	2	51.1705	3	0.40226	Output/FD/cleaveLand_result/t_plot/PC-3p-307527_94_psu.T.00018805.1_502_TPlot.pdf	0	51.1705	-Inf	down	8.4624e-13	2.57943e-12
PC-3p-307527_94	psu.T.00018866.1	psu.G.00018866	psu.G.00018866	PREDICTED: serine/threonine-protein kinase BLUS1 isoform X1 [Vitis vinifera]	GO:0005737(cytoplasm)	NA	540	562	553	0.65	7	..((((.(((.((((((((((((&))))))))))))-)))-))))..	AAGGGCUGAUAUUUGGUCAUUUG&CAAAUGAUCAAA-AUU-GUCCAC	0	0	NA	NA	NA	1	25.5853	4	0.699985	Output/FD/cleaveLand_result/t_plot/PC-3p-307527_94_psu.T.00018866.1_553_TPlot.pdf	0	25.5853	-Inf	down	4.2319e-07	5.45038e-07
PC-3p-307527_94	psu.T.00023804.1	psu.G.00023804	psu.G.00023804	60S ribosomal protein L18-3 [Quercus suber]	GO:0003723(RNA binding);GO:0003735(structural constituent of ribosome);GO:0006412(translation);GO:0022625(cytosolic large ribosomal subunit)	ko03010(Ribosome)	490	510	502	0.653333	5.5	(((((.(((.(((((-((((((&)))))).)))))-))).)))))	GUGGAGAGUGUUUGA-CAUUUG&CAAAUGAUCAAA-AUUGUCCAC	0	0	NA	NA	NA	2	51.1705	3	0.38778	Output/FD/cleaveLand_result/t_plot/PC-3p-307527_94_psu.T.00023804.1_502_TPlot.pdf	0	51.1705	-Inf	down	8.4624e-13	2.57943e-12
PC-3p-307527_94	psu.T.00033957.1	psu.G.00033957	psu.G.00033957	60S ribosomal protein L18-2 [Vitis vinifera]	GO:0003723(RNA binding);GO:0003735(structural constituent of ribosome);GO:0006412(translation);GO:0022625(cytosolic large ribosomal subunit)	ko03010(Ribosome)	302	322	314	0.653333	5.5	(((((.(((.(((((-((((((&)))))).)))))-))).)))))	GUGGAGAGUGUUUGA-CAUUUG&CAAAUGAUCAAA-AUUGUCCAC	1	31.3913	4	0.638709	Output/LH/cleaveLand_result/t_plot/PC-3p-307527_94_psu.T.00033957.1_314_TPlot.pdf	0	0	NA	NA	NA	31.3913	0	Inf	up	2.1087e-08	3.95158e-08
PC-3p-307527_94	psu.T.00034498.1	psu.G.00034498	psu.G.00034498	60S ribosomal protein L18-3 [Quercus suber]	GO:0003723(RNA binding);GO:0003735(structural constituent of ribosome);GO:0006412(translation);GO:0022625(cytosolic large ribosomal subunit)	ko03010(Ribosome)	490	510	502	0.653333	5.5	(((((.(((.(((((-((((((&)))))).)))))-))).)))))	GUGGAGAGUGUUUGA-CAUUUG&CAAAUGAUCAAA-AUUGUCCAC	0	0	NA	NA	NA	2	51.1705	3	0.38041	Output/FD/cleaveLand_result/t_plot/PC-3p-307527_94_psu.T.00034498.1_502_TPlot.pdf	0	51.1705	-Inf	down	8.4624e-13	2.57943e-12
PC-3p-307665_94	psu.T.00011153.1	psu.G.00011153	psu.G.00011153	hypothetical protein AQUCO_03200097v1 [Aquilegia coerulea]	GO:0003756(protein disulfide isomerase activity);GO:0005783(endoplasmic reticulum);GO:0006457(protein folding);GO:0034976(response to endoplasmic reticulum stress)	ko04141(Protein processing in endoplasmic reticulum)	652	673	664	0.655581	6	.((...(((.((((((((((((&)))))))))))).)))...)).	CGUGAGGGAAGCAGGACGAGGA&UCCUCGUCCUGCAUCUACUGCU	1	31.3913	4	0.995923	Output/LH/cleaveLand_result/t_plot/PC-3p-307665_94_psu.T.00011153.1_664_TPlot.pdf	0	0	NA	NA	NA	31.3913	0	Inf	up	2.1087e-08	3.95158e-08
PC-3p-307665_94	psu.T.00016650.1	psu.G.00016650	psu.G.00016650	hypothetical protein AQUCO_04200144v1 [Aquilegia coerulea]	GO:0004328(formamidase activity);GO:0005575(cellular_component);GO:0016811(hydrolase activity, acting on carbon-nitrogen (but not peptide) bonds, in linear amides)	ko00630(Glyoxylate and dicarboxylate metabolism);ko00910(Nitrogen metabolism);ko00460(Cyanoamino acid metabolism)	296	316	308	0.703872	7	((((((((((((-((((((((.&.)))))))).))))))))))))	AGUAGUGGAUGU-GGAUGGGGU&UCCUCGUCCUGCAUCUACUGCU	2	62.7825	3	0.534913	Output/LH/cleaveLand_result/t_plot/PC-3p-307665_94_psu.T.00016650.1_308_TPlot.pdf	0	0	NA	NA	NA	62.7825	0	Inf	up	2.3061e-15	9.65459e-15
PC-3p-307665_94	psu.T.00020363.1	psu.G.00020363	psu.G.00020363	eukaryotic translation initiation factor 5A-2-like [Asparagus officinalis]	GO:0003743(translation initiation factor activity);GO:0003746(translation elongation factor activity);GO:0005737(cytoplasm);GO:0006413(translational initiation);GO:0006452(translational frameshifting);GO:0010089(xylem development);GO:0043022(ribosome binding);GO:0045901(positive regulation of translational elongation);GO:0045905(positive regulation of translational termination)	NA	177	199	190	0.722096	6	(((((..((((((.(((((((((&))))))))).))))))-.)))))	GGUAGAGAGAUGUCGGACGAGGA&UCCUCGUCCUGCAUCU-ACUGCU	6	188.348	2	0.57138	Output/LH/cleaveLand_result/t_plot/PC-3p-307665_94_psu.T.00020363.1_190_TPlot.pdf	6	153.512	3	0.469679	Output/FD/cleaveLand_result/t_plot/PC-3p-307665_94_psu.T.00020363.1_190_TPlot.pdf	188.348	153.512	0.29505	up	0.05953	0.0666641
PC-3p-307665_94	psu.T.00023135.1	psu.G.00023135	psu.G.00023135	PREDICTED: ATP-dependent 6-phosphofructokinase 4, chloroplastic isoform X1 [Vitis vinifera]	GO:0003872(6-phosphofructokinase activity);GO:0005524(ATP binding);GO:0005945(6-phosphofructokinase complex);GO:0006002(fructose 6-phosphate metabolic process);GO:0006096(glycolytic process);GO:0009507(chloroplast);GO:0046872(metal ion binding)	ko00010(Glycolysis / Gluconeogenesis);ko00030(Pentose phosphate pathway);ko00051(Fructose and mannose metabolism);ko00052(Galactose metabolism);ko03018(RNA degradation)	565	585	577	0.653759	6	(((((.(((.(((((((-((((&)))).))))))).))).)))))	GGCAGAAGGAGCAGGGC-AGGA&UCCUCGUCCUGCAUCUACUGCU	2	62.7825	2	0.977726	Output/LH/cleaveLand_result/t_plot/PC-3p-307665_94_psu.T.00023135.1_577_TPlot.pdf	3	76.7558	2	0.987911	Output/FD/cleaveLand_result/t_plot/PC-3p-307665_94_psu.T.00023135.1_577_TPlot.pdf	62.7825	76.7558	-0.289913	down	0.23683	0.258417
PC-3p-307665_94	psu.T.00023615.1	psu.G.00023615	psu.G.00023615	NA	NA	NA	198	218	209	0.756264	6.5	((((((((-(((((((.((((.&.)))).))))))).))))))))	GGCGGUGG-UGCAGGAGGGGGU&UCCUCGUCCUGCAUCUACUGCU	1	31.3913	4	0.441084	Output/LH/cleaveLand_result/t_plot/PC-3p-307665_94_psu.T.00023615.1_209_TPlot.pdf	1	25.5853	4	0.481432	Output/FD/cleaveLand_result/t_plot/PC-3p-307665_94_psu.T.00023615.1_209_TPlot.pdf	31.3913	25.5853	0.29505	up	0.44178	0.446811
PC-3p-307923_93	psu.T.00000226.1	psu.G.00000226	psu.G.00000226	paladin [Herrania umbratica]	GO:0004725(protein tyrosine phosphatase activity);GO:0005634(nucleus);GO:0005737(cytoplasm)	NA	1747	1766	1757	0.653005	6	..((((((-(((((((((((.&.))))))))))).))))))..	CGAGAGAG-UAGAGAGAAUGG&UCAUUUUCUCUGGCUCUCUGA	0	0	NA	NA	NA	1	25.5853	4	0.99998	Output/FD/cleaveLand_result/t_plot/PC-3p-307923_93_psu.T.00000226.1_1757_TPlot.pdf	0	25.5853	-Inf	down	4.2319e-07	5.45038e-07
PC-3p-307923_93	psu.T.00001705.1	psu.G.00001705	psu.G.00001705	Auxilin-related protein 2 [Vitis vinifera]	GO:0005634(nucleus);GO:0005737(cytoplasm);GO:0005829(cytosol);GO:0005886(plasma membrane);GO:0008150(biological_process);GO:0043231(intracellular membrane-bounded organelle)	NA	1476	1496	1487	0.663934	7	..((((((((.((((((.(((&))).)))))).))))))))..	GGAGAGAGCUCGAGAAAUUGA&UCAUUUUCUCUGGCUCUCUGA	2	62.7825	3	0.953627	Output/LH/cleaveLand_result/t_plot/PC-3p-307923_93_psu.T.00001705.1_1487_TPlot.pdf	0	0	NA	NA	NA	62.7825	0	Inf	up	2.3061e-15	9.65459e-15
PC-3p-307923_93	psu.T.00003633.1	psu.G.00003633	psu.G.00003633	hypothetical protein CISIN_1g008722mg [Citrus sinensis]	GO:0030599(pectinesterase activity);GO:0046910(pectinesterase inhibitor activity);GO:0071944(cell periphery)	ko00040(Pentose and glucuronate interconversions)	1183	1204	1195	0.691257	5.5	.(((.(((.((((((((((((.&.))))))))))))-))).))).	ACAGCGGGUCCAGAGAAGAUGC&UCAUUUUCUCUGG-CUCUCUGA	0	0	NA	NA	NA	1	25.5853	4	0.998594	Output/FD/cleaveLand_result/t_plot/PC-3p-307923_93_psu.T.00003633.1_1195_TPlot.pdf	0	25.5853	-Inf	down	4.2319e-07	5.45038e-07
PC-3p-307923_93	psu.T.00006225.1	psu.G.00006225	psu.G.00006225	PREDICTED: putative uncharacterized protein DDB_G0271606 isoform X1 [Juglans regia]	GO:0005634(nucleus);GO:0008150(biological_process)	NA	3306	3324	3316	0.655738	6	((((-((((((((.-((((((&))))))..)))))))).))))	UCAG-GAGCCAGAC-AGAUGA&UCAUUUUCUCUGGCUCUCUGA	3	94.1738	2	0.997975	Output/LH/cleaveLand_result/t_plot/PC-3p-307923_93_psu.T.00006225.1_3316_TPlot.pdf	0	0	NA	NA	NA	94.1738	0	Inf	up	2.8836e-22	2.29079e-21
PC-3p-307923_93	psu.T.00010420.1	psu.G.00010420	psu.G.00010420	SWI/SNF complex component SNF12 homolog [Quercus suber]	GO:0005515(protein binding);GO:0005634(nucleus);GO:0006281(DNA repair);GO:0006351(transcription, DNA-templated);GO:0006355(regulation of transcription, DNA-templated);GO:0009909(regulation of flower development);GO:0010224(response to UV-B);GO:0010468(regulation of gene expression);GO:0016569(covalent chromatin modification);GO:0048364(root development);GO:2000024(regulation of leaf development)	NA	1145	1167	1158	0.653005	7	(((((((.((.((((((((.(((&))).))))))))-))-)))))))	UUGGAGAGGCACAGAGAGAUUGA&UCAUUUUCUCUG-GC-UCUCUGA	0	0	NA	NA	NA	3	76.7558	2	0.999367	Output/FD/cleaveLand_result/t_plot/PC-3p-307923_93_psu.T.00010420.1_1158_TPlot.pdf	0	76.7558	-Inf	down	1.9317e-18	1.15027e-17
PC-3p-307923_93	psu.T.00012537.1	psu.G.00012537	psu.G.00012537	GTP-binding protein BRASSINAZOLE INSENSITIVE PALE GREEN 2 like [Actinidia chinensis var. chinensis]	GO:0003924(GTPase activity);GO:0005739(mitochondrion);GO:0042254(ribosome biogenesis)	ko00220(Arginine biosynthesis);ko00330(Arginine and proline metabolism)	958	978	969	0.827869	7	.((((((((.((((((((((.&.)))))))))).)))))))).	GCAGAGAGCGAGGGAAGGUGG&UCAUUUUCUCUGGCUCUCUGA	0	0	NA	NA	NA	1	25.5853	4	0.151403	Output/FD/cleaveLand_result/t_plot/PC-3p-307923_93_psu.T.00012537.1_969_TPlot.pdf	0	25.5853	-Inf	down	4.2319e-07	5.45038e-07
PC-3p-307923_93	psu.T.00016737.1	psu.G.00016737	psu.G.00016737	PREDICTED: probable BOI-related E3 ubiquitin-protein ligase 3 [Populus euphratica]	GO:0005634(nucleus);GO:0005737(cytoplasm);GO:0006952(defense response);GO:0016740(transferase activity);GO:0043067(regulation of programmed cell death);GO:0043161(proteasome-mediated ubiquitin-dependent protein catabolic process);GO:0046872(metal ion binding)	NA	792	812	803	0.68306	6	.(..((((((((((((((.((&)).))))))))))))))..).	ACUAAGAGCCAGAGAAGAAGA&UCAUUUUCUCUGGCUCUCUGA	2	62.7825	3	0.90205	Output/LH/cleaveLand_result/t_plot/PC-3p-307923_93_psu.T.00016737.1_803_TPlot.pdf	5	127.926	2	0.99211	Output/FD/cleaveLand_result/t_plot/PC-3p-307923_93_psu.T.00016737.1_803_TPlot.pdf	62.7825	127.926	-1.02688	down	2.3881e-06	3.03991e-06
PC-3p-307923_93	psu.T.00019967.1	psu.G.00019967	psu.G.00019967	unknown protein [Vitis vinifera]	NA	NA	504	524	515	0.726776	7	....(((((((((((((((((&)))))))))))))))))....	CUCCAGGGCCAGAGGAGAUGG&UCAUUUUCUCUGGCUCUCUGA	0	0	NA	NA	NA	1	25.5853	4	0.971477	Output/FD/cleaveLand_result/t_plot/PC-3p-307923_93_psu.T.00019967.1_515_TPlot.pdf	0	25.5853	-Inf	down	4.2319e-07	5.45038e-07
PC-3p-307923_93	psu.T.00020507.1	psu.G.00020507	psu.G.00020507	PREDICTED: probable inactive ATP-dependent zinc metalloprotease FTSHI 2, chloroplastic [Vitis vinifera]	GO:0004176(ATP-dependent peptidase activity);GO:0005739(mitochondrion);GO:0006508(proteolysis);GO:0008237(metallopeptidase activity);GO:0009941(chloroplast envelope)	NA	1230	1250	1241	0.68306	7	((((((((((((((((((.((&)).))))))))))))))))))	UUAGAGAGUUGGAGAAGGAGA&UCAUUUUCUCUGGCUCUCUGA	0	0	NA	NA	NA	1	25.5853	4	0.999364	Output/FD/cleaveLand_result/t_plot/PC-3p-307923_93_psu.T.00020507.1_1241_TPlot.pdf	0	25.5853	-Inf	down	4.2319e-07	5.45038e-07
PC-3p-307923_93	psu.T.00021000.1	psu.G.00021000	psu.G.00021000	PREDICTED: protein SGT1 homolog B-like [Gossypium arboreum]	GO:0005515(protein binding);GO:0005634(nucleus);GO:0005737(cytoplasm);GO:0042742(defense response to bacterium);GO:0050832(defense response to fungus)	ko04626(Plant-pathogen interaction)	555	574	565	0.655738	5.5	.((((-((((((((.((((((&)))))).)))))))).)))).	CCAGA-AGCCAGAGCAAGUGG&UCAUUUUCUCUGGCUCUCUGA	6	188.348	2	0.997546	Output/LH/cleaveLand_result/t_plot/PC-3p-307923_93_psu.T.00021000.1_565_TPlot.pdf	3	76.7558	3	0.988888	Output/FD/cleaveLand_result/t_plot/PC-3p-307923_93_psu.T.00021000.1_565_TPlot.pdf	188.348	76.7558	1.29505	up	7.174e-12	2.16638e-11
PC-3p-307923_93	psu.T.00022071.1	psu.G.00022071	psu.G.00022071	PREDICTED: putative F-box protein At1g49610 [Nelumbo nucifera]	GO:0003674(molecular_function);GO:0005634(nucleus);GO:0008150(biological_process);GO:0016021(integral component of membrane)	NA	1221	1241	1232	0.696721	6	..((((.((((((((((((((&)))))))))))))).))))..	CGAGGGUGCUAGAGAAGAUGG&UCAUUUUCUCUGGCUCUCUGA	1	31.3913	4	0.995398	Output/LH/cleaveLand_result/t_plot/PC-3p-307923_93_psu.T.00022071.1_1232_TPlot.pdf	0	0	NA	NA	NA	31.3913	0	Inf	up	2.1087e-08	3.95158e-08
PC-3p-307923_93	psu.T.00023736.1	psu.G.00023736	psu.G.00023736	PREDICTED: anthranilate phosphoribosyltransferase, chloroplastic [Vitis vinifera]	GO:0000162(tryptophan biosynthetic process);GO:0003824(catalytic activity);GO:0005829(cytosol)	ko00400(Phenylalanine, tyrosine and tryptophan biosynthesis)	1182	1203	1194	0.685792	6.5	(((((((((.((((.(((((((&))))))).))))-)))))))))	UCAGAGGGCUUAGAUGAAAUGA&UCAUUUUCUCUG-GCUCUCUGA	1	31.3913	4	0.997829	Output/LH/cleaveLand_result/t_plot/PC-3p-307923_93_psu.T.00023736.1_1194_TPlot.pdf	0	0	NA	NA	NA	31.3913	0	Inf	up	2.1087e-08	3.95158e-08
PC-3p-307923_93	psu.T.00025889.1	psu.G.00025889	psu.G.00025889	glucose-1-phosphate adenylyltransferase large subunit 1-like, partial [Ziziphus jujuba]	GO:0008878(glucose-1-phosphate adenylyltransferase activity)	ko00500(Starch and sucrose metabolism);ko00520(Amino sugar and nucleotide sugar metabolism)	39	59	50	0.650273	6	...(((.((((((((((((((&)))))))))))))).)))...	UUUGGGUGCUAGAGAAAAUGG&UCAUUUUCUCUGGCUCUCUGA	1	31.3913	4	0.999969	Output/LH/cleaveLand_result/t_plot/PC-3p-307923_93_psu.T.00025889.1_50_TPlot.pdf	2	51.1705	3	0.994036	Output/FD/cleaveLand_result/t_plot/PC-3p-307923_93_psu.T.00025889.1_50_TPlot.pdf	31.3913	51.1705	-0.70495	down	0.029491	0.0331718
PC-3p-307923_93	psu.T.00028652.1	psu.G.00028652	psu.G.00028652	PREDICTED: protein CHUP1, chloroplastic [Vitis vinifera]	GO:0009658(chloroplast organization);GO:0009707(chloroplast outer membrane)	NA	150	170	161	0.699454	6	((((((.(..(((((((((((&)))))))))))..).))))))	UCAGAGUGAAGGAGAAGAUGA&UCAUUUUCUCUGGCUCUCUGA	1	31.3913	4	0.995051	Output/LH/cleaveLand_result/t_plot/PC-3p-307923_93_psu.T.00028652.1_161_TPlot.pdf	0	0	NA	NA	NA	31.3913	0	Inf	up	2.1087e-08	3.95158e-08
PC-3p-307923_93	psu.T.00032929.1	psu.G.00032929	psu.G.00032929	PREDICTED: tubby-like F-box protein 5 [Vitis vinifera]	GO:0005929(cilium);GO:0035091(phosphatidylinositol binding);GO:0061512(protein localization to cilium)	NA	1264	1284	1275	0.814208	5.5	.((((((((((.(((((((((&))))))))).)))))))))).	CCAGAGGGCCAAGGAGAAUGA&UCAUUUUCUCUGGCUCUCUGA	1	31.3913	4	0.176275	Output/LH/cleaveLand_result/t_plot/PC-3p-307923_93_psu.T.00032929.1_1275_TPlot.pdf	4	102.341	3	0.0912992	Output/FD/cleaveLand_result/t_plot/PC-3p-307923_93_psu.T.00032929.1_1275_TPlot.pdf	31.3913	102.341	-1.70495	down	8.4911e-10	2.36354e-09
PC-3p-307923_93	psu.T.00034103.1	psu.G.00034103	psu.G.00034103	ATP synthase subunit beta, chloroplastic [Artemisia annua]	GO:0003674(molecular_function);GO:0005575(cellular_component);GO:0008150(biological_process)	ko03010(Ribosome)	1246	1267	1258	0.710383	5.5	.((((.(((((((((((((.((&)).)))))))))))))-)))).	GUAGAGGAGCCAGAGGAAAAGA&UCAUUUUCUCUGGCUC-UCUGA	0	0	NA	NA	NA	4	102.341	3	0.881187	Output/FD/cleaveLand_result/t_plot/PC-3p-307923_93_psu.T.00034103.1_1258_TPlot.pdf	0	102.341	-Inf	down	4.6617e-24	4.68923e-23
PC-3p-307923_93	psu.T.00035555.1	psu.G.00035555	psu.G.00035555	hypothetical protein GOBAR_AA37328 [Gossypium barbadense]	GO:0009536(plastid)	NA	484	505	496	0.718579	6	.((((.(((((((((((((.((&)).)))))))))))))-)))).	ACGGGCGAGCCAGAGGAAAAGA&UCAUUUUCUCUGGCUC-UCUGA	0	0	NA	NA	NA	1	25.5853	4	0.984799	Output/FD/cleaveLand_result/t_plot/PC-3p-307923_93_psu.T.00035555.1_496_TPlot.pdf	0	25.5853	-Inf	down	4.2319e-07	5.45038e-07
PC-3p-314568_90	psu.T.00013692.1	psu.G.00013692	psu.G.00013692	uncharacterized protein LOC112016187 isoform X3 [Quercus suber]	GO:0003677(DNA binding);GO:0005634(nucleus);GO:0008150(biological_process)	NA	54	75	66	0.65814	6.5	((((((((((-((-((((((.(((&))).)))))).)).))))))))))	GAGUCUGGUC-CC-ACGACACCUU&AAGAUGUUGUCGGUGACCAGACUU	1	31.3913	4	0.092407	Output/LH/cleaveLand_result/t_plot/PC-3p-314568_90_psu.T.00013692.1_66_TPlot.pdf	0	0	NA	NA	NA	31.3913	0	Inf	up	2.1087e-08	3.95158e-08
PC-3p-316447_89	psu.T.00000782.1	psu.G.00000782	psu.G.00000782	PREDICTED: U-box domain-containing protein 19 [Vitis vinifera]	GO:0005634(nucleus);GO:0005737(cytoplasm)	NA	1742	1763	1754	0.667665	7	((((((((.((((((((((...&...))))))))))-))))))))	CUUAAUUCUACCUCAUCAAGGG&UGAUUGAUGGGGU-GAAUUAAG	2	62.7825	3	0.227516	Output/LH/cleaveLand_result/t_plot/PC-3p-316447_89_psu.T.00000782.1_1754_TPlot.pdf	1	25.5853	4	0.547738	Output/FD/cleaveLand_result/t_plot/PC-3p-316447_89_psu.T.00000782.1_1754_TPlot.pdf	62.7825	25.5853	1.29505	up	7.5875e-05	9.16444e-05
PC-3p-316447_89	psu.T.00023689.1	psu.G.00023689	psu.G.00023689	Peptidase S9A, prolyl oligopeptidase [Trema orientale]	GO:0004252(serine-type endopeptidase activity);GO:0005737(cytoplasm);GO:0006508(proteolysis)	NA	553	574	565	0.694611	5	.(((((.(((((((((((.(((&))).)))))))))))-))))).	AUUAGUAUUACCCCAUCAUUCA&UGAUUGAUGGGGUGA-AUUAAG	2	62.7825	3	0.132747	Output/LH/cleaveLand_result/t_plot/PC-3p-316447_89_psu.T.00023689.1_565_TPlot.pdf	1	25.5853	4	0.354539	Output/FD/cleaveLand_result/t_plot/PC-3p-316447_89_psu.T.00023689.1_565_TPlot.pdf	62.7825	25.5853	1.29505	up	7.5875e-05	9.16444e-05
PC-3p-316447_89	psu.T.00034517.1	psu.G.00034517	psu.G.00034517	hexose carrier protein HEX6 [Manihot esculenta]	GO:0005351(carbohydrate:proton symporter activity);GO:0005355(glucose transmembrane transporter activity);GO:0005887(integral component of plasma membrane);GO:0046323(glucose import)	NA	547	567	558	0.673653	6	(((..((((((((((((((((&))))))))))))))))..)))	CUUUCUUUGCCUCAUCGGUCA&UGAUUGAUGGGGUGAAUUAAG	0	0	NA	NA	NA	3	76.7558	2	0.359342	Output/FD/cleaveLand_result/t_plot/PC-3p-316447_89_psu.T.00034517.1_558_TPlot.pdf	0	76.7558	-Inf	down	1.9317e-18	1.15027e-17
PC-3p-317693_89	psu.T.00026925.1	psu.G.00026925	psu.G.00026925	PREDICTED: uncharacterized protein LOC100243006 [Vitis vinifera]	GO:0005634(nucleus);GO:0007165(signal transduction);GO:0035091(phosphatidylinositol binding);GO:0035556(intracellular signal transduction)	NA	1601	1622	1613	0.721893	7	...((((((((.((((((((((&))))))))))-))))))))...	AUCCUUCGGUUACUGGUGUUGA&UCAACACUAG-AACUGGAGUUU	1	31.3913	4	0.42737	Output/LH/cleaveLand_result/t_plot/PC-3p-317693_89_psu.T.00026925.1_1613_TPlot.pdf	0	0	NA	NA	NA	31.3913	0	Inf	up	2.1087e-08	3.95158e-08
PC-3p-317693_89	psu.T.00028461.1	psu.G.00028461	psu.G.00028461	PREDICTED: ammonium transporter 1 member 1-like [Juglans regia]	GO:0005887(integral component of plasma membrane);GO:0008519(ammonium transmembrane transporter activity);GO:0015695(organic cation transport);GO:0019740(nitrogen utilization);GO:0072488(ammonium transmembrane transport)	NA	483	503	494	0.66568	6.5	((.((((((.((((((((((.&.)))))))))).)))))).))	GAUUUCCGGGUCUGGUGUUGU&UCAACACUAGAACUGGAGUUU	2	62.7825	3	0.330061	Output/LH/cleaveLand_result/t_plot/PC-3p-317693_89_psu.T.00028461.1_494_TPlot.pdf	0	0	NA	NA	NA	62.7825	0	Inf	up	2.3061e-15	9.65459e-15
PC-3p-33028_1374	psu.T.00003117.1	psu.G.00003117	psu.G.00003117	glycine-rich RNA-binding protein RZ1A [Olea europaea var. sylvestris]	GO:0000166(nucleotide binding);GO:0003677(DNA binding);GO:0003723(RNA binding);GO:0003729(mRNA binding);GO:0005634(nucleus);GO:0005737(cytoplasm);GO:0005829(cytosol);GO:0008270(zinc ion binding);GO:0009409(response to cold);GO:0009631(cold acclimation)	ko03040(Spliceosome)	249	270	261	0.698113	6	(((((((((((((..((((((.&.))))))..)))))))))))))	CGUUAUGGGUCUGAUCGAGAUG&AAUCUCGCCCAGACCUAUGACG	2	62.7825	3	0.0769887	Output/LH/cleaveLand_result/t_plot/PC-3p-33028_1374_psu.T.00003117.1_261_TPlot.pdf	2	51.1705	3	0.102109	Output/FD/cleaveLand_result/t_plot/PC-3p-33028_1374_psu.T.00003117.1_261_TPlot.pdf	62.7825	51.1705	0.29505	up	0.27668	0.29691
PC-3p-335680_81	psu.T.00031100.1	psu.G.00031100	psu.G.00031100	ethylene responsive element binding factor 1 [Paeonia lactiflora]	GO:0003677(DNA binding);GO:0003700(DNA binding transcription factor activity);GO:0005634(nucleus);GO:0005643(nuclear pore);GO:0006351(transcription, DNA-templated);GO:0006355(regulation of transcription, DNA-templated);GO:0006952(defense response);GO:0009873(ethylene-activated signaling pathway);GO:0010087(phloem or xylem histogenesis);GO:0010200(response to chitin);GO:0045893(positive regulation…	NA	571	595	586	0.787946	6	((((((.(((.(((((((((((((.&.))))))))))))).)))-))))))	GCGGCUAGUAUUGCGUGGUUCUCGG&ACGAGAACUAUGCAUUGC-AGCUGC	0	0	NA	NA	NA	2	51.1705	2	0.036425	Output/FD/cleaveLand_result/t_plot/PC-3p-335680_81_psu.T.00031100.1_586_TPlot.pdf	0	51.1705	-Inf	down	8.4624e-13	2.57943e-12
PC-3p-337818_80	psu.T.00035063.1	psu.G.00035063	psu.G.00035063	basic 7S globulin-like [Quercus suber]	GO:0004190(aspartic-type endopeptidase activity);GO:0006508(proteolysis);GO:0030163(protein catabolic process)	NA	512	535	526	0.709402	4	(((((((.-(((((((((((((((.&.)))))))))))))))..)))))))	AGUUUGGA-ACUGGCAACAUUUUCA&CGAAAAUGUUGCCGGUGACCAGACU	0	0	NA	NA	NA	1	25.5853	4	0.0269909	Output/FD/cleaveLand_result/t_plot/PC-3p-337818_80_psu.T.00035063.1_526_TPlot.pdf	0	25.5853	-Inf	down	4.2319e-07	5.45038e-07
PC-3p-343091_78	psu.T.00002970.1	psu.G.00002970	psu.G.00002970	monosaccharide transporter 2 [Olea europaea]	GO:0005351(carbohydrate:proton symporter activity);GO:0005355(glucose transmembrane transporter activity);GO:0005887(integral component of plasma membrane);GO:0046323(glucose import)	NA	739	759	750	0.723602	4.5	.(((((((((((((((.((((&)))).))))))))))))))).	GGUGCUCUUUAUUUGCAUCUA&UAGAGGCAAAUAAAGGGUAUA	1	31.3913	4	0.176275	Output/LH/cleaveLand_result/t_plot/PC-3p-343091_78_psu.T.00002970.1_750_TPlot.pdf	0	0	NA	NA	NA	31.3913	0	Inf	up	2.1087e-08	3.95158e-08
PC-3p-343091_78	psu.T.00017821.1	psu.G.00017821	psu.G.00017821	V-type proton ATPase subunit c''1 [Jatropha curcas]	GO:0000220(vacuolar proton-transporting V-type ATPase, V0 domain);GO:0007035(vacuolar acidification);GO:0016021(integral component of membrane);GO:0046961(proton-transporting ATPase activity, rotational mechanism)	ko00190(Oxidative phosphorylation);ko04145(Phagosome)	489	509	500	0.701863	4	.((((.((.((((((((((((&)))))))))))).)).)))).	GAUAUGCUAUAUUUGCCUCUG&UAGAGGCAAAUAAAGGGUAUA	3	94.1738	3	0.101311	Output/LH/cleaveLand_result/t_plot/PC-3p-343091_78_psu.T.00017821.1_500_TPlot.pdf	14	358.194	2	0.199589	Output/FD/cleaveLand_result/t_plot/PC-3p-343091_78_psu.T.00017821.1_500_TPlot.pdf	94.1738	358.194	-1.92734	down	2.172e-35	4.30711e-34
PC-3p-343091_78	psu.T.00031187.1	psu.G.00031187	psu.G.00031187	uncharacterized protein LOC107421883 [Ziziphus jujuba]	GO:0005929(cilium);GO:0030991(intraciliary transport particle A);GO:0035721(intraciliary retrograde transport);GO:0060271(cilium assembly);GO:0061512(protein localization to cilium)	NA	465	484	475	0.71118	6.5	...((((.-((((((((((((&))))))))))))..))))...	CAAACCCC-UGUUUGCCUCUG&UAGAGGCAAAUAAAGGGUAUA	4	125.565	3	0.0851684	Output/LH/cleaveLand_result/t_plot/PC-3p-343091_78_psu.T.00031187.1_475_TPlot.pdf	2	51.1705	3	0.112791	Output/FD/cleaveLand_result/t_plot/PC-3p-343091_78_psu.T.00031187.1_475_TPlot.pdf	125.565	51.1705	1.29505	up	2.1902e-08	4.06399e-08
PC-3p-345959_76	psu.T.00004830.1	psu.G.00004830	psu.G.00004830	PREDICTED: uncharacterized protein At4g22758 [Eucalyptus grandis]	GO:0003674(molecular_function);GO:0005634(nucleus)	NA	394	415	406	0.686275	5.5	(((((-(((((((-(((((((((.&.))))))))).))))))).)))))	GAUUG-CGGCGGC-UCUUCGACAG&AUGUCGAAGAUGUUGCCGGCGAUC	7	219.739	3	0.0176455	Output/LH/cleaveLand_result/t_plot/PC-3p-345959_76_psu.T.00004830.1_406_TPlot.pdf	2	51.1705	3	0.0236507	Output/FD/cleaveLand_result/t_plot/PC-3p-345959_76_psu.T.00004830.1_406_TPlot.pdf	219.739	51.1705	2.1024	up	1.2828e-24	1.57188e-23
PC-3p-34687_1306	psu.T.00007655.1	psu.G.00007655	psu.G.00007655	biotin synthase [Ananas comosus]	GO:0004076(biotin synthase activity);GO:0005739(mitochondrion);GO:0008270(zinc ion binding);GO:0009102(biotin biosynthetic process);GO:0051537(2 iron, 2 sulfur cluster binding);GO:0051539(4 iron, 4 sulfur cluster binding)	ko00780(Biotin metabolism)	67	88	79	0.773292	6	(((((((.(((((((((((((.&.))))))))))))).)))))))	CAUGUACCAGAGGUAUGGGGAU&UUUCCUAUACUUUUAGUGCAUG	1	31.3913	4	0.114142	Output/LH/cleaveLand_result/t_plot/PC-3p-34687_1306_psu.T.00007655.1_79_TPlot.pdf	0	0	NA	NA	NA	31.3913	0	Inf	up	2.1087e-08	3.95158e-08
PC-3p-34687_1306	psu.T.00010298.1	psu.G.00010298	psu.G.00010298	PREDICTED: protein phosphatase 2C 16-like [Juglans regia]	GO:0004722(protein serine/threonine phosphatase activity);GO:0005515(protein binding);GO:0006470(protein dephosphorylation);GO:0009738(abscisic acid-activated signaling pathway);GO:0046872(metal ion binding)	ko04016(MAPK signaling pathway - plant);ko04075(Plant hormone signal transduction)	53	74	65	0.736025	4.5	.(((((..((((((((((((((&))))))))))))))..))))).	UGUGCAACAAAAGUAUAGGAGA&UUUCCUAUACUUUUAGUGCAUG	0	0	NA	NA	NA	1	25.5853	4	0.388912	Output/FD/cleaveLand_result/t_plot/PC-3p-34687_1306_psu.T.00010298.1_65_TPlot.pdf	0	25.5853	-Inf	down	4.2319e-07	5.45038e-07
PC-3p-34687_1306	psu.T.00013591.1	psu.G.00013591	psu.G.00013591	protein phosphatase 2C 16-like isoform X2 [Durio zibethinus]	GO:0004722(protein serine/threonine phosphatase activity);GO:0005515(protein binding);GO:0005634(nucleus);GO:0005737(cytoplasm);GO:0006470(protein dephosphorylation);GO:0009738(abscisic acid-activated signaling pathway);GO:0046872(metal ion binding)	ko04016(MAPK signaling pathway - plant);ko04075(Plant hormone signal transduction)	260	283	274	0.757764	4.5	(((((((...((((((((((((((&))))))))))))))--.)))))))	UAUGCACAACAAAAGUAUAGGAGA&UUUCCUAUACUUUU--AGUGCAUG	0	0	NA	NA	NA	2	51.1705	2	0.137931	Output/FD/cleaveLand_result/t_plot/PC-3p-34687_1306_psu.T.00013591.1_274_TPlot.pdf	0	51.1705	-Inf	down	8.4624e-13	2.57943e-12
PC-3p-34687_1306	psu.T.00032840.1	psu.G.00032840	psu.G.00032840	PREDICTED: 2-alkenal reductase (NADP(+)-dependent) [Vitis vinifera]	GO:0005737(cytoplasm);GO:0005829(cytosol);GO:0005886(plasma membrane);GO:0006979(response to oxidative stress);GO:0032440(2-alkenal reductase [NAD(P)] activity);GO:0055114(oxidation-reduction process)	NA	492	513	505	0.661491	6	((((((((..((((-((((((((&)))))))).))))-.))))))))	UAUGCACUCCGAAG-AUAGGAGA&UUUCCUAUACUUU-UAGUGCAUG	0	0	NA	NA	NA	6	153.512	2	0.589558	Output/FD/cleaveLand_result/t_plot/PC-3p-34687_1306_psu.T.00032840.1_505_TPlot.pdf	0	153.512	-Inf	down	2.9437e-35	5.30121e-34
PC-3p-350907_75	psu.T.00020279.1	psu.G.00020279	psu.G.00020279	PREDICTED: WAT1-related protein At1g21890 [Vitis vinifera]	GO:0005886(plasma membrane);GO:0015171(amino acid transmembrane transporter activity);GO:0032973(amino acid export across plasma membrane);GO:0043090(amino acid import);GO:0080144(amino acid homeostasis)	NA	964	984	975	0.700906	6.5	(((.((((((((((((((...&...)))))))))))))).)))	GCUCUGCAAUUGCUUAUUAUG&UUGAAUAAGCAAUUGCAUGGC	1	31.3913	4	0.304829	Output/LH/cleaveLand_result/t_plot/PC-3p-350907_75_psu.T.00020279.1_975_TPlot.pdf	0	0	NA	NA	NA	31.3913	0	Inf	up	2.1087e-08	3.95158e-08
PC-3p-350907_75	psu.T.00027548.1	psu.G.00027548	psu.G.00027548	hypothetical protein PRUPE_2G153600 [Prunus persica]	GO:0016279(protein-lysine N-methyltransferase activity);GO:0018026(peptidyl-lysine monomethylation)	ko00310(Lysine degradation)	1148	1168	1159	0.712991	6.5	((..((((((((((((((.(.&.).))))))))))))))..))	GCAUUGCAGUUGCUUGUUGAU&UUGAAUAAGCAAUUGCAUGGC	0	0	NA	NA	NA	1	25.5853	4	0.259908	Output/FD/cleaveLand_result/t_plot/PC-3p-350907_75_psu.T.00027548.1_1159_TPlot.pdf	0	25.5853	-Inf	down	4.2319e-07	5.45038e-07
PC-3p-350907_75	psu.T.00034009.1	psu.G.00034009	psu.G.00034009	PREDICTED: actin [Cucumis sativus]	GO:0005200(structural constituent of cytoskeleton);GO:0005524(ATP binding);GO:0005737(cytoplasm);GO:0005739(mitochondrion);GO:0005856(cytoskeleton);GO:0005886(plasma membrane);GO:0009506(plasmodesma);GO:0009570(chloroplast stroma);GO:0009941(chloroplast envelope);GO:0030036(actin cytoskeleton organization)	NA	598	618	610	0.712991	4.5	((((((((.(((((-(((((((&))))))).)))))-))))))))	GCCAUGUAUGUUGC-UAUUCAG&UUGAAUAAGCAAU-UGCAUGGC	3	94.1738	3	0.0851684	Output/LH/cleaveLand_result/t_plot/PC-3p-350907_75_psu.T.00034009.1_610_TPlot.pdf	1	25.5853	4	0.239378	Output/FD/cleaveLand_result/t_plot/PC-3p-350907_75_psu.T.00034009.1_610_TPlot.pdf	94.1738	25.5853	1.88001	up	3.6635e-10	1.05392e-09
PC-3p-355232_73	psu.T.00002829.1	psu.G.00002829	psu.G.00002829	3-ketoacyl-CoA synthase 11 [Ziziphus jujuba]	GO:0005634(nucleus);GO:0006633(fatty acid biosynthetic process);GO:0009409(response to cold);GO:0009416(response to light stimulus);GO:0016021(integral component of membrane);GO:0102336(3-oxo-arachidoyl-CoA synthase activity);GO:0102337(3-oxo-cerotoyl-CoA synthase activity);GO:0102338(3-oxo-lignoceronyl-CoA synthase activity);GO:0102756(very-long-chain 3-ketoacyl-CoA synthase activity)	ko00062(Fatty acid elongation)	595	616	607	0.705405	7	(((...(((.((((((((((((&))))))))))))-)))...)))	GAUGUUGGGAUCCUGAUUAUGA&UUAUAAUUAGGA-CCCUAAAUC	1	31.3913	4	0.196002	Output/LH/cleaveLand_result/t_plot/PC-3p-355232_73_psu.T.00002829.1_607_TPlot.pdf	0	0	NA	NA	NA	31.3913	0	Inf	up	2.1087e-08	3.95158e-08
PC-3p-35778_1268	psu.T.00004851.1	psu.G.00004851	psu.G.00004851	Double-stranded RNA-binding protein 2 [Vitis vinifera]	NA	NA	2162	2180	2171	0.679389	7	((((--((((((((((((...&...))))))))))))..))))	UGCU--CCACCACCAACUAGA&CAAAGUUGGUGGUGGGAAGCA	0	0	NA	NA	NA	3	76.7558	2	0.727107	Output/FD/cleaveLand_result/t_plot/PC-3p-35778_1268_psu.T.00004851.1_2171_TPlot.pdf	0	76.7558	-Inf	down	1.9317e-18	1.15027e-17
PC-3p-35778_1268	psu.T.00008345.1	psu.G.00008345	psu.G.00008345	hypothetical protein TSUD_392650 [Trifolium subterraneum]	GO:0005634(nucleus);GO:0005737(cytoplasm)	NA	1303	1324	1315	0.707379	7	(((((((((.(((((((((((.&.)))))))))))-)))))))))	UGCUUUCUAUCCGCCGGCUUUC&CAAAGUUGGUGG-UGGGAAGCA	0	0	NA	NA	NA	1	25.5853	4	0.665285	Output/FD/cleaveLand_result/t_plot/PC-3p-35778_1268_psu.T.00008345.1_1315_TPlot.pdf	0	25.5853	-Inf	down	4.2319e-07	5.45038e-07
PC-3p-35778_1268	psu.T.00009644.1	psu.G.00009644	psu.G.00009644	hypothetical protein TSUD_392650 [Trifolium subterraneum]	GO:0005634(nucleus);GO:0005737(cytoplasm)	NA	1516	1537	1528	0.707379	7	(((((((((.(((((((((((.&.)))))))))))-)))))))))	UGCUUUCUAUCCGCCGGCUUUC&CAAAGUUGGUGG-UGGGAAGCA	0	0	NA	NA	NA	1	25.5853	4	0.674319	Output/FD/cleaveLand_result/t_plot/PC-3p-35778_1268_psu.T.00009644.1_1528_TPlot.pdf	0	25.5853	-Inf	down	4.2319e-07	5.45038e-07
PC-3p-35778_1268	psu.T.00013158.1	psu.G.00013158	psu.G.00013158	NA	NA	NA	1489	1510	1501	0.707379	7	(((((((((.(((((((((((.&.)))))))))))-)))))))))	UGCUUUCUAUCCGCCGGCUUUC&CAAAGUUGGUGG-UGGGAAGCA	0	0	NA	NA	NA	1	25.5853	4	0.731088	Output/FD/cleaveLand_result/t_plot/PC-3p-35778_1268_psu.T.00013158.1_1501_TPlot.pdf	0	25.5853	-Inf	down	4.2319e-07	5.45038e-07
PC-3p-35778_1268	psu.T.00018532.1	psu.G.00018532	psu.G.00018532	NA	NA	NA	1133	1154	1145	0.717557	6	(((((((((.(((((((((((.&.)))))))))))-)))))))))	UGCUUUCUAUCCACCGGCUUUC&CAAAGUUGGUGG-UGGGAAGCA	1	31.3913	4	0.550632	Output/LH/cleaveLand_result/t_plot/PC-3p-35778_1268_psu.T.00018532.1_1145_TPlot.pdf	0	0	NA	NA	NA	31.3913	0	Inf	up	2.1087e-08	3.95158e-08
PC-3p-35778_1268	psu.T.00018794.1	psu.G.00018794	psu.G.00018794	NA	NA	NA	1133	1154	1145	0.717557	6	(((((((((.(((((((((((.&.)))))))))))-)))))))))	UGCUUUCUAUCCACCGGCUUUC&CAAAGUUGGUGG-UGGGAAGCA	5	156.956	2	0.400409	Output/LH/cleaveLand_result/t_plot/PC-3p-35778_1268_psu.T.00018794.1_1145_TPlot.pdf	0	0	NA	NA	NA	156.956	0	Inf	up	5.2e-36	1.0391e-34
PC-3p-35778_1268	psu.T.00019299.1	psu.G.00019299	psu.G.00019299	uncharacterized protein LOC110414714 isoform X1 [Herrania umbratica]	GO:0006999(nuclear pore organization);GO:0017056(structural constituent of nuclear pore);GO:0044611(nuclear pore inner ring)	NA	2495	2517	2507	0.669211	7	((((((.(((((((((((..(((&)))-.)))))))))))-))))))	UGUUUCGUCACCACCGACGAUUG&CAA-AGUUGGUGGUGG-GAAGCA	1	31.3913	4	0.845331	Output/LH/cleaveLand_result/t_plot/PC-3p-35778_1268_psu.T.00019299.1_2507_TPlot.pdf	0	0	NA	NA	NA	31.3913	0	Inf	up	2.1087e-08	3.95158e-08
PC-3p-35778_1268	psu.T.00022650.1	psu.G.00022650	psu.G.00022650	elongation factor 2, partial [Sorghum bicolor]	GO:0003924(GTPase activity);GO:0005622(intracellular);GO:0006412(translation)	NA	866	888	879	0.653944	6	.((((...(((-((((((((((((&)))))))))))).)))---)))).	GGCUUUUACCC-UCACCAACUUUG&CAAAGUUGGUGGUGGG---AAGCA	0	0	NA	NA	NA	2	51.1705	3	0.735095	Output/FD/cleaveLand_result/t_plot/PC-3p-35778_1268_psu.T.00022650.1_879_TPlot.pdf	0	51.1705	-Inf	down	8.4624e-13	2.57943e-12
PC-3p-35778_1268	psu.T.00025407.1	psu.G.00025407	psu.G.00025407	Oxoglutarate/iron-dependent dioxygenase [Macleaya cordata]	GO:0004656(procollagen-proline 4-dioxygenase activity);GO:0005506(iron ion binding);GO:0005789(endoplasmic reticulum membrane);GO:0005794(Golgi apparatus);GO:0016021(integral component of membrane);GO:0016706(oxidoreductase activity, acting on paired donors, with incorporation or reduction of molecular oxygen, 2-oxoglutarate as one donor, and incorporation of one atom each of oxygen into both don…	ko00330(Arginine and proline metabolism)	313	333	324	0.653944	6	.((.((.((((((((((((((&)))))))))))))).)).)).	AGCCUCGCACCGUCGACUUUG&CAAAGUUGGUGGUGGGAAGCA	0	0	NA	NA	NA	2	51.1705	2	0.857443	Output/FD/cleaveLand_result/t_plot/PC-3p-35778_1268_psu.T.00025407.1_324_TPlot.pdf	0	51.1705	-Inf	down	8.4624e-13	2.57943e-12
PC-3p-359438_71	psu.T.00000461.1	psu.G.00000461	psu.G.00000461	PREDICTED: increased DNA methylation 1 isoform X3 [Vitis vinifera]	GO:0003677(DNA binding);GO:0004402(histone acetyltransferase activity);GO:0005634(nucleus);GO:0006355(regulation of transcription, DNA-templated);GO:0009506(plasmodesma);GO:0010385(double-stranded methylated DNA binding);GO:0042393(histone binding);GO:0043971(histone H3-K18 acetylation);GO:0043972(histone H3-K23 acetylation);GO:0044030(regulation of DNA methylation);GO:0044154(histone H3-K14 acet…	ko00071(Fatty acid degradation);ko00592(alpha-Linolenic acid metabolism);ko01040(Biosynthesis of unsaturated fatty acids);ko04146(Peroxisome)	896	918	908	0.710843	6	((((.(((((((((((.(.((((&))))-).)))))))))))-))))	CGUCAAUGGGUCUAGGAGUAGGU&AUCU-CGCCUAGACCCAU-GACG	1	31.3913	4	0.337727	Output/LH/cleaveLand_result/t_plot/PC-3p-359438_71_psu.T.00000461.1_908_TPlot.pdf	0	0	NA	NA	NA	31.3913	0	Inf	up	2.1087e-08	3.95158e-08
PC-3p-359438_71	psu.T.00032463.1	psu.G.00032463	psu.G.00032463	probable mannitol dehydrogenase [Sesamum indicum]	GO:0005737(cytoplasm);GO:0008270(zinc ion binding);GO:0009617(response to bacterium);GO:0009626(plant-type hypersensitive response);GO:0009809(lignin biosynthetic process);GO:0045551(cinnamyl-alcohol dehydrogenase activity);GO:0052747(sinapyl alcohol dehydrogenase activity);GO:0055114(oxidation-reduction process)	ko00940(Phenylpropanoid biosynthesis)	81	101	92	0.771084	7	(((.(((((((((((((((..&..))))))))))))))).)))	UGUGGUGGGUCUAGGUGGGUU&AUCUCGCCUAGACCCAUGACG	11	345.304	3	0.0604091	Output/LH/cleaveLand_result/t_plot/PC-3p-359438_71_psu.T.00032463.1_92_TPlot.pdf	7	179.097	3	0.0803591	Output/FD/cleaveLand_result/t_plot/PC-3p-359438_71_psu.T.00032463.1_92_TPlot.pdf	345.304	179.097	0.947127	up	3.9006e-13	1.55054e-12
PC-3p-362144_71	psu.T.00033019.1	psu.G.00033019	psu.G.00033019	PREDICTED: KH domain-containing protein At4g18375 [Cucumis melo]	NA	NA	13	37	28	0.689498	5.5	((((..((.((((((((.(((((((&))))))).))))))))-))..))))	UUGCUCUGCCCUACUUCGCGUGUUG&CAACACGAGAAGUAGG-CAUUGCAG	0	0	NA	NA	NA	1	25.5853	4	0.127863	Output/FD/cleaveLand_result/t_plot/PC-3p-362144_71_psu.T.00033019.1_28_TPlot.pdf	0	25.5853	-Inf	down	4.2319e-07	5.45038e-07
PC-3p-362377_70	psu.T.00000508.1	psu.G.00000508	psu.G.00000508	hypothetical protein CK203_096030 [Vitis vinifera]	NA	NA	2656	2679	2670	0.769231	7	((((((((((..((((((((((((&))))))))))))..))))))))))	GGGAGCAUGGGUAUCGGCAGCGUU&AAUGUUGUCGGUGACCAUGCUUCU	0	0	NA	NA	NA	2	51.1705	2	0.0183815	Output/FD/cleaveLand_result/t_plot/PC-3p-362377_70_psu.T.00000508.1_2670_TPlot.pdf	0	51.1705	-Inf	down	8.4624e-13	2.57943e-12
PC-3p-36405_1247	psu.T.00001442.1	psu.G.00001442	psu.G.00001442	RGG repeats nuclear RNA binding protein A [Ricinus communis]	GO:0003700(DNA binding transcription factor activity);GO:0005634(nucleus);GO:0043565(sequence-specific DNA binding);GO:0044212(transcription regulatory region DNA binding);GO:0048235(pollen sperm cell differentiation)	NA	973	992	984	0.672316	7	.(((((((((((((-(((((.&.))))).))))))))))))).	GGUCGUGGGAAUUG-GGGAAC&UUUCCCUCGAUUUUCAUGGCA	5	156.956	2	0.872803	Output/LH/cleaveLand_result/t_plot/PC-3p-36405_1247_psu.T.00001442.1_984_TPlot.pdf	2	51.1705	3	0.786431	Output/FD/cleaveLand_result/t_plot/PC-3p-36405_1247_psu.T.00001442.1_984_TPlot.pdf	156.956	51.1705	1.61698	up	2.2494e-13	8.96912e-13
PC-3p-36405_1247	psu.T.00004108.1	psu.G.00004108	psu.G.00004108	hypothetical protein CK203_017919 [Vitis vinifera]	GO:0006368(transcription elongation from RNA polymerase II promoter);GO:0070449(elongin complex)	NA	1604	1623	1615	0.700565	7	(((((((((((.-(((((((.&.)))))))..)))))))))))	UGCUGUGAAGAG-GAGGGAAC&UUUCCCUCGAUUUUCAUGGCA	1	31.3913	4	0.829583	Output/LH/cleaveLand_result/t_plot/PC-3p-36405_1247_psu.T.00004108.1_1615_TPlot.pdf	0	0	NA	NA	NA	31.3913	0	Inf	up	2.1087e-08	3.95158e-08
PC-3p-36405_1247	psu.T.00005332.1	psu.G.00005332	psu.G.00005332	PREDICTED: uncharacterized protein LOC104100277 isoform X2 [Nicotiana tomentosiformis]	GO:0004842(ubiquitin-protein transferase activity);GO:0005737(cytoplasm);GO:0009966(regulation of signal transduction)	NA	175	194	185	0.757062	5.5	((((-(((((((((((((((.&.))))))))))))))).))))	UGUC-UGAAAGUCGGGGGAGU&UUUCCCUCGAUUUUCAUGGCA	3	94.1738	2	0.400409	Output/LH/cleaveLand_result/t_plot/PC-3p-36405_1247_psu.T.00005332.1_185_TPlot.pdf	0	0	NA	NA	NA	94.1738	0	Inf	up	2.8836e-22	2.29079e-21
PC-3p-36405_1247	psu.T.00012202.1	psu.G.00012202	psu.G.00012202	U3 small nucleolar RNA-associated protein 14 [Vitis vinifera]	GO:0005730(nucleolus);GO:0030490(maturation of SSU-rRNA);GO:0032040(small-subunit processome)	ko03008(Ribosome biogenesis in eukaryotes)	419	438	430	0.675141	6	.((((((.((((-((((((((&)))))))).)))).)))))).	GGCCAUGUAGAU-GGGGGAAA&UUUCCCUCGAUUUUCAUGGCA	2	62.7825	2	0.866554	Output/LH/cleaveLand_result/t_plot/PC-3p-36405_1247_psu.T.00012202.1_430_TPlot.pdf	0	0	NA	NA	NA	62.7825	0	Inf	up	2.3061e-15	9.65459e-15
PC-3p-36405_1247	psu.T.00012202.1	psu.G.00012202	psu.G.00012202	U3 small nucleolar RNA-associated protein 14 [Vitis vinifera]	GO:0005730(nucleolus);GO:0030490(maturation of SSU-rRNA);GO:0032040(small-subunit processome)	ko03008(Ribosome biogenesis in eukaryotes)	464	483	475	0.79096	5.5	.(((((((((((-((((((((&)))))))).))))))))))).	GGCCAUGAGGAU-GGGGGAAA&UUUCCCUCGAUUUUCAUGGCA	0	0	NA	NA	NA	2	51.1705	2	0.137931	Output/FD/cleaveLand_result/t_plot/PC-3p-36405_1247_psu.T.00012202.1_475_TPlot.pdf	0	51.1705	-Inf	down	8.4624e-13	2.57943e-12
PC-3p-36405_1247	psu.T.00014418.1	psu.G.00014418	psu.G.00014418	uncharacterized protein LOC105157922 [Sesamum indicum]	GO:0004386(helicase activity);GO:0005739(mitochondrion);GO:0005753(mitochondrial proton-transporting ATP synthase complex);GO:0008150(biological_process);GO:0009536(plastid)	ko00190(Oxidative phosphorylation)	389	408	400	0.680791	6	.(.(((((((((-(((((((.&.))))))).))))))))).).	GGGCAUGAAAGU-GAGGGAAU&UUUCCCUCGAUUUUCAUGGCA	2	62.7825	3	0.624377	Output/LH/cleaveLand_result/t_plot/PC-3p-36405_1247_psu.T.00014418.1_400_TPlot.pdf	1	25.5853	4	0.950699	Output/FD/cleaveLand_result/t_plot/PC-3p-36405_1247_psu.T.00014418.1_400_TPlot.pdf	62.7825	25.5853	1.29505	up	7.5875e-05	9.16444e-05
PC-3p-36405_1247	psu.T.00015106.1	psu.G.00015106	psu.G.00015106	coatomer subunit beta-1-like [Cicer arietinum]	GO:0000139(Golgi membrane);GO:0005198(structural molecule activity);GO:0005829(cytosol);GO:0006886(intracellular protein transport);GO:0016020(membrane);GO:0030276(clathrin binding)	NA	376	398	388	0.714689	7	.(((((.(((((((((((.(((.&.)))-)))))))))))-))))).	AGCCAUCGAAAGUUGAGGUGAAC&UUUC-CCUCGAUUUUC-AUGGCA	1	31.3913	4	0.77205	Output/LH/cleaveLand_result/t_plot/PC-3p-36405_1247_psu.T.00015106.1_388_TPlot.pdf	1	25.5853	4	0.811578	Output/FD/cleaveLand_result/t_plot/PC-3p-36405_1247_psu.T.00015106.1_388_TPlot.pdf	31.3913	25.5853	0.29505	up	0.44178	0.446811
PC-3p-36405_1247	psu.T.00017043.1	psu.G.00017043	psu.G.00017043	PREDICTED: uncharacterized protein LOC104599327 [Nelumbo nucifera]	GO:0005634(nucleus)	NA	489	511	502	0.677966	6.5	.((((..(((.((((((((((((&)))))))))))).)))--)))).	AGCCACAUGGUAAUUGAGGGGAA&UUUCCCUCGAUUUUCA--UGGCA	0	0	NA	NA	NA	1	25.5853	4	0.964497	Output/FD/cleaveLand_result/t_plot/PC-3p-36405_1247_psu.T.00017043.1_502_TPlot.pdf	0	25.5853	-Inf	down	4.2319e-07	5.45038e-07
PC-3p-36405_1247	psu.T.00017456.1	psu.G.00017456	psu.G.00017456	Hydroxymethylglutaryl-CoA synthase [Actinidia chinensis var. chinensis]	GO:0003985(acetyl-CoA C-acetyltransferase activity);GO:0004421(hydroxymethylglutaryl-CoA synthase activity);GO:0005739(mitochondrion);GO:0005829(cytosol);GO:0009506(plasmodesma);GO:0016126(sterol biosynthetic process);GO:0019287(isopentenyl diphosphate biosynthetic process, mevalonate pathway)	ko00650(Butanoate metabolism);ko00072(Synthesis and degradation of ketone bodies);ko00280(Valine, leucine and isoleucine degradation);ko00900(Terpenoid backbone biosynthesis)	1155	1176	1166	0.69209	7	(((((((((.(((((.((((((&))))))-))))).)))))))))	UGUCAUGAAUGUUGAUGGGAAG&UUUCCC-UCGAUUUUCAUGGCA	23	721.999	2	0.755036	Output/LH/cleaveLand_result/t_plot/PC-3p-36405_1247_psu.T.00017456.1_1166_TPlot.pdf	10	255.853	2	0.804583	Output/FD/cleaveLand_result/t_plot/PC-3p-36405_1247_psu.T.00017456.1_1166_TPlot.pdf	721.999	255.853	1.49668	up	2.8166e-50	9.56447e-49
PC-3p-36405_1247	psu.T.00019155.1	psu.G.00019155	psu.G.00019155	probable fructokinase-4 [Ziziphus jujuba]	GO:0005524(ATP binding);GO:0005737(cytoplasm);GO:0005829(cytosol);GO:0006000(fructose metabolic process);GO:0008865(fructokinase activity);GO:0016301(kinase activity);GO:0019252(starch biosynthetic process)	ko00051(Fructose and mannose metabolism);ko00500(Starch and sucrose metabolism);ko00520(Amino sugar and nucleotide sugar metabolism)	423	443	434	0.661017	6.5	.(.(((.(((((((((((((.&.))))))))))))).))).).	CGGCGUUAAAGUCGAGGGGAU&UUUCCCUCGAUUUUCAUGGCA	6	188.348	3	0.736902	Output/LH/cleaveLand_result/t_plot/PC-3p-36405_1247_psu.T.00019155.1_434_TPlot.pdf	3	76.7558	3	0.833891	Output/FD/cleaveLand_result/t_plot/PC-3p-36405_1247_psu.T.00019155.1_434_TPlot.pdf	188.348	76.7558	1.29505	up	7.174e-12	2.16638e-11
PC-3p-36405_1247	psu.T.00021904.1	psu.G.00021904	psu.G.00021904	hypothetical protein PRUPE_5G013900 [Prunus persica]	GO:0046577(long-chain-alcohol oxidase activity)	NA	1574	1593	1585	0.694915	6	(((((((((.(((-(((((((&))))))).))).)))))))))	UGCCGUGGGUAUC-AGGGAAG&UUUCCCUCGAUUUUCAUGGCA	0	0	NA	NA	NA	1	25.5853	4	0.907494	Output/FD/cleaveLand_result/t_plot/PC-3p-36405_1247_psu.T.00021904.1_1585_TPlot.pdf	0	25.5853	-Inf	down	4.2319e-07	5.45038e-07
PC-3p-36405_1247	psu.T.00026391.1	psu.G.00026391	psu.G.00026391	transcription initiation factor TFIID subunit 15b [Populus trichocarpa]	GO:0003723(RNA binding);GO:0005634(nucleus);GO:0006351(transcription, DNA-templated);GO:0006355(regulation of transcription, DNA-templated);GO:0009507(chloroplast);GO:0046872(metal ion binding)	NA	769	789	780	0.700565	6	(((.((((((((((.(((((.&.))))).)))))))))).)))	UGCGAUGAAAAUUGUGGGGAU&UUUCCCUCGAUUUUCAUGGCA	5	156.956	2	0.698458	Output/LH/cleaveLand_result/t_plot/PC-3p-36405_1247_psu.T.00026391.1_780_TPlot.pdf	4	102.341	2	0.751282	Output/FD/cleaveLand_result/t_plot/PC-3p-36405_1247_psu.T.00026391.1_780_TPlot.pdf	156.956	102.341	0.616978	up	0.0006941	0.00081866
PC-3p-36405_1247	psu.T.00028643.1	psu.G.00028643	psu.G.00028643	uncharacterized protein LOC111019483 [Momordica charantia]	GO:0005375(copper ion transmembrane transporter activity);GO:0009793(embryo development ending in seed dormancy)	NA	442	462	453	0.706215	6.5	.((((((((((((((.(((((&))))).)))))))))))))).	GGCCGUGGGAAUUGGUGGAAA&UUUCCCUCGAUUUUCAUGGCA	2	62.7825	2	0.673368	Output/LH/cleaveLand_result/t_plot/PC-3p-36405_1247_psu.T.00028643.1_453_TPlot.pdf	3	76.7558	2	0.727107	Output/FD/cleaveLand_result/t_plot/PC-3p-36405_1247_psu.T.00028643.1_453_TPlot.pdf	62.7825	76.7558	-0.289913	down	0.23683	0.258417
PC-3p-36405_1247	psu.T.00030382.1	psu.G.00030382	psu.G.00030382	uncharacterized protein LOC112017200 [Quercus suber]	GO:0003677(DNA binding);GO:0003723(RNA binding);GO:0005739(mitochondrion);GO:0008150(biological_process)	NA	489	510	501	0.658192	6.5	((((((.((((.((((((((((&)))))))))).))))-))))))	UGCUAUAGAAGCUUGGGGGAAA&UUUCCCUCGAUUUUC-AUGGCA	1	31.3913	4	0.981227	Output/LH/cleaveLand_result/t_plot/PC-3p-36405_1247_psu.T.00030382.1_501_TPlot.pdf	0	0	NA	NA	NA	31.3913	0	Inf	up	2.1087e-08	3.95158e-08
PC-3p-36405_1247	psu.T.00031094.1	psu.G.00031094	psu.G.00031094	PREDICTED: E3 ubiquitin-protein ligase MARCH1 [Vitis vinifera]	GO:0005737(cytoplasm);GO:0008270(zinc ion binding);GO:0016021(integral component of membrane)	NA	483	503	494	0.69774	7	((((..((.(((.((((((((&)))))))).))).))..))))	UGCCUGGAUAGUGGAGGGGAA&UUUCCCUCGAUUUUCAUGGCA	1	31.3913	4	0.849035	Output/LH/cleaveLand_result/t_plot/PC-3p-36405_1247_psu.T.00031094.1_494_TPlot.pdf	0	0	NA	NA	NA	31.3913	0	Inf	up	2.1087e-08	3.95158e-08
PC-3p-376410_66	psu.T.00000892.1	psu.G.00000892	psu.G.00000892	PREDICTED: homeobox-DDT domain protein RLT2 isoform X1 [Vitis vinifera]	GO:0003700(DNA binding transcription factor activity);GO:0005515(protein binding);GO:0005634(nucleus);GO:0006351(transcription, DNA-templated);GO:0006355(regulation of transcription, DNA-templated);GO:0009908(flower development);GO:0010228(vegetative to reproductive phase transition of meristem);GO:0043565(sequence-specific DNA binding);GO:0045892(negative regulation of transcription, DNA-templat…	NA	2361	2383	2373	0.670561	6.5	(((..(((((((((((((.((((&))))-)))))))))))))-.)))	GGUAAAGGGUCCUGGUGCAUUCA&UGAA-GCACUAGGGCUCU-AGCC	0	0	NA	NA	NA	1	25.5853	4	0.914784	Output/FD/cleaveLand_result/t_plot/PC-3p-376410_66_psu.T.00000892.1_2373_TPlot.pdf	0	25.5853	-Inf	down	4.2319e-07	5.45038e-07
PC-3p-376410_66	psu.T.00015792.1	psu.G.00015792	psu.G.00015792	PREDICTED: nuclear export mediator factor Nemf isoform X1 [Juglans regia]	GO:0003676(nucleic acid binding);GO:0005634(nucleus);GO:0008270(zinc ion binding);GO:0009793(embryo development ending in seed dormancy)	NA	2455	2476	2467	0.731308	6	((((((((((.((((((((((.&.))))))))))-))))))))))	GGUUGGAGCUGCUAGUGUUUCU&UGAAGCACUAG-GGCUCUAGCC	3	94.1738	3	0.177851	Output/LH/cleaveLand_result/t_plot/PC-3p-376410_66_psu.T.00015792.1_2467_TPlot.pdf	3	76.7558	2	0.335124	Output/FD/cleaveLand_result/t_plot/PC-3p-376410_66_psu.T.00015792.1_2467_TPlot.pdf	94.1738	76.7558	0.29505	up	0.18276	0.20192
PC-3p-376410_66	psu.T.00023229.1	psu.G.00023229	psu.G.00023229	Phospholipid-transporting ATPase [Actinidia chinensis var. chinensis]	GO:0004012(phospholipid-translocating ATPase activity);GO:0005886(plasma membrane)	NA	533	551	542	0.651869	4	((.-((-((((((((((((((&)))))))))))))).))..))	GGG-AG-GCUCUAGUGCUUCA&UGAAGCACUAGGGCUCUAGCC	2	62.7825	2	0.855451	Output/LH/cleaveLand_result/t_plot/PC-3p-376410_66_psu.T.00023229.1_542_TPlot.pdf	0	0	NA	NA	NA	62.7825	0	Inf	up	2.3061e-15	9.65459e-15
PC-3p-376410_66	psu.T.00023722.1	psu.G.00023722	psu.G.00023722	PREDICTED: 5'-adenylylsulfate reductase-like 4 [Vitis vinifera]	GO:0003756(protein disulfide isomerase activity);GO:0005783(endoplasmic reticulum);GO:0006457(protein folding);GO:0034976(response to endoplasmic reticulum stress)	NA	1265	1283	1275	0.654206	5.5	.(((((((-(((((-((((((&)))))).))))).))))))).	UGCUAGGG-CCUGG-GCUUCA&UGAAGCACUAGGGCUCUAGCC	1	31.3913	4	0.942748	Output/LH/cleaveLand_result/t_plot/PC-3p-376410_66_psu.T.00023722.1_1275_TPlot.pdf	0	0	NA	NA	NA	31.3913	0	Inf	up	2.1087e-08	3.95158e-08
PC-3p-378809_65	psu.T.00013586.1	psu.G.00013586	psu.G.00013586	Elongation factor 1-gamma [Prunus yedoensis var. nudiflora]	GO:0003746(translation elongation factor activity);GO:0004364(glutathione transferase activity);GO:0005634(nucleus);GO:0005737(cytoplasm);GO:0006749(glutathione metabolic process)	NA	191	212	203	0.653061	5.5	((.(((..((((((((.(((((&))))).))))))))-.))).))	AGCUGUUUCUCAGCCAGGAAAG&CUUUCGUGGCUGAG-UGCAUCU	1	31.3913	4	0.967216	Output/LH/cleaveLand_result/t_plot/PC-3p-378809_65_psu.T.00013586.1_203_TPlot.pdf	3	76.7558	3	0.815001	Output/FD/cleaveLand_result/t_plot/PC-3p-378809_65_psu.T.00013586.1_203_TPlot.pdf	31.3913	76.7558	-1.28991	down	1.2867e-05	1.60834e-05
PC-3p-378809_65	psu.T.00016280.1	psu.G.00016280	psu.G.00016280	glyceraldehyde 3-phosphate dehydrogenase, partial [Paeonia suffruticosa]	GO:0003677(DNA binding);GO:0004365(glyceraldehyde-3-phosphate dehydrogenase (NAD+) (phosphorylating) activity);GO:0005507(copper ion binding);GO:0005618(cell wall);GO:0005634(nucleus);GO:0005730(nucleolus);GO:0005737(cytoplasm);GO:0005739(mitochondrion);GO:0005777(peroxisome);GO:0005794(Golgi apparatus);GO:0005829(cytosol);GO:0005886(plasma membrane);GO:0006094(gluconeogenesis);GO:0006096(glycoly…	ko00010(Glycolysis / Gluconeogenesis);ko00710(Carbon fixation in photosynthetic organisms)	1056	1076	1067	0.668367	6.5	((((((.(((((((.((((.(&).)))).))))))).))))))	AGGUGCUCUCAGCCCUGAAUG&CUUUCGUGGCUGAGUGCAUCU	4	125.565	3	0.634275	Output/LH/cleaveLand_result/t_plot/PC-3p-378809_65_psu.T.00016280.1_1067_TPlot.pdf	0	0	NA	NA	NA	125.565	0	Inf	up	3.8132e-29	5.0604e-28
PC-3p-378809_65	psu.T.00018540.1	psu.G.00018540	psu.G.00018540	Uncharacterized protein CK203_033559 [Vitis vinifera]	GO:0005634(nucleus);GO:0008150(biological_process)	NA	663	681	672	0.681122	6	(((-((((-(((((((((((.&.))))))))))).)))).)))	GGA-GCGC-CAGCCACGGGAU&CUUUCGUGGCUGAGUGCAUCU	2	62.7825	2	0.773853	Output/LH/cleaveLand_result/t_plot/PC-3p-378809_65_psu.T.00018540.1_672_TPlot.pdf	1	25.5853	4	0.9215	Output/FD/cleaveLand_result/t_plot/PC-3p-378809_65_psu.T.00018540.1_672_TPlot.pdf	62.7825	25.5853	1.29505	up	7.5875e-05	9.16444e-05
PC-3p-378809_65	psu.T.00023536.1	psu.G.00023536	psu.G.00023536	PREDICTED: eukaryotic translation initiation factor 2 subunit gamma-like [Gossypium raimondii]	GO:0001731(formation of translation preinitiation complex);GO:0003743(translation initiation factor activity);GO:0003924(GTPase activity);GO:0005622(intracellular)	ko03013(RNA transport)	1130	1150	1142	0.668367	7	(((.((((((((((((-(((((&))))).))))))))))))-)))	AGGUUGCGCUCAGUCG-GAGAG&CUUUCGUGGCUGAGUGCA-UCU	0	0	NA	NA	NA	2	51.1705	3	0.738246	Output/FD/cleaveLand_result/t_plot/PC-3p-378809_65_psu.T.00023536.1_1142_TPlot.pdf	0	51.1705	-Inf	down	8.4624e-13	2.57943e-12
PC-3p-378809_65	psu.T.00023854.1	psu.G.00023854	psu.G.00023854	pre-mRNA-splicing factor CWC22 homolog [Arachis duranensis]	GO:0000398(mRNA splicing, via spliceosome);GO:0003723(RNA binding);GO:0071006(U2-type catalytic step 1 spliceosome);GO:0071013(catalytic step 2 spliceosome)	NA	749	768	759	0.681122	4.5	(((-(((.(((((((((((((&))))))))))))).))).)))	AGG-GCAGUCAGUCAUGAAAG&CUUUCGUGGCUGAGUGCAUCU	1	31.3913	4	0.90002	Output/LH/cleaveLand_result/t_plot/PC-3p-378809_65_psu.T.00023854.1_759_TPlot.pdf	0	0	NA	NA	NA	31.3913	0	Inf	up	2.1087e-08	3.95158e-08
PC-3p-378809_65	psu.T.00024109.1	psu.G.00024109	psu.G.00024109	Xyloglucan endotransglucosylase/hydrolase protein 22 [Vitis vinifera]	GO:0004553(hydrolase activity, hydrolyzing O-glycosyl compounds);GO:0005618(cell wall);GO:0005794(Golgi apparatus);GO:0009408(response to heat);GO:0009409(response to cold);GO:0009507(chloroplast);GO:0009612(response to mechanical stimulus);GO:0009664(plant-type cell wall organization);GO:0009733(response to auxin);GO:0009741(response to brassinosteroid);GO:0010411(xyloglucan metabolic process);G…	NA	282	301	292	0.734694	7	.((((-(((.(((((((((((&))))))))))).))).)))).	UGAUG-ACUGGGCCACGAGGG&CUUUCGUGGCUGAGUGCAUCU	1	31.3913	4	0.539607	Output/LH/cleaveLand_result/t_plot/PC-3p-378809_65_psu.T.00024109.1_292_TPlot.pdf	0	0	NA	NA	NA	31.3913	0	Inf	up	2.1087e-08	3.95158e-08
PC-3p-378809_65	psu.T.00024459.1	psu.G.00024459	psu.G.00024459	PREDICTED: eukaryotic translation initiation factor 2 subunit gamma-like [Gossypium raimondii]	GO:0001731(formation of translation preinitiation complex);GO:0003743(translation initiation factor activity);GO:0003924(GTPase activity);GO:0005622(intracellular)	ko03013(RNA transport)	1590	1610	1602	0.668367	7	(((.((((((((((((-(((((&))))).))))))))))))-)))	AGGUUGCGCUCAGUCG-GAGAG&CUUUCGUGGCUGAGUGCA-UCU	2	62.7825	3	0.624377	Output/LH/cleaveLand_result/t_plot/PC-3p-378809_65_psu.T.00024459.1_1602_TPlot.pdf	0	0	NA	NA	NA	62.7825	0	Inf	up	2.3061e-15	9.65459e-15
PC-3p-378809_65	psu.T.00026391.1	psu.G.00026391	psu.G.00026391	transcription initiation factor TFIID subunit 15b [Populus trichocarpa]	GO:0003723(RNA binding);GO:0005634(nucleus);GO:0006351(transcription, DNA-templated);GO:0006355(regulation of transcription, DNA-templated);GO:0009507(chloroplast);GO:0046872(metal ion binding)	NA	8	26	17	0.65051	7	((((((((--(((((((((((&)))))))))))..))))))))	GGAUGUAC--GGUCACGAAGG&CUUUCGUGGCUGAGUGCAUCU	0	0	NA	NA	NA	1	25.5853	4	0.984377	Output/FD/cleaveLand_result/t_plot/PC-3p-378809_65_psu.T.00026391.1_17_TPlot.pdf	0	25.5853	-Inf	down	4.2319e-07	5.45038e-07
PC-3p-378809_65	psu.T.00030466.1	psu.G.00030466	psu.G.00030466	protein RTF1 homolog, partial [Ziziphus jujuba]	GO:0003677(DNA binding);GO:0005634(nucleus);GO:0006368(transcription elongation from RNA polymerase II promoter);GO:0009908(flower development);GO:0009910(negative regulation of flower development);GO:0016570(histone modification);GO:0016593(Cdc73/Paf1 complex);GO:0045893(positive regulation of transcription, DNA-templated);GO:1990269(RNA polymerase II C-terminal domain phosphoserine binding)	NA	1768	1788	1779	0.65051	7	(((((.(((((((((.((((.&.)))).))))))))).)))))	AGAUGGACUCGGUCGAGAAAU&CUUUCGUGGCUGAGUGCAUCU	0	0	NA	NA	NA	1	25.5853	4	0.98257	Output/FD/cleaveLand_result/t_plot/PC-3p-378809_65_psu.T.00030466.1_1779_TPlot.pdf	0	25.5853	-Inf	down	4.2319e-07	5.45038e-07
PC-3p-378809_65	psu.T.00031212.1	psu.G.00031212	psu.G.00031212	annexin-like protein RJ4 isoform X1 [Rosa chinensis]	GO:0005509(calcium ion binding);GO:0005544(calcium-dependent phospholipid binding);GO:0005634(nucleus);GO:0009408(response to heat);GO:0009409(response to cold);GO:0009414(response to water deprivation);GO:0009651(response to salt stress)	NA	819	839	830	0.813776	6	(((((((((((((((((.((.&.)).)))))))))))))))))	AGAUGCACUUAGCCGCGUGAU&CUUUCGUGGCUGAGUGCAUCU	9	282.521	2	0.0468222	Output/LH/cleaveLand_result/t_plot/PC-3p-378809_65_psu.T.00031212.1_830_TPlot.pdf	2	51.1705	3	0.0352654	Output/FD/cleaveLand_result/t_plot/PC-3p-378809_65_psu.T.00031212.1_830_TPlot.pdf	282.521	51.1705	2.46497	up	9.1421e-37	1.98321e-35
PC-3p-378809_65	psu.T.00032122.1	psu.G.00032122	psu.G.00032122	Annexin [Trema orientale]	GO:0005509(calcium ion binding);GO:0005544(calcium-dependent phospholipid binding);GO:0005634(nucleus);GO:0009408(response to heat);GO:0009409(response to cold);GO:0009414(response to water deprivation);GO:0009651(response to salt stress)	NA	663	683	674	0.813776	6	(((((((((((((((((.((.&.)).)))))))))))))))))	AGAUGCACUUAGCCGCGUGAU&CUUUCGUGGCUGAGUGCAUCU	3	94.1738	3	0.0176455	Output/LH/cleaveLand_result/t_plot/PC-3p-378809_65_psu.T.00032122.1_674_TPlot.pdf	4	102.341	3	0.0236507	Output/FD/cleaveLand_result/t_plot/PC-3p-378809_65_psu.T.00032122.1_674_TPlot.pdf	94.1738	102.341	-0.119988	down	0.56014	0.563448
PC-3p-378809_65	psu.T.00033042.1	psu.G.00033042	psu.G.00033042	PREDICTED: serine/threonine-protein kinase ATG1c [Vitis vinifera]	GO:0000045(autophagosome assembly);GO:0005737(cytoplasm);GO:0016301(kinase activity);GO:0016310(phosphorylation)	ko04136(Autophagy - other eukaryotes)	1169	1189	1180	0.681122	6.5	(((.(((-((((((((((((((&)))))))))))))).)))-)))	AGGCUGC-CUCGGCUAUGGAAG&CUUUCGUGGCUGAGUGCA-UCU	3	94.1738	2	0.777439	Output/LH/cleaveLand_result/t_plot/PC-3p-378809_65_psu.T.00033042.1_1180_TPlot.pdf	2	51.1705	2	0.825169	Output/FD/cleaveLand_result/t_plot/PC-3p-378809_65_psu.T.00033042.1_1180_TPlot.pdf	94.1738	51.1705	0.880012	up	0.00036092	0.000429491
PC-3p-378809_65	psu.T.00033194.1	psu.G.00033194	psu.G.00033194	PREDICTED: elongation factor 1-gamma [Vitis vinifera]	GO:0003746(translation elongation factor activity);GO:0004364(glutathione transferase activity);GO:0005634(nucleus);GO:0005737(cytoplasm);GO:0006749(glutathione metabolic process)	NA	1225	1246	1237	0.653061	5.5	((.(((..((((((((.(((((&))))).))))))))-.))).))	AGCUGUUUCUCAGCCAGGAAAG&CUUUCGUGGCUGAG-UGCAUCU	1	31.3913	4	0.962992	Output/LH/cleaveLand_result/t_plot/PC-3p-378809_65_psu.T.00033194.1_1237_TPlot.pdf	2	51.1705	3	0.803594	Output/FD/cleaveLand_result/t_plot/PC-3p-378809_65_psu.T.00033194.1_1237_TPlot.pdf	31.3913	51.1705	-0.70495	down	0.029491	0.0331718
PC-3p-378809_65	psu.T.00035519.1	psu.G.00035519	psu.G.00035519	PREDICTED: probable xyloglucan endotransglucosylase/hydrolase protein 23 [Vitis vinifera]	GO:0004553(hydrolase activity, hydrolyzing O-glycosyl compounds);GO:0005576(extracellular region);GO:0005618(cell wall);GO:0005794(Golgi apparatus);GO:0010411(xyloglucan metabolic process);GO:0016762(xyloglucan:xyloglucosyl transferase activity);GO:0016798(hydrolase activity, acting on glycosyl bonds);GO:0042546(cell wall biogenesis);GO:0048046(apoplast);GO:0071555(cell wall organization)	ko04075(Plant hormone signal transduction)	567	586	577	0.734694	7	.((((-(((.(((((((((((&))))))))))).))).)))).	UGAUG-ACUGGGCCACGAGGG&CUUUCGUGGCUGAGUGCAUCU	1	31.3913	4	0.50488	Output/LH/cleaveLand_result/t_plot/PC-3p-378809_65_psu.T.00035519.1_577_TPlot.pdf	0	0	NA	NA	NA	31.3913	0	Inf	up	2.1087e-08	3.95158e-08
PC-3p-380631_64	psu.T.00019861.1	psu.G.00019861	psu.G.00019861	uncharacterized protein LOC110645052 isoform X2 [Hevea brasiliensis]	GO:0000453(enzyme-directed rRNA 2'-O-methylation);GO:0008650(rRNA (uridine-2'-O-)-methyltransferase activity)	NA	615	633	625	0.650538	7	..(((.((((((-((.((((&)))).)).)))))).)))..	GUUCUGGUCCAG-CCGAUGA&UCAUGGGUCUGGACGAGAUU	0	0	NA	NA	NA	1	25.5853	4	0.946481	Output/FD/cleaveLand_result/t_plot/PC-3p-380631_64_psu.T.00019861.1_625_TPlot.pdf	0	25.5853	-Inf	down	4.2319e-07	5.45038e-07
PC-3p-380631_64	psu.T.00032500.1	psu.G.00032500	psu.G.00032500	protein PIN-LIKES 7-like [Quercus suber]	GO:0005789(endoplasmic reticulum membrane);GO:0009672(auxin:proton symporter activity);GO:0009733(response to auxin);GO:0009734(auxin-activated signaling pathway);GO:0009926(auxin polar transport);GO:0016021(integral component of membrane);GO:0055085(transmembrane transport)	NA	906	924	915	0.658602	7	..(((((-((((((((((..&..)))))))))).)))))..	CCUCUCG-CCAGAUCCAUUA&UCAUGGGUCUGGACGAGAUU	3	94.1738	3	0.566882	Output/LH/cleaveLand_result/t_plot/PC-3p-380631_64_psu.T.00032500.1_915_TPlot.pdf	4	102.341	3	0.675327	Output/FD/cleaveLand_result/t_plot/PC-3p-380631_64_psu.T.00032500.1_915_TPlot.pdf	94.1738	102.341	-0.119988	down	0.56014	0.563448
PC-3p-382147_64	psu.T.00002832.1	psu.G.00002832	psu.G.00002832	Transducin/WD40 repeat-like superfamily protein isoform 2 [Theobroma cacao]	GO:0003674(molecular_function);GO:0005737(cytoplasm);GO:0005834(heterotrimeric G-protein complex);GO:0008150(biological_process);GO:0080008(Cul4-RING E3 ubiquitin ligase complex)	NA	4305	4327	4318	0.735294	6.5	(((((((((((.((((.((((((&)))))).))))-)))))))))))	GGAAAAGGGAUGCCACUGAGGAA&UUCCUUCGUGG-GUCCCUUUUCU	1	31.3913	4	0.807625	Output/LH/cleaveLand_result/t_plot/PC-3p-382147_64_psu.T.00002832.1_4318_TPlot.pdf	0	0	NA	NA	NA	31.3913	0	Inf	up	2.1087e-08	3.95158e-08
PC-3p-382147_64	psu.T.00004421.1	psu.G.00004421	psu.G.00004421	hypothetical protein CK203_017042 [Vitis vinifera]	NA	NA	143	164	156	0.715686	5.5	.(((((.(((((((-((((((((&)))))))).)))))))-))))).	CGAAAGCGGGACCU-CGAAGGAA&UUCCUUCGUGGGUCCC-UUUUCU	3	94.1738	2	0.780968	Output/LH/cleaveLand_result/t_plot/PC-3p-382147_64_psu.T.00004421.1_156_TPlot.pdf	1	25.5853	4	0.92568	Output/FD/cleaveLand_result/t_plot/PC-3p-382147_64_psu.T.00004421.1_156_TPlot.pdf	94.1738	25.5853	1.88001	up	3.6635e-10	1.05392e-09
PC-3p-382147_64	psu.T.00009166.1	psu.G.00009166	psu.G.00009166	uncharacterized protein LOC110623792 [Manihot esculenta]	GO:0016021(integral component of membrane);GO:0016491(oxidoreductase activity);GO:0055114(oxidation-reduction process)	NA	1460	1482	1473	0.735294	6.5	(((((((((((.((((.((((((&)))))).))))-)))))))))))	GGAAAAGGGAUACCACUGAGGAA&UUCCUUCGUGG-GUCCCUUUUCU	2	62.7825	2	0.668105	Output/LH/cleaveLand_result/t_plot/PC-3p-382147_64_psu.T.00009166.1_1473_TPlot.pdf	0	0	NA	NA	NA	62.7825	0	Inf	up	2.3061e-15	9.65459e-15
PC-3p-382147_64	psu.T.00010752.1	psu.G.00010752	psu.G.00010752	PREDICTED: uncharacterized protein At5g03900, chloroplastic isoform X1 [Vitis vinifera]	GO:0005759(mitochondrial matrix);GO:0006790(sulfur compound metabolic process);GO:0008198(ferrous iron binding);GO:0016226(iron-sulfur cluster assembly);GO:0051537(2 iron, 2 sulfur cluster binding);GO:0051539(4 iron, 4 sulfur cluster binding);GO:0097428(protein maturation by iron-sulfur cluster transfer)	NA	901	922	913	0.661765	6.5	..((((((((.(((((((((((&))))))))))).))))))))..	AAAAGAGGGAACUAUGAAGGAA&UUCCUUCGUGGGUCCCUUUUCU	2	62.7825	2	0.943709	Output/LH/cleaveLand_result/t_plot/PC-3p-382147_64_psu.T.00010752.1_913_TPlot.pdf	0	0	NA	NA	NA	62.7825	0	Inf	up	2.3061e-15	9.65459e-15
PC-3p-382147_64	psu.T.00016865.1	psu.G.00016865	psu.G.00016865	Ribosomal protein S4/S9 [Macleaya cordata]	GO:0003735(structural constituent of ribosome);GO:0019843(rRNA binding);GO:0022627(cytosolic small ribosomal subunit);GO:0045903(positive regulation of translational fidelity)	ko03010(Ribosome)	629	649	640	0.693627	4.5	.((((((.-((((((((((((.&.))))))))))))..)))))).	UGAGAAGA-ACCCACGAAGGAU&UUCCUUCGUGGGUCCCUUUUCU	0	0	NA	NA	NA	8	204.682	2	0.899792	Output/FD/cleaveLand_result/t_plot/PC-3p-382147_64_psu.T.00016865.1_640_TPlot.pdf	0	204.682	-Inf	down	1.966e-46	5.69045e-45
PC-3p-382147_64	psu.T.00018465.1	psu.G.00018465	psu.G.00018465	40S ribosomal protein S9-2-like [Manihot esculenta]	GO:0003735(structural constituent of ribosome);GO:0019843(rRNA binding);GO:0022627(cytosolic small ribosomal subunit);GO:0045903(positive regulation of translational fidelity)	ko03010(Ribosome)	752	772	763	0.693627	4.5	.((((((.-((((((((((((.&.))))))))))))..)))))).	UGAGAAGA-ACCCACGAAGGAU&UUCCUUCGUGGGUCCCUUUUCU	3	94.1738	2	0.864404	Output/LH/cleaveLand_result/t_plot/PC-3p-382147_64_psu.T.00018465.1_763_TPlot.pdf	1	25.5853	4	0.967295	Output/FD/cleaveLand_result/t_plot/PC-3p-382147_64_psu.T.00018465.1_763_TPlot.pdf	94.1738	25.5853	1.88001	up	3.6635e-10	1.05392e-09
PC-3p-382147_64	psu.T.00024341.1	psu.G.00024341	psu.G.00024341	probable mitochondrial saccharopine dehydrogenase-like oxidoreductase At5g39410 [Ziziphus jujuba]	GO:0005739(mitochondrion);GO:0005773(vacuole);GO:0005774(vacuolar membrane);GO:0005886(plasma membrane);GO:0009941(chloroplast envelope);GO:0016020(membrane);GO:0016491(oxidoreductase activity);GO:0031966(mitochondrial membrane);GO:0055114(oxidation-reduction process)	NA	1284	1306	1297	0.669118	7	((.(((((((.(((((.(((((.&.))))).))))).)))))))-))	GGAAGAAGGGUCCCACCGAGGAU&UUCCUUCGUGGGUCCCUUUU-CU	1	31.3913	4	0.979811	Output/LH/cleaveLand_result/t_plot/PC-3p-382147_64_psu.T.00024341.1_1297_TPlot.pdf	2	51.1705	3	0.85438	Output/FD/cleaveLand_result/t_plot/PC-3p-382147_64_psu.T.00024341.1_1297_TPlot.pdf	31.3913	51.1705	-0.70495	down	0.029491	0.0331718
PC-3p-382147_64	psu.T.00024770.1	psu.G.00024770	psu.G.00024770	nonexpresser of PR genes 1 [Camptotheca acuminata]	GO:0001666(response to hypoxia);GO:0005515(protein binding);GO:0005634(nucleus);GO:0005737(cytoplasm);GO:0008219(cell death);GO:0009408(response to heat);GO:0009611(response to wounding);GO:0009617(response to bacterium);GO:0009625(response to insect);GO:0009626(plant-type hypersensitive response);GO:0009627(systemic acquired resistance);GO:0009682(induced systemic resistance);GO:0009862(systemic…	ko04075(Plant hormone signal transduction)	1076	1096	1088	0.786765	6.5	(((((((((((((((.-((((.&.))))..)))))))))))))))	AGAGAAGGGACCCAUU-AGGAG&UUCCUUCGUGGGUCCCUUUUCU	0	0	NA	NA	NA	1	25.5853	4	0.43707	Output/FD/cleaveLand_result/t_plot/PC-3p-382147_64_psu.T.00024770.1_1088_TPlot.pdf	0	25.5853	-Inf	down	4.2319e-07	5.45038e-07
PC-3p-382147_64	psu.T.00025616.1	psu.G.00025616	psu.G.00025616	uncharacterized protein LOC112017475 [Quercus suber]	GO:0005737(cytoplasm);GO:0009507(chloroplast)	NA	3901	3922	3914	0.713235	7	((((((.(((((((((-((((..&..)))).)))))))))-))))))	GGAAGACGGGACCCAC-AAGGUU&UUCCUUCGUGGGUCCC-UUUUCU	1	31.3913	4	0.904751	Output/LH/cleaveLand_result/t_plot/PC-3p-382147_64_psu.T.00025616.1_3914_TPlot.pdf	0	0	NA	NA	NA	31.3913	0	Inf	up	2.1087e-08	3.95158e-08
PC-3p-382147_64	psu.T.00025972.1	psu.G.00025972	psu.G.00025972	NA	NA	NA	339	360	351	0.681373	7	((((((.(((((.((((((((.&.)))))))).))))).))))))	AGAAGAUGGGCCAGCGAGGGAG&UUCCUUCGUGGGUCCCUUUUCU	0	0	NA	NA	NA	1	25.5853	4	0.981079	Output/FD/cleaveLand_result/t_plot/PC-3p-382147_64_psu.T.00025972.1_351_TPlot.pdf	0	25.5853	-Inf	down	4.2319e-07	5.45038e-07
PC-3p-382147_64	psu.T.00028322.1	psu.G.00028322	psu.G.00028322	pentatricopeptide repeat-containing protein At5g13770, chloroplastic-like, partial [Prunus avium]	GO:0000977(RNA polymerase II regulatory region sequence-specific DNA binding);GO:0003700(DNA binding transcription factor activity);GO:0005634(nucleus);GO:0009507(chloroplast);GO:0009658(chloroplast organization);GO:0043231(intracellular membrane-bounded organelle);GO:0045944(positive regulation of transcription by RNA polymerase II);GO:0046983(protein dimerization activity)	NA	1038	1060	1051	0.752451	5	(((((((((.(((((((((((((&)))))))))))))-)))))))))	AGAAAGGGGUACUUAUGAAGGAG&UUCCUUCGUGGGU-CCCUUUUCU	1	31.3913	4	0.709523	Output/LH/cleaveLand_result/t_plot/PC-3p-382147_64_psu.T.00028322.1_1051_TPlot.pdf	1	25.5853	4	0.75228	Output/FD/cleaveLand_result/t_plot/PC-3p-382147_64_psu.T.00028322.1_1051_TPlot.pdf	31.3913	25.5853	0.29505	up	0.44178	0.446811
PC-3p-388777_62	psu.T.00001874.1	psu.G.00001874	psu.G.00001874	PREDICTED: myosin heavy chain, cardiac muscle isoform [Populus euphratica]	GO:0005886(plasma membrane);GO:0051015(actin filament binding)	NA	2911	2931	2922	0.655827	6.5	(((((-((((.((((((((((.&.))))))))))-)))).)))))	CUAGA-CCAUGGGUGUGAAGAU&UUUUUCACGCC-AUGGAUCUGG	0	0	NA	NA	NA	4	102.341	2	0.885896	Output/FD/cleaveLand_result/t_plot/PC-3p-388777_62_psu.T.00001874.1_2922_TPlot.pdf	0	102.341	-Inf	down	4.6617e-24	4.68923e-23
PC-3p-388777_62	psu.T.00003587.1	psu.G.00003587	psu.G.00003587	calcium-transporting ATPase 12, plasma membrane-type-like [Durio zibethinus]	GO:0005388(calcium-transporting ATPase activity);GO:0005887(integral component of plasma membrane);GO:0043231(intracellular membrane-bounded organelle)	NA	636	655	646	0.655827	5	..(((.-((((((((((((((&))))))))))))))..)))..	AAAGAA-CAUGGCGUGAAAGA&UUUUUCACGCCAUGGAUCUGG	2	62.7825	2	0.840901	Output/LH/cleaveLand_result/t_plot/PC-3p-388777_62_psu.T.00003587.1_646_TPlot.pdf	0	0	NA	NA	NA	62.7825	0	Inf	up	2.3061e-15	9.65459e-15
PC-3p-388777_62	psu.T.00007993.1	psu.G.00007993	psu.G.00007993	V-type proton ATPase subunit d2 [Ziziphus jujuba]	GO:0000325(plant-type vacuole);GO:0005773(vacuole);GO:0005774(vacuolar membrane);GO:0005794(Golgi apparatus);GO:0005886(plasma membrane);GO:0009506(plasmodesma);GO:0015991(ATP hydrolysis coupled proton transport);GO:0033179(proton-transporting V-type ATPase, V0 domain);GO:0046961(proton-transporting ATPase activity, rotational mechanism)	ko00190(Oxidative phosphorylation);ko04145(Phagosome)	694	714	705	0.663957	7	(((.((.((((((((((.(((&))).)))))))))).)).)))	CCAAGUGCGUGGCGUGAUGGA&UUUUUCACGCCAUGGAUCUGG	0	0	NA	NA	NA	1	25.5853	4	0.935183	Output/FD/cleaveLand_result/t_plot/PC-3p-388777_62_psu.T.00007993.1_705_TPlot.pdf	0	25.5853	-Inf	down	4.2319e-07	5.45038e-07
PC-3p-388777_62	psu.T.00008131.1	psu.G.00008131	psu.G.00008131	PREDICTED: 3-hydroxyisobutyryl-CoA hydrolase 1 isoform X1 [Vitis vinifera]	GO:0003860(3-hydroxyisobutyryl-CoA hydrolase activity);GO:0005777(peroxisome);GO:0006574(valine catabolic process);GO:0006635(fatty acid beta-oxidation);GO:0009409(response to cold);GO:0009733(response to auxin)	ko00640(Propanoate metabolism);ko00280(Valine, leucine and isoleucine degradation);ko00410(beta-Alanine metabolism)	127	145	137	0.663957	6	((((((((-((((-((((((.&.)))))).)))).))))))))	CCAGAUCC-UGGU-UGAAGAG&UUUUUCACGCCAUGGAUCUGG	0	0	NA	NA	NA	2	51.1705	3	0.701418	Output/FD/cleaveLand_result/t_plot/PC-3p-388777_62_psu.T.00008131.1_137_TPlot.pdf	0	51.1705	-Inf	down	8.4624e-13	2.57943e-12
PC-3p-388777_62	psu.T.00009035.1	psu.G.00009035	psu.G.00009035	LRR and NB-ARC domains-containing disease resistance protein, putative [Theobroma cacao]	NA	NA	1852	1873	1864	0.718157	6	(((((((((((.((((((((((&))))))))))-)))))))))))	UUGGAUCCGUGAGUGUGAGAAA&UUUUUCACGC-CAUGGAUCUGG	0	0	NA	NA	NA	1	25.5853	4	0.58338	Output/FD/cleaveLand_result/t_plot/PC-3p-388777_62_psu.T.00009035.1_1864_TPlot.pdf	0	25.5853	-Inf	down	4.2319e-07	5.45038e-07
PC-3p-388777_62	psu.T.00018937.1	psu.G.00018937	psu.G.00018937	ribosome biogenesis protein NSA2 homolog [Dendrobium catenatum]	GO:0000460(maturation of 5.8S rRNA);GO:0000470(maturation of LSU-rRNA);GO:0005730(nucleolus);GO:0030687(preribosome, large subunit precursor)	NA	1049	1069	1060	0.669377	5.5	(.(((((..((((((((((((&))))))))))))..))))).)	UGAGAUCAUUGGUGUGAAGAA&UUUUUCACGCCAUGGAUCUGG	0	0	NA	NA	NA	1	25.5853	4	0.902291	Output/FD/cleaveLand_result/t_plot/PC-3p-388777_62_psu.T.00018937.1_1060_TPlot.pdf	0	25.5853	-Inf	down	4.2319e-07	5.45038e-07
PC-3p-388777_62	psu.T.00019731.1	psu.G.00019731	psu.G.00019731	pre-mRNA-splicing factor SLU7-A [Abrus precatorius]	GO:0000386(second spliceosomal transesterification activity);GO:0005681(spliceosomal complex)	ko03040(Spliceosome)	436	455	446	0.696477	6	((.(((((((-(((((((((.&.))))))))).))))))).))	CCCGAUCCAU-GCGUGAGGAU&UUUUUCACGCCAUGGAUCUGG	3	94.1738	3	0.381639	Output/LH/cleaveLand_result/t_plot/PC-3p-388777_62_psu.T.00019731.1_446_TPlot.pdf	2	51.1705	3	0.475988	Output/FD/cleaveLand_result/t_plot/PC-3p-388777_62_psu.T.00019731.1_446_TPlot.pdf	94.1738	51.1705	0.880012	up	0.00036092	0.000429491
PC-3p-388777_62	psu.T.00020946.1	psu.G.00020946	psu.G.00020946	NA	NA	NA	422	443	434	0.737127	6.5	(((((((.(((.(((((((((.&.)))))))))-))).)))))))	CCAGAUUGAUGAGCGUGAGAGU&UUUUUCACGC-CAUGGAUCUGG	6	188.348	3	0.185137	Output/LH/cleaveLand_result/t_plot/PC-3p-388777_62_psu.T.00020946.1_434_TPlot.pdf	9	230.267	2	0.347346	Output/FD/cleaveLand_result/t_plot/PC-3p-388777_62_psu.T.00020946.1_434_TPlot.pdf	188.348	230.267	-0.289913	down	0.040455	0.0454452
PC-3p-388777_62	psu.T.00026159.1	psu.G.00026159	psu.G.00026159	NA	NA	NA	218	239	229	0.758808	7	..(((((((((((.((((((((&))))))))-)))))))))))..	GAAGAUCCAUGGCGGUGGAGGA&UUUUUCAC-GCCAUGGAUCUGG	66	2071.82	3	0.0687358	Output/LH/cleaveLand_result/t_plot/PC-3p-388777_62_psu.T.00026159.1_229_TPlot.pdf	105	2686.45	3	0.0912992	Output/FD/cleaveLand_result/t_plot/PC-3p-388777_62_psu.T.00026159.1_229_TPlot.pdf	2071.82	2686.45	-0.374801	down	4.6276e-19	3.50477e-18
PC-3p-388777_62	psu.T.00028305.1	psu.G.00028305	psu.G.00028305	transcription factor DIVARICATA-like [Herrania umbratica]	GO:0003677(DNA binding);GO:0003700(DNA binding transcription factor activity);GO:0005634(nucleus);GO:0006351(transcription, DNA-templated);GO:0006355(regulation of transcription, DNA-templated)	NA	145	164	156	0.756098	5	(((((((.((((((-(((((.&.))))).)))))).)))))))	CCAGAUCGAUGGCG-GAAAGU&UUUUUCACGCCAUGGAUCUGG	0	0	NA	NA	NA	4	102.341	2	0.184601	Output/FD/cleaveLand_result/t_plot/PC-3p-388777_62_psu.T.00028305.1_156_TPlot.pdf	0	102.341	-Inf	down	4.6617e-24	4.68923e-23
PC-3p-388777_62	psu.T.00029097.1	psu.G.00029097	psu.G.00029097	aconitate hydratase, cytoplasmic-like [Cucurbita moschata]	GO:0003994(aconitate hydratase activity);GO:0005507(copper ion binding);GO:0005515(protein binding);GO:0005524(ATP binding);GO:0005618(cell wall);GO:0005737(cytoplasm);GO:0005739(mitochondrion);GO:0005774(vacuolar membrane);GO:0005794(Golgi apparatus);GO:0005829(cytosol);GO:0006097(glyoxylate cycle);GO:0006099(tricarboxylic acid cycle);GO:0006101(citrate metabolic process);GO:0006102(isocitrate m…	ko00020(Citrate cycle (TCA cycle));ko00630(Glyoxylate and dicarboxylate metabolism)	1819	1841	1832	0.691057	7	((((((..((((((.((((((((&)))))))).))))))--))))))	CCGGGUGCCCAUGGAGUGAAGGA&UUUUUCACGCCAUGG--AUCUGG	5	156.956	2	0.634698	Output/LH/cleaveLand_result/t_plot/PC-3p-388777_62_psu.T.00029097.1_1832_TPlot.pdf	8	204.682	2	0.689263	Output/FD/cleaveLand_result/t_plot/PC-3p-388777_62_psu.T.00029097.1_1832_TPlot.pdf	156.956	204.682	-0.383022	down	0.012077	0.0140844
PC-3p-388777_62	psu.T.00031192.1	psu.G.00031192	psu.G.00031192	aconitate hydratase, cytoplasmic [Jatropha curcas]	GO:0003994(aconitate hydratase activity);GO:0005507(copper ion binding);GO:0005515(protein binding);GO:0005524(ATP binding);GO:0005618(cell wall);GO:0005737(cytoplasm);GO:0005739(mitochondrion);GO:0005774(vacuolar membrane);GO:0005794(Golgi apparatus);GO:0005829(cytosol);GO:0006097(glyoxylate cycle);GO:0006099(tricarboxylic acid cycle);GO:0006101(citrate metabolic process);GO:0006102(isocitrate m…	ko00020(Citrate cycle (TCA cycle));ko00630(Glyoxylate and dicarboxylate metabolism)	1966	1988	1979	0.691057	7	((((((..((((((.((((((((&)))))))).))))))--))))))	CCGGGUGCCCAUGGAGUGAAGGA&UUUUUCACGCCAUGG--AUCUGG	4	125.565	2	0.622831	Output/LH/cleaveLand_result/t_plot/PC-3p-388777_62_psu.T.00031192.1_1979_TPlot.pdf	7	179.097	2	0.677516	Output/FD/cleaveLand_result/t_plot/PC-3p-388777_62_psu.T.00031192.1_1979_TPlot.pdf	125.565	179.097	-0.512305	down	0.0021611	0.00252627
PC-3p-388777_62	psu.T.00034969.1	psu.G.00034969	psu.G.00034969	Auxin efflux carrier [Parasponia andersonii]	GO:0005783(endoplasmic reticulum);GO:0005886(plasma membrane);GO:0009926(auxin polar transport);GO:0010252(auxin homeostasis);GO:0010329(auxin efflux transmembrane transporter activity)	NA	1761	1781	1773	0.769648	6	((((.((((((((((-((((((&)))))).))))))))))-))))	CCGGAAUCCGUGGCG-GGAAGA&UUUUUCACGCCAUGGAU-CUGG	5	156.956	2	0.0768126	Output/LH/cleaveLand_result/t_plot/PC-3p-388777_62_psu.T.00034969.1_1773_TPlot.pdf	6	153.512	2	0.08859	Output/FD/cleaveLand_result/t_plot/PC-3p-388777_62_psu.T.00034969.1_1773_TPlot.pdf	156.956	153.512	0.0320155	up	0.84499	0.846864
PC-3p-398550_59	psu.T.00032702.1	psu.G.00032702	psu.G.00032702	Purine biosynthesis 4 [Theobroma cacao]	GO:0004642(phosphoribosylformylglycinamidine synthase activity);GO:0005524(ATP binding);GO:0005737(cytoplasm);GO:0006164(purine nucleotide biosynthetic process);GO:0006541(glutamine metabolic process);GO:0009156(ribonucleoside monophosphate biosynthetic process)	ko00230(Purine metabolism)	3092	3117	3108	0.765537	7	.((((((((...(((((((((((((.&.)))))))))))))--.)))))))).	CCCAUGGCGAGGGAAGAGCUUAUUUC&AAAAUAAGUUUUUC--ACGCCAUGGU	0	0	NA	NA	NA	1	25.5853	4	0.103671	Output/FD/cleaveLand_result/t_plot/PC-3p-398550_59_psu.T.00032702.1_3108_TPlot.pdf	0	25.5853	-Inf	down	4.2319e-07	5.45038e-07
PC-3p-404182_57	psu.T.00002428.1	psu.G.00002428	psu.G.00002428	PREDICTED: villin-2 [Vitis vinifera]	GO:0003779(actin binding);GO:0005515(protein binding);GO:0005737(cytoplasm);GO:0005829(cytosol);GO:0005856(cytoskeleton);GO:0007010(cytoskeleton organization);GO:0051015(actin filament binding);GO:0051017(actin filament bundle assembly);GO:0051693(actin filament capping)	NA	272	293	283	0.692308	6	(((((((((((.((((((.(((&)))-)))))).)))))))))))	UUCUUGGUGGUCGUGCAGUGCA&UGU-CUGCACCACCAUCGAGAA	2	62.7825	3	0.31193	Output/LH/cleaveLand_result/t_plot/PC-3p-404182_57_psu.T.00002428.1_283_TPlot.pdf	2	51.1705	3	0.395063	Output/FD/cleaveLand_result/t_plot/PC-3p-404182_57_psu.T.00002428.1_283_TPlot.pdf	62.7825	51.1705	0.29505	up	0.27668	0.29691
PC-3p-404182_57	psu.T.00011507.1	psu.G.00011507	psu.G.00011507	Transketolase [Macleaya cordata]	GO:0004802(transketolase activity);GO:0009535(chloroplast thylakoid membrane)	ko00030(Pentose phosphate pathway);ko00710(Carbon fixation in photosynthetic organisms);ko01051(Biosynthesis of ansamycins)	1339	1359	1350	0.674938	7	((((((((((..((((((((.&.))))))))..))))))))))	UUCUUGGUGGCAGUGCAGAUC&UGUCUGCACCACCAUCGAGAA	1	31.3913	4	0.845331	Output/LH/cleaveLand_result/t_plot/PC-3p-404182_57_psu.T.00011507.1_1350_TPlot.pdf	2	51.1705	3	0.602075	Output/FD/cleaveLand_result/t_plot/PC-3p-404182_57_psu.T.00011507.1_1350_TPlot.pdf	31.3913	51.1705	-0.70495	down	0.029491	0.0331718
PC-3p-404182_57	psu.T.00024494.1	psu.G.00024494	psu.G.00024494	uncharacterized protein LOC112016312 [Quercus suber]	GO:0003674(molecular_function);GO:0005634(nucleus);GO:0005829(cytosol);GO:0008150(biological_process)	NA	767	787	778	0.657568	6.5	..((((((((((.((-((((((&)))))).))-))))))))))..	AACUUGAUGGUGAGU-CAGACA&UGUCUGCAC-CACCAUCGAGAA	0	0	NA	NA	NA	1	25.5853	4	0.983498	Output/FD/cleaveLand_result/t_plot/PC-3p-404182_57_psu.T.00024494.1_778_TPlot.pdf	0	25.5853	-Inf	down	4.2319e-07	5.45038e-07
PC-3p-404182_57	psu.T.00024614.1	psu.G.00024614	psu.G.00024614	F-box protein At1g47056 [Citrus clementina]	GO:0004842(ubiquitin-protein transferase activity);GO:0005634(nucleus);GO:0006511(ubiquitin-dependent protein catabolic process);GO:0016567(protein ubiquitination)	NA	1611	1630	1621	0.717122	5.5	..((((-(((((((((((((.&.))))))))))))).))))..	AACUUG-UGGUGGUGCAGAUU&UGUCUGCACCACCAUCGAGAA	2	62.7825	2	0.329422	Output/LH/cleaveLand_result/t_plot/PC-3p-404182_57_psu.T.00024614.1_1621_TPlot.pdf	0	0	NA	NA	NA	62.7825	0	Inf	up	2.3061e-15	9.65459e-15
PC-3p-404182_57	psu.T.00025570.1	psu.G.00025570	psu.G.00025570	PREDICTED: BTB/POZ and MATH domain-containing protein 4 isoform X1 [Theobroma cacao]	GO:0005515(protein binding);GO:0005634(nucleus);GO:0005829(cytosol);GO:0006970(response to osmotic stress);GO:0016567(protein ubiquitination);GO:0042631(cellular response to water deprivation);GO:0071472(cellular response to salt stress)	NA	1580	1601	1592	0.751861	6	.((((.((((((((((.((((.&.)))).))))))))))-)))).	CUCUCUGAUGGUGGUGGAGAUG&UGUCUGCACCACCAUC-GAGAA	0	0	NA	NA	NA	1	25.5853	4	0.174308	Output/FD/cleaveLand_result/t_plot/PC-3p-404182_57_psu.T.00025570.1_1592_TPlot.pdf	0	25.5853	-Inf	down	4.2319e-07	5.45038e-07
PC-3p-404182_57	psu.T.00026907.1	psu.G.00026907	psu.G.00026907	3-phosphoshikimate 1-carboxyvinyltransferase [Actinidia chinensis var. chinensis]	GO:0003866(3-phosphoshikimate 1-carboxyvinyltransferase activity);GO:0005737(cytoplasm);GO:0009423(chorismate biosynthetic process)	ko00400(Phenylalanine, tyrosine and tryptophan biosynthesis)	266	285	277	0.846154	4.5	..((((((((((((((((-((&)).))))))))))))))))..	UCCUCGGUGGUGGUGCAG-CA&UGUCUGCACCACCAUCGAGAA	1	31.3913	4	0.0239484	Output/LH/cleaveLand_result/t_plot/PC-3p-404182_57_psu.T.00026907.1_277_TPlot.pdf	0	0	NA	NA	NA	31.3913	0	Inf	up	2.1087e-08	3.95158e-08
PC-3p-404182_57	psu.T.00028246.1	psu.G.00028246	psu.G.00028246	hypothetical protein CK203_058284 [Vitis vinifera]	GO:0005737(cytoplasm);GO:0008757(S-adenosylmethionine-dependent methyltransferase activity);GO:0032259(methylation)	NA	508	527	517	0.650124	7	(((((--((((((((.(((((.&.)))))-))))))))..)))))	UUCUC--UGGUGGUGACGGGCU&UGUCUG-CACCACCAUCGAGAA	5	156.956	2	0.928457	Output/LH/cleaveLand_result/t_plot/PC-3p-404182_57_psu.T.00028246.1_517_TPlot.pdf	2	51.1705	3	0.861187	Output/FD/cleaveLand_result/t_plot/PC-3p-404182_57_psu.T.00028246.1_517_TPlot.pdf	156.956	51.1705	1.61698	up	2.2494e-13	8.96912e-13
PC-3p-407387_57	psu.T.00023135.1	psu.G.00023135	psu.G.00023135	PREDICTED: ATP-dependent 6-phosphofructokinase 4, chloroplastic isoform X1 [Vitis vinifera]	GO:0003872(6-phosphofructokinase activity);GO:0005524(ATP binding);GO:0005945(6-phosphofructokinase complex);GO:0006002(fructose 6-phosphate metabolic process);GO:0006096(glycolytic process);GO:0009507(chloroplast);GO:0046872(metal ion binding)	ko00010(Glycolysis / Gluconeogenesis);ko00030(Pentose phosphate pathway);ko00051(Fructose and mannose metabolism);ko00052(Galactose metabolism);ko03018(RNA degradation)	593	615	606	0.650602	6.5	((((..(((((.(((.(((((((&))))))).))).)))))--))))	GCUCAGAGCAUGCGUGCAGUUGA&UCAACUGAACGGGUGCU--GAGC	0	0	NA	NA	NA	1	25.5853	4	0.522299	Output/FD/cleaveLand_result/t_plot/PC-3p-407387_57_psu.T.00023135.1_606_TPlot.pdf	0	25.5853	-Inf	down	4.2319e-07	5.45038e-07
PC-3p-407387_57	psu.T.00033385.1	psu.G.00033385	psu.G.00033385	elongation factor 2 [Prunus yedoensis var. nudiflora]	GO:0003924(GTPase activity);GO:0005622(intracellular);GO:0006412(translation)	NA	2194	2215	2206	0.657831	6	((((((..(((((.((((((((&)))))))).)))))-.))))))	GUUCAGAGGCCUGGUCAGUUGA&UCAACUGAACGGGU-GCUGAGC	4	125.565	2	0.285146	Output/LH/cleaveLand_result/t_plot/PC-3p-407387_57_psu.T.00033385.1_2206_TPlot.pdf	9	230.267	2	0.322674	Output/FD/cleaveLand_result/t_plot/PC-3p-407387_57_psu.T.00033385.1_2206_TPlot.pdf	125.565	230.267	-0.874875	down	2.8402e-08	5.26351e-08
PC-3p-412357_55	psu.T.00013887.1	psu.G.00013887	psu.G.00013887	phenylalanine ammonia-lyase [Quercus suber]	GO:0005515(protein binding);GO:0005737(cytoplasm);GO:0005829(cytosol);GO:0006559(L-phenylalanine catabolic process);GO:0006952(defense response);GO:0006979(response to oxidative stress);GO:0009611(response to wounding);GO:0009699(phenylpropanoid biosynthetic process);GO:0009800(cinnamic acid biosynthetic process);GO:0045548(phenylalanine ammonia-lyase activity);GO:0080167(response to karrikin)	ko00360(Phenylalanine metabolism);ko00940(Phenylpropanoid biosynthesis)	1257	1276	1268	0.654655	7	.((((((((.(((((-(((((&))))).))))).)))))))).	UGGUGGCAACUUCCA-AGGUA&UAUUUAUGGAAUUUGCCACCC	0	0	NA	NA	NA	10	255.853	2	0.309991	Output/FD/cleaveLand_result/t_plot/PC-3p-412357_55_psu.T.00013887.1_1268_TPlot.pdf	0	255.853	-Inf	down	1.3534e-57	5.4298e-56
PC-3p-412357_55	psu.T.00026499.1	psu.G.00026499	psu.G.00026499	suppressor of overexpression of constans 1 [Paeonia delavayi]	GO:0000977(RNA polymerase II regulatory region sequence-specific DNA binding);GO:0003700(DNA binding transcription factor activity);GO:0005515(protein binding);GO:0005634(nucleus);GO:0005737(cytoplasm);GO:0006351(transcription, DNA-templated);GO:0007275(multicellular organism development);GO:0008134(transcription factor binding);GO:0009409(response to cold);GO:0009739(response to gibberellin);GO:…	NA	129	149	140	0.657658	7	..((((((((.((((((((((&)))))))))).))))))))..	AAGUGGCAAGCUCUAUGAAUA&UAUUUAUGGAAUUUGCCACCC	0	0	NA	NA	NA	2	51.1705	1	0.00634392	Output/FD/cleaveLand_result/t_plot/PC-3p-412357_55_psu.T.00026499.1_140_TPlot.pdf	0	51.1705	-Inf	down	8.4624e-13	2.57943e-12
PC-3p-415579_54	psu.T.00003220.1	psu.G.00003220	psu.G.00003220	histone H1 [Citrus clementina]	NA	NA	918	937	928	0.708556	4	((.((-(((((((((((((((&))))))))))))))).)).))	GAAAG-CGACGGCCAAGGUUG&UAAUCUUGGCCGUUGACUCUC	0	0	NA	NA	NA	3	76.7558	3	0.222223	Output/FD/cleaveLand_result/t_plot/PC-3p-415579_54_psu.T.00003220.1_928_TPlot.pdf	0	76.7558	-Inf	down	1.9317e-18	1.15027e-17
PC-3p-415579_54	psu.T.00003221.1	psu.G.00003221	psu.G.00003221	Histone like [Actinidia chinensis var. chinensis]	GO:0000786(nucleosome);GO:0003677(DNA binding);GO:0005634(nucleus);GO:0005730(nucleolus);GO:0005739(mitochondrion);GO:0006334(nucleosome assembly)	NA	692	711	702	0.708556	4	((.((-(((((((((((((((&))))))))))))))).)).))	GAAAG-CGACGGCCAAGGUUG&UAAUCUUGGCCGUUGACUCUC	0	0	NA	NA	NA	2	51.1705	3	0.212859	Output/FD/cleaveLand_result/t_plot/PC-3p-415579_54_psu.T.00003221.1_702_TPlot.pdf	0	51.1705	-Inf	down	8.4624e-13	2.57943e-12
PC-3p-415579_54	psu.T.00004658.1	psu.G.00004658	psu.G.00004658	homeobox-leucine zipper protein HAT5 [Herrania umbratica]	GO:0001558(regulation of cell growth);GO:0003677(DNA binding);GO:0003700(DNA binding transcription factor activity);GO:0005515(protein binding);GO:0005634(nucleus);GO:0005739(mitochondrion);GO:0006351(transcription, DNA-templated);GO:0006355(regulation of transcription, DNA-templated);GO:0009637(response to blue light);GO:0009651(response to salt stress);GO:0009965(leaf morphogenesis);GO:0017148(…	NA	348	370	361	0.796791	5	((((((..(((((((((((((((&)))))))))))))))--))))))	GGGAGUGACGAUGGCCAAGGUUA&UAAUCUUGGCCGUUG--ACUCUC	0	0	NA	NA	NA	6	153.512	2	0.036425	Output/FD/cleaveLand_result/t_plot/PC-3p-415579_54_psu.T.00004658.1_361_TPlot.pdf	0	153.512	-Inf	down	2.9437e-35	5.30121e-34
PC-3p-415579_54	psu.T.00004830.1	psu.G.00004830	psu.G.00004830	PREDICTED: uncharacterized protein At4g22758 [Eucalyptus grandis]	GO:0003674(molecular_function);GO:0005634(nucleus)	NA	372	393	383	0.713904	7	.(((((((((((.((((((((.&.))))))))-))))))))))).	CAGAGUCGGCGGUUCGAGAUUU&UAAUCUUGG-CCGUUGACUCUC	7	219.739	3	0.14805	Output/LH/cleaveLand_result/t_plot/PC-3p-415579_54_psu.T.00004830.1_383_TPlot.pdf	8	204.682	3	0.193792	Output/FD/cleaveLand_result/t_plot/PC-3p-415579_54_psu.T.00004830.1_383_TPlot.pdf	219.739	204.682	0.102405	up	0.46482	0.469748
PC-3p-415579_54	psu.T.00017823.1	psu.G.00017823	psu.G.00017823	galactan beta-1,4-galactosyltransferase GALS1 [Carica papaya]	GO:0000139(Golgi membrane);GO:0005794(Golgi apparatus);GO:0016021(integral component of membrane);GO:0042546(cell wall biogenesis);GO:0045489(pectin biosynthetic process);GO:0048531(beta-1,3-galactosyltransferase activity);GO:0071555(cell wall organization)	NA	502	520	511	0.65508	5.5	..(((-(-(((((((((((((&))))))))))))).).)))..	CUGAG-C-GCGGCCAGGAUUA&UAAUCUUGGCCGUUGACUCUC	0	0	NA	NA	NA	1	25.5853	4	0.691662	Output/FD/cleaveLand_result/t_plot/PC-3p-415579_54_psu.T.00017823.1_511_TPlot.pdf	0	25.5853	-Inf	down	4.2319e-07	5.45038e-07
PC-3p-415579_54	psu.T.00028321.1	psu.G.00028321	psu.G.00028321	PREDICTED: transmembrane protein 53 [Nelumbo nucifera]	GO:0005575(cellular_component);GO:0008150(biological_process);GO:0016787(hydrolase activity)	NA	339	359	350	0.745989	5	(((.((((((((((((((((.&.)))))))))))))))).)))	GGGCGUUAAUGGCCGAGAUUC&UAAUCUUGGCCGUUGACUCUC	0	0	NA	NA	NA	2	51.1705	3	0.123345	Output/FD/cleaveLand_result/t_plot/PC-3p-415579_54_psu.T.00028321.1_350_TPlot.pdf	0	51.1705	-Inf	down	8.4624e-13	2.57943e-12
PC-3p-435344_50	psu.T.00018607.1	psu.G.00018607	psu.G.00018607	protein RALF-like 33 [Manihot esculenta]	GO:0009506(plasmodesma);GO:0019722(calcium-mediated signaling)	NA	674	695	686	0.671348	6.5	.((((((((((..(((((((((&)))))))))..)))))))))).	UAUUUUUCUUGAGAUGGGUUUG&CAGACCCAUGACGAGAAAAAUU	0	0	NA	NA	NA	4	102.341	3	0.164322	Output/FD/cleaveLand_result/t_plot/PC-3p-435344_50_psu.T.00018607.1_686_TPlot.pdf	0	102.341	-Inf	down	4.6617e-24	4.68923e-23
PC-3p-443743_48	psu.T.00024661.1	psu.G.00024661	psu.G.00024661	PREDICTED: uncharacterized protein LOC100853077 isoform X2 [Vitis vinifera]	GO:0003674(molecular_function);GO:0005739(mitochondrion);GO:0008150(biological_process);GO:0009507(chloroplast)	NA	358	380	371	0.700461	6.5	(((((((((-(((.(((((((((.&.))))))))).))).)))))))))	UUUGCAGUG-CUGGUUCCUUGCUA&AAGCAGGGAAGUAGGCAUUGCAAA	0	0	NA	NA	NA	1	25.5853	4	0.174308	Output/FD/cleaveLand_result/t_plot/PC-3p-443743_48_psu.T.00024661.1_371_TPlot.pdf	0	25.5853	-Inf	down	4.2319e-07	5.45038e-07
PC-3p-4471_8604	psu.T.00018388.1	psu.G.00018388	psu.G.00018388	FHA domain-containing protein [Vitis vinifera]	GO:0005634(nucleus);GO:0008150(biological_process)	NA	963	984	975	0.702186	6.5	.(((.(((.(((((((((((((&))))))))))))).))).))).	CAGCAAGUGGCCUUGGUGUCAA&UUGAUGCUAAGGCGACUAGUUU	1	31.3913	4	0.337727	Output/LH/cleaveLand_result/t_plot/PC-3p-4471_8604_psu.T.00018388.1_975_TPlot.pdf	0	0	NA	NA	NA	31.3913	0	Inf	up	2.1087e-08	3.95158e-08
PC-3p-4471_8604	psu.T.00023427.1	psu.G.00023427	psu.G.00023427	methyl-CpG-binding domain-containing protein 2 [Jatropha curcas]	GO:0000122(negative regulation of transcription by RNA polymerase II);GO:0005634(nucleus);GO:0006346(methylation-dependent chromatin silencing);GO:0008327(methyl-CpG binding)	NA	1059	1081	1072	0.666667	6.5	(((..(((((.((((((((((((&))))))))))))-)))))..)))	GAGGAGGUCGUCUUUAGCAUCAA&UUGAUGCUAAGG-CGACUAGUUU	0	0	NA	NA	NA	1	25.5853	4	0.559945	Output/FD/cleaveLand_result/t_plot/PC-3p-4471_8604_psu.T.00023427.1_1072_TPlot.pdf	0	25.5853	-Inf	down	4.2319e-07	5.45038e-07
PC-3p-4471_8604	psu.T.00023687.1	psu.G.00023687	psu.G.00023687	zinc transporter 8 [Citrus clementina]	GO:0005385(zinc ion transmembrane transporter activity);GO:0005886(plasma membrane);GO:0071577(zinc II ion transmembrane transport)	NA	118	139	130	0.770492	2.5	(((((((.((((((((((((((&)))))))))))))).)))))))	AAACUAGCUGCUUUAGCAUCAA&UUGAUGCUAAGGCGACUAGUUU	3	94.1738	2	0.0768126	Output/LH/cleaveLand_result/t_plot/PC-3p-4471_8604_psu.T.00023687.1_130_TPlot.pdf	3	76.7558	0	0.00140548	Output/FD/cleaveLand_result/t_plot/PC-3p-4471_8604_psu.T.00023687.1_130_TPlot.pdf	94.1738	76.7558	0.29505	up	0.18276	0.20192
PC-3p-4471_8604	psu.T.00028792.1	psu.G.00028792	psu.G.00028792	uncharacterized protein LOC107428606 isoform X1 [Ziziphus jujuba]	GO:0003674(molecular_function);GO:0005634(nucleus);GO:0008150(biological_process)	NA	231	253	244	0.693989	5.5	((((.(((.((((((((((((((&)))))))))))))).)))-))))	AGACUUAGACGCCUUGGUGUCAA&UUGAUGCUAAGGCGACUA-GUUU	2	62.7825	3	0.163083	Output/LH/cleaveLand_result/t_plot/PC-3p-4471_8604_psu.T.00028792.1_244_TPlot.pdf	1	25.5853	4	0.421454	Output/FD/cleaveLand_result/t_plot/PC-3p-4471_8604_psu.T.00028792.1_244_TPlot.pdf	62.7825	25.5853	1.29505	up	7.5875e-05	9.16444e-05
PC-3p-4471_8604	psu.T.00034548.1	psu.G.00034548	psu.G.00034548	protein argonaute 1 [Hevea brasiliensis]	GO:0005515(protein binding)	NA	233	255	245	0.685792	6.5	(((.((((.((((((((..((((&))))-.)))))))).)))).)))	AAGGUAGUGGCCUUAGCUCUCAA&UUGA-UGCUAAGGCGACUAGUUU	0	0	NA	NA	NA	1	25.5853	4	0.452264	Output/FD/cleaveLand_result/t_plot/PC-3p-4471_8604_psu.T.00034548.1_245_TPlot.pdf	0	25.5853	-Inf	down	4.2319e-07	5.45038e-07
PC-3p-4471_8604	psu.T.00035650.1	psu.G.00035650	psu.G.00035650	pectinesterase inhibitor 10-like [Quercus suber]	GO:0005515(protein binding);GO:0005634(nucleus);GO:0008150(biological_process)	NA	401	423	414	0.693989	5.5	((((.(((.((((((((((((((&)))))))))))))).)))-))))	AGACUUAGACGCCUUGGUGUCAA&UUGAUGCUAAGGCGACUA-GUUU	1	31.3913	4	0.369068	Output/LH/cleaveLand_result/t_plot/PC-3p-4471_8604_psu.T.00035650.1_414_TPlot.pdf	2	51.1705	2	0.29707	Output/FD/cleaveLand_result/t_plot/PC-3p-4471_8604_psu.T.00035650.1_414_TPlot.pdf	31.3913	51.1705	-0.70495	down	0.029491	0.0331718
PC-3p-449530_47	psu.T.00001621.1	psu.G.00001621	psu.G.00001621	DEAD-box ATP-dependent RNA helicase 46-like [Rosa chinensis]	GO:0004004(ATP-dependent RNA helicase activity);GO:0005739(mitochondrion);GO:0010501(RNA secondary structure unwinding)	ko03040(Spliceosome)	2620	2640	2631	0.762712	7	..((((((.((((((((((((&)))))))))))).))))))..	GGUGGUGAUGGUGGACGUUGG&CUAACGUUCACUUUCGCCGAU	6	188.348	2	0.0314636	Output/LH/cleaveLand_result/t_plot/PC-3p-449530_47_psu.T.00001621.1_2631_TPlot.pdf	10	255.853	2	0.036425	Output/FD/cleaveLand_result/t_plot/PC-3p-449530_47_psu.T.00001621.1_2631_TPlot.pdf	188.348	255.853	-0.441916	down	0.0013587	0.00160107
PC-3p-450146_46	psu.T.00001329.1	psu.G.00001329	psu.G.00001329	isoamylase 3, chloroplastic isoform X1 [Sesamum indicum]	GO:0004556(alpha-amylase activity);GO:0005975(carbohydrate metabolic process);GO:0005983(starch catabolic process);GO:0009507(chloroplast);GO:0009569(chloroplast starch grain);GO:0009570(chloroplast stroma);GO:0019156(isoamylase activity)	ko00500(Starch and sucrose metabolism)	48	68	58	0.702771	6	.((-(((((((((((((.((((&))))-))))))))))))).)).	UAG-UGCUGGGGGAGGACCGAU&AUCG-UCCUUCUCCAGCAACUC	0	0	NA	NA	NA	4	102.341	2	0.862635	Output/FD/cleaveLand_result/t_plot/PC-3p-450146_46_psu.T.00001329.1_58_TPlot.pdf	0	102.341	-Inf	down	4.6617e-24	4.68923e-23
PC-3p-450146_46	psu.T.00001886.1	psu.G.00001886	psu.G.00001886	ISA3 [Actinidia deliciosa]	GO:0004556(alpha-amylase activity);GO:0005975(carbohydrate metabolic process);GO:0005983(starch catabolic process);GO:0009507(chloroplast);GO:0009569(chloroplast starch grain);GO:0009570(chloroplast stroma);GO:0019156(isoamylase activity)	ko00500(Starch and sucrose metabolism)	267	287	277	0.702771	6	.((-(((((((((((((.((((&))))-))))))))))))).)).	UAG-UGCUGGGGGAGGACCGAU&AUCG-UCCUUCUCCAGCAACUC	4	125.565	3	0.600227	Output/LH/cleaveLand_result/t_plot/PC-3p-450146_46_psu.T.00001886.1_277_TPlot.pdf	0	0	NA	NA	NA	125.565	0	Inf	up	3.8132e-29	5.0604e-28
PC-3p-450146_46	psu.T.00011961.1	psu.G.00011961	psu.G.00011961	importin beta-like SAD2 homolog isoform X1 [Quercus suber]	GO:0005635(nuclear envelope);GO:0005829(cytosol);GO:0006606(protein import into nucleus);GO:0007165(signal transduction)	NA	2415	2434	2425	0.710327	4	(((((-((((((((((((((.&.)))))))))))))).)))))	GGGUU-UUGGAGAAGGAUGAA&AUCGUCCUUCUCCAGCAACUC	0	0	NA	NA	NA	2	51.1705	2	0.797196	Output/FD/cleaveLand_result/t_plot/PC-3p-450146_46_psu.T.00011961.1_2425_TPlot.pdf	0	51.1705	-Inf	down	8.4624e-13	2.57943e-12
PC-3p-450146_46	psu.T.00013621.1	psu.G.00013621	psu.G.00013621	probable xyloglucan endotransglucosylase/hydrolase protein 6 [Olea europaea var. sylvestris]	GO:0004553(hydrolase activity, hydrolyzing O-glycosyl compounds);GO:0005576(extracellular region);GO:0005618(cell wall);GO:0010411(xyloglucan metabolic process);GO:0016762(xyloglucan:xyloglucosyl transferase activity);GO:0016798(hydrolase activity, acting on glycosyl bonds);GO:0042546(cell wall biogenesis);GO:0048046(apoplast);GO:0071555(cell wall organization)	NA	601	622	613	0.687657	6.5	((((..((((((((((..((((&))))..))))))))))-.))))	GGGUGGGCUGGAGAAGAUCGAU&AUCGUCCUUCUCCAGC-AACUC	34	1067.3	3	0.729782	Output/LH/cleaveLand_result/t_plot/PC-3p-450146_46_psu.T.00013621.1_613_TPlot.pdf	51	1304.85	3	0.827819	Output/FD/cleaveLand_result/t_plot/PC-3p-450146_46_psu.T.00013621.1_613_TPlot.pdf	1067.3	1304.85	-0.289913	down	1.06e-06	1.36015e-06
PC-3p-450146_46	psu.T.00015003.1	psu.G.00015003	psu.G.00015003	probable 3-hydroxyisobutyrate dehydrogenase-like 2, mitochondrial [Manihot esculenta]	GO:0004616(phosphogluconate dehydrogenase (decarboxylating) activity);GO:0005634(nucleus);GO:0005739(mitochondrion);GO:0006574(valine catabolic process);GO:0008442(3-hydroxyisobutyrate dehydrogenase activity);GO:0051287(NAD binding);GO:0055114(oxidation-reduction process)	ko00630(Glyoxylate and dicarboxylate metabolism);ko00650(Butanoate metabolism)	823	845	835	0.717884	5.5	((((((.(((((((.((((((((&))))))))-)))))))-))))))	GAGUUGUUUGGGGAGAGGAUGAU&AUCGUCCU-UCUCCAG-CAACUC	2	62.7825	2	0.70324	Output/LH/cleaveLand_result/t_plot/PC-3p-450146_46_psu.T.00015003.1_835_TPlot.pdf	0	0	NA	NA	NA	62.7825	0	Inf	up	2.3061e-15	9.65459e-15
PC-3p-450146_46	psu.T.00018636.1	psu.G.00018636	psu.G.00018636	cytidine deaminase 1-like [Cucurbita maxima]	GO:0004126(cytidine deaminase activity);GO:0005829(cytosol);GO:0008270(zinc ion binding);GO:0009972(cytidine deamination)	ko00240(Pyrimidine metabolism)	556	576	567	0.672544	6	..((((.((((((((((.(((&))).)))))))))).))))..	GUGUUGGUGGAGAAGGAAGGU&AUCGUCCUUCUCCAGCAACUC	1	31.3913	4	0.990004	Output/LH/cleaveLand_result/t_plot/PC-3p-450146_46_psu.T.00018636.1_567_TPlot.pdf	2	51.1705	2	0.970547	Output/FD/cleaveLand_result/t_plot/PC-3p-450146_46_psu.T.00018636.1_567_TPlot.pdf	31.3913	51.1705	-0.70495	down	0.029491	0.0331718
PC-3p-450146_46	psu.T.00023829.1	psu.G.00023829	psu.G.00023829	NA	NA	NA	142	162	153	0.798489	6	.....((((((((((((((((&)))))))))))))))).....	UUCAAGCUGGAGAAGGGCGAU&AUCGUCCUUCUCCAGCAACUC	0	0	NA	NA	NA	2	51.1705	3	0.102109	Output/FD/cleaveLand_result/t_plot/PC-3p-450146_46_psu.T.00023829.1_153_TPlot.pdf	0	51.1705	-Inf	down	8.4624e-13	2.57943e-12
PC-3p-450146_46	psu.T.00027531.1	psu.G.00027531	psu.G.00027531	PREDICTED: pre-mRNA-splicing factor ISY1 homolog [Juglans regia]	GO:0000350(generation of catalytic spliceosome for second transesterification step);GO:0000384(first spliceosomal transesterification activity);GO:0000389(mRNA 3'-splice site recognition);GO:0000974(Prp19 complex);GO:0071012(catalytic step 1 spliceosome);GO:0071013(catalytic step 2 spliceosome);GO:0071014(post-mRNA release spliceosomal complex);GO:0071020(post-spliceosomal complex)	ko03040(Spliceosome)	355	377	368	0.690176	7	((((((..(..(((((((((((.&.)))))))))))--)..))))))	GAGUUGAGGAAGAGAAGGACGAG&AUCGUCCUUCUC--CAGCAACUC	6	188.348	2	0.891593	Output/LH/cleaveLand_result/t_plot/PC-3p-450146_46_psu.T.00027531.1_368_TPlot.pdf	1	25.5853	4	0.977703	Output/FD/cleaveLand_result/t_plot/PC-3p-450146_46_psu.T.00027531.1_368_TPlot.pdf	188.348	25.5853	2.88001	up	9.1112e-29	1.17608e-27
PC-3p-450146_46	psu.T.00029414.1	psu.G.00029414	psu.G.00029414	short-chain dehydrogenase TIC 32, chloroplastic-like isoform X2 [Rosa chinensis]	GO:0016491(oxidoreductase activity);GO:0055114(oxidation-reduction process)	NA	391	413	405	0.65995	6	(((...(((((((((((-((((((&)))))).)))))))))))---)))	GAGCUUUUGCUGGAGAA-GAUGAU&AUCGUCCUUCUCCAGCAA---CUC	0	0	NA	NA	NA	1	25.5853	4	0.998431	Output/FD/cleaveLand_result/t_plot/PC-3p-450146_46_psu.T.00029414.1_405_TPlot.pdf	0	25.5853	-Inf	down	4.2319e-07	5.45038e-07
PC-3p-460735_44	psu.T.00001439.1	psu.G.00001439	psu.G.00001439	hypothetical protein BC332_22463 [Capsicum chinense]	GO:0005634(nucleus);GO:0016567(protein ubiquitination)	NA	1165	1187	1178	0.652174	7	((((.(((((.((((((((((((&))))))))))))-)))))-))))	UGUUGUGGUUGGUCGAGAGGAUG&UAUUUUCUCGGC-AACCG-AACA	1	31.3913	4	0.866266	Output/LH/cleaveLand_result/t_plot/PC-3p-460735_44_psu.T.00001439.1_1178_TPlot.pdf	0	0	NA	NA	NA	31.3913	0	Inf	up	2.1087e-08	3.95158e-08
PC-3p-460735_44	psu.T.00001733.1	psu.G.00001733	psu.G.00001733	PREDICTED: calcineurin B-like protein 3 isoform X2 [Malus domestica]	GO:0005515(protein binding)	NA	344	364	355	0.86087	6.5	.(((((((((((((((((...&...))))))))))))))))).	CGUUUGGUUGCCGAGAAACGU&UAUUUUCUCGGCAACCGAACA	1	31.3913	4	0.135357	Output/LH/cleaveLand_result/t_plot/PC-3p-460735_44_psu.T.00001733.1_355_TPlot.pdf	0	0	NA	NA	NA	31.3913	0	Inf	up	2.1087e-08	3.95158e-08
PC-3p-460735_44	psu.T.00006675.1	psu.G.00006675	psu.G.00006675	17.8 kDa class I heat shock protein-like [Cucurbita pepo subsp. pepo]	GO:0009408(response to heat)	ko04141(Protein processing in endoplasmic reticulum)	243	263	255	0.750725	5.5	.((((.((((((((-(((((((&))))))).))))))))-)))).	GGUUCAGGUUGCCG-GAGAAUG&UAUUUUCUCGGCAACC-GAACA	0	0	NA	NA	NA	1	25.5853	4	0.58338	Output/FD/cleaveLand_result/t_plot/PC-3p-460735_44_psu.T.00006675.1_255_TPlot.pdf	0	25.5853	-Inf	down	4.2319e-07	5.45038e-07
PC-3p-460735_44	psu.T.00014158.1	psu.G.00014158	psu.G.00014158	NA	NA	NA	32	52	43	0.710145	6.5	.(((((((((((.((((((..&..)))))).))))))))))).	CGUUUGGUUGCCAAGAAAACC&UAUUUUCUCGGCAACCGAACA	0	0	NA	NA	NA	1	25.5853	4	0.777961	Output/FD/cleaveLand_result/t_plot/PC-3p-460735_44_psu.T.00014158.1_43_TPlot.pdf	0	25.5853	-Inf	down	4.2319e-07	5.45038e-07
PC-3p-460735_44	psu.T.00015806.1	psu.G.00015806	psu.G.00015806	caffeoyl-CoA O-methyltransferase [Paeonia lactiflora]	GO:0005634(nucleus);GO:0005829(cytosol);GO:0008171(O-methyltransferase activity);GO:0009805(coumarin biosynthetic process);GO:0009809(lignin biosynthetic process);GO:0032259(methylation);GO:0042409(caffeoyl-CoA O-methyltransferase activity);GO:0046686(response to cadmium ion);GO:0046872(metal ion binding)	ko00360(Phenylalanine metabolism);ko00940(Phenylpropanoid biosynthesis);ko00945(Stilbenoid, diarylheptanoid and gingerol biosynthesis);ko00941(Flavonoid biosynthesis)	382	403	394	0.669565	6.5	..(((((.((((((((((((..&..))))))))))))-)))))..	AAUUUGGUUUGCCGAGAAAACU&UAUUUUCUCGGCAA-CCGAACA	0	0	NA	NA	NA	2	51.1705	3	0.572451	Output/FD/cleaveLand_result/t_plot/PC-3p-460735_44_psu.T.00015806.1_394_TPlot.pdf	0	51.1705	-Inf	down	8.4624e-13	2.57943e-12
PC-3p-460735_44	psu.T.00022164.1	psu.G.00022164	psu.G.00022164	hypothetical protein VITISV_019370 [Vitis vinifera]	GO:0009408(response to heat);GO:0042542(response to hydrogen peroxide);GO:0045471(response to ethanol);GO:0046685(response to arsenic-containing substance);GO:0046686(response to cadmium ion);GO:0046688(response to copper ion)	ko04141(Protein processing in endoplasmic reticulum)	368	388	380	0.707246	5.5	.((((.(((((((-((((((((&)))))))).)))))))-)))).	GGUUCAGGUUGCC-AGAGAAUG&UAUUUUCUCGGCAACC-GAACA	0	0	NA	NA	NA	1	25.5853	4	0.783954	Output/FD/cleaveLand_result/t_plot/PC-3p-460735_44_psu.T.00022164.1_380_TPlot.pdf	0	25.5853	-Inf	down	4.2319e-07	5.45038e-07
PC-3p-460735_44	psu.T.00025468.1	psu.G.00025468	psu.G.00025468	uncharacterized protein LOC107412181 [Ziziphus jujuba]	GO:0005761(mitochondrial ribosome)	NA	1245	1268	1259	0.698551	6.5	.(((((((...((((((((((((.&.))))))))))))---))))))).	GGUUUGGUUGAUGCUGAGAAAAUU&UAUUUUCUCGGCA---ACCGAACA	1	31.3913	4	0.754856	Output/LH/cleaveLand_result/t_plot/PC-3p-460735_44_psu.T.00025468.1_1259_TPlot.pdf	0	0	NA	NA	NA	31.3913	0	Inf	up	2.1087e-08	3.95158e-08
PC-3p-460735_44	psu.T.00027862.1	psu.G.00027862	psu.G.00027862	PREDICTED: 17.1 kDa class II heat shock protein-like [Juglans regia]	GO:0005737(cytoplasm);GO:0009408(response to heat)	ko04141(Protein processing in endoplasmic reticulum)	448	468	460	0.753623	5.5	.(((((.(((((((-(((((((&))))))).)))))))-))))).	AGUUCGUGUUGCCG-GAGAAUG&UAUUUUCUCGGCAAC-CGAACA	0	0	NA	NA	NA	1	25.5853	4	0.522299	Output/FD/cleaveLand_result/t_plot/PC-3p-460735_44_psu.T.00027862.1_460_TPlot.pdf	0	25.5853	-Inf	down	4.2319e-07	5.45038e-07
PC-3p-460735_44	psu.T.00029437.1	psu.G.00029437	psu.G.00029437	18.1 kDa class I heat shock protein-like [Momordica charantia]	GO:0005515(protein binding);GO:0005737(cytoplasm);GO:0009408(response to heat);GO:0009644(response to high light intensity);GO:0010286(heat acclimation);GO:0042542(response to hydrogen peroxide)	ko04141(Protein processing in endoplasmic reticulum)	570	590	582	0.750725	5.5	.((((.((((((((-(((((((&))))))).))))))))-)))).	GGUUCAGGUUGCCG-GAGAAUG&UAUUUUCUCGGCAACC-GAACA	0	0	NA	NA	NA	4	102.341	3	0.334284	Output/FD/cleaveLand_result/t_plot/PC-3p-460735_44_psu.T.00029437.1_582_TPlot.pdf	0	102.341	-Inf	down	4.6617e-24	4.68923e-23
PC-3p-461236_44	psu.T.00016834.1	psu.G.00016834	psu.G.00016834	Protein transport protein SEC13-like B [Vitis vinifera]	GO:0000166(nucleotide binding);GO:0005198(structural molecule activity);GO:0005737(cytoplasm);GO:0005783(endoplasmic reticulum);GO:0005829(cytosol);GO:0006886(intracellular protein transport);GO:0006900(vesicle budding from membrane);GO:0015031(protein transport);GO:0030127(COPII vesicle coat);GO:0090114(COPII-coated vesicle budding);GO:1904263(positive regulation of TORC1 signaling)	ko03013(RNA transport);ko04141(Protein processing in endoplasmic reticulum)	858	881	872	0.680488	7	(((((-((((((.((((((((((..&..))))))))))-)))))).)))))	AGUGG-UGGAAGCUUUAUAAUGGGA&AACCAUUGUAAA-CUUCCAGCCACU	9	282.521	2	0.0468222	Output/LH/cleaveLand_result/t_plot/PC-3p-461236_44_psu.T.00016834.1_872_TPlot.pdf	17	434.949	2	0.0541369	Output/FD/cleaveLand_result/t_plot/PC-3p-461236_44_psu.T.00016834.1_872_TPlot.pdf	282.521	434.949	-0.622488	down	1.2579e-08	3.4837e-08
PC-3p-461236_44	psu.T.00025383.1	psu.G.00025383	psu.G.00025383	mitochondrial outer membrane protein porin of-like protein [Cinnamomum micranthum f. kanehirae]	GO:0005515(protein binding);GO:0005739(mitochondrion);GO:0005741(mitochondrial outer membrane);GO:0005773(vacuole);GO:0005774(vacuolar membrane);GO:0005794(Golgi apparatus);GO:0005886(plasma membrane);GO:0006820(anion transport);GO:0006952(defense response);GO:0008308(voltage-gated anion channel activity);GO:0009507(chloroplast);GO:0009536(plastid);GO:0009617(response to bacterium);GO:0009941(chl…	NA	1033	1055	1047	0.670732	6.5	((((((-((((.((((((-((((((&)))))).))))))-)))).))))))	GGUGGC-GGAAGGUUUGC-GUGGUU&AACCAUUGUAAAC-UUCCAGCCACU	1	31.3913	4	0.092407	Output/LH/cleaveLand_result/t_plot/PC-3p-461236_44_psu.T.00025383.1_1047_TPlot.pdf	0	0	NA	NA	NA	31.3913	0	Inf	up	2.1087e-08	3.95158e-08
PC-3p-461316_44	psu.T.00009979.1	psu.G.00009979	psu.G.00009979	Sulfite reductase 1 [ferredoxin] like [Actinidia chinensis var. chinensis]	GO:0009570(chloroplast stroma);GO:0016002(sulfite reductase activity);GO:0019419(sulfate reduction);GO:0050311(sulfite reductase (ferredoxin) activity)	ko00920(Sulfur metabolism)	1487	1508	1499	0.75718	6	.(((((((((..((((((((((&))))))))))-.))))))))).	UGGGAGAAGAGAUGACCGUAAA&UUUAUGGUCA-GUCUUCUCCCC	1	31.3913	4	0.287772	Output/LH/cleaveLand_result/t_plot/PC-3p-461316_44_psu.T.00009979.1_1499_TPlot.pdf	1	25.5853	4	0.318232	Output/FD/cleaveLand_result/t_plot/PC-3p-461316_44_psu.T.00009979.1_1499_TPlot.pdf	31.3913	25.5853	0.29505	up	0.44178	0.446811
PC-3p-461316_44	psu.T.00012539.1	psu.G.00012539	psu.G.00012539	hypothetical protein CKAN_00917100 [Cinnamomum micranthum f. kanehirae]	GO:0004416(hydroxyacylglutathione hydrolase activity);GO:0005737(cytoplasm);GO:0005829(cytosol);GO:0019243(methylglyoxal catabolic process to D-lactate via S-lactoyl-glutathione);GO:0046872(metal ion binding)	ko00620(Pyruvate metabolism)	1034	1054	1045	0.70235	6	..(((((((((((((((((((&)))))))))))))))))))..	CAGGAGAAGGCUGAUUGUAAA&UUUAUGGUCAGUCUUCUCCCC	0	0	NA	NA	NA	1	25.5853	4	0.723628	Output/FD/cleaveLand_result/t_plot/PC-3p-461316_44_psu.T.00012539.1_1045_TPlot.pdf	0	25.5853	-Inf	down	4.2319e-07	5.45038e-07
PC-3p-461316_44	psu.T.00014230.1	psu.G.00014230	psu.G.00014230	putative S-acyltransferase [Morus notabilis]	GO:0005794(Golgi apparatus);GO:0005886(plasma membrane);GO:0016021(integral component of membrane);GO:0019706(protein-cysteine S-palmitoyltransferase activity)	NA	903	923	914	0.738903	7	..((((((((.((((((((((&)))))))))).))))))))..	GUGGAGGAGAGUGACCGUGAG&UUUAUGGUCAGUCUUCUCCCC	3	94.1738	2	0.307638	Output/LH/cleaveLand_result/t_plot/PC-3p-461316_44_psu.T.00014230.1_914_TPlot.pdf	1	25.5853	4	0.467047	Output/FD/cleaveLand_result/t_plot/PC-3p-461316_44_psu.T.00014230.1_914_TPlot.pdf	94.1738	25.5853	1.88001	up	3.6635e-10	1.05392e-09
PC-3p-461316_44	psu.T.00017004.1	psu.G.00017004	psu.G.00017004	probable protein S-acyltransferase 7 isoform X2 [Quercus suber]	GO:0005794(Golgi apparatus);GO:0005886(plasma membrane);GO:0016021(integral component of membrane);GO:0019706(protein-cysteine S-palmitoyltransferase activity)	NA	1314	1334	1325	0.738903	7	..((((((((.((((((((((&)))))))))).))))))))..	GUGGAGGAGAGUGACCGUGAG&UUUAUGGUCAGUCUUCUCCCC	1	31.3913	4	0.441084	Output/LH/cleaveLand_result/t_plot/PC-3p-461316_44_psu.T.00017004.1_1325_TPlot.pdf	1	25.5853	4	0.481432	Output/FD/cleaveLand_result/t_plot/PC-3p-461316_44_psu.T.00017004.1_1325_TPlot.pdf	31.3913	25.5853	0.29505	up	0.44178	0.446811
PC-3p-461316_44	psu.T.00017095.1	psu.G.00017095	psu.G.00017095	PREDICTED: E3 ubiquitin-protein ligase KEG isoform X1 [Vitis vinifera]	GO:0004674(protein serine/threonine kinase activity);GO:0004842(ubiquitin-protein transferase activity);GO:0005769(early endosome);GO:0005802(trans-Golgi network);GO:0006468(protein phosphorylation);GO:0009788(negative regulation of abscisic acid-activated signaling pathway);GO:0045324(late endosome to vacuole transport)	NA	3993	4013	4004	0.691906	7	((.((((((((.(((((((((&))))))))).)))))))).))	GGAGAGAAGGCCGGCCAUGGA&UUUAUGGUCAGUCUUCUCCCC	0	0	NA	NA	NA	1	25.5853	4	0.783954	Output/FD/cleaveLand_result/t_plot/PC-3p-461316_44_psu.T.00017095.1_4004_TPlot.pdf	0	25.5853	-Inf	down	4.2319e-07	5.45038e-07
PC-3p-461316_44	psu.T.00017993.1	psu.G.00017993	psu.G.00017993	hypothetical protein VITISV_002672 [Vitis vinifera]	GO:0003849(3-deoxy-7-phosphoheptulonate synthase activity);GO:0005515(protein binding);GO:0009073(aromatic amino acid family biosynthetic process);GO:0009423(chorismate biosynthetic process);GO:0009507(chloroplast);GO:0009534(chloroplast thylakoid)	ko00400(Phenylalanine, tyrosine and tryptophan biosynthesis)	1124	1144	1135	0.67624	5.5	....((((((((((((((((.&.))))))))))))))))....	ACCCGGAAGACUGACCAUAAU&UUUAUGGUCAGUCUUCUCCCC	1	31.3913	4	0.798069	Output/LH/cleaveLand_result/t_plot/PC-3p-461316_44_psu.T.00017993.1_1135_TPlot.pdf	3	76.7558	3	0.546087	Output/FD/cleaveLand_result/t_plot/PC-3p-461316_44_psu.T.00017993.1_1135_TPlot.pdf	31.3913	76.7558	-1.28991	down	1.2867e-05	1.60834e-05
PC-3p-461316_44	psu.T.00027000.1	psu.G.00027000	psu.G.00027000	topoisomerase I [Camptotheca acuminata]	GO:0003917(DNA topoisomerase type I activity);GO:0005730(nucleolus);GO:0006260(DNA replication);GO:0006265(DNA topological change);GO:0006338(chromatin remodeling);GO:0007059(chromosome segregation);GO:0031298(replication fork protection complex)	NA	1134	1154	1146	0.686684	7	((.((((((((.-(((((((((&)))))))))..))))))))-))	GGAGGAGAAGAA-GGCCAUGAA&UUUAUGGUCAGUCUUCUCC-CC	5	156.956	2	0.616753	Output/LH/cleaveLand_result/t_plot/PC-3p-461316_44_psu.T.00027000.1_1146_TPlot.pdf	1	25.5853	4	0.806352	Output/FD/cleaveLand_result/t_plot/PC-3p-461316_44_psu.T.00027000.1_1146_TPlot.pdf	156.956	25.5853	2.61698	up	2.3857e-22	2.25772e-21
PC-3p-468814_43	psu.T.00023304.1	psu.G.00023304	psu.G.00023304	Senescence/spartin-associated [Trema orientale]	GO:0003674(molecular_function);GO:0005737(cytoplasm);GO:0005886(plasma membrane);GO:0007623(circadian rhythm);GO:0009409(response to cold);GO:0009414(response to water deprivation);GO:0009507(chloroplast);GO:0009644(response to high light intensity);GO:0009651(response to salt stress);GO:0009737(response to abscisic acid)	ko04144(Endocytosis)	787	806	797	0.675234	7	...(((((-((((((((((..&..)))))))))).)))))...	UUGCGUCA-GGGUCUGGGUUU&UCACCCAGACCCAUGACGAGA	2	62.7825	3	0.234362	Output/LH/cleaveLand_result/t_plot/PC-3p-468814_43_psu.T.00023304.1_797_TPlot.pdf	0	0	NA	NA	NA	62.7825	0	Inf	up	2.3061e-15	9.65459e-15
PC-3p-468814_43	psu.T.00024450.1	psu.G.00024450	psu.G.00024450	adenosine deaminase-like protein [Populus trichocarpa]	GO:0004000(adenosine deaminase activity);GO:0005829(cytosol);GO:0006154(adenosine catabolic process);GO:0043103(hypoxanthine salvage);GO:0046103(inosine biosynthetic process)	ko00230(Purine metabolism)	194	214	204	0.651869	6	.((((-(..(((((.(((((((&)))))))-)))))..).)))).	GCUCG-CUAGGGUCUUGGGUGA&UCACCCA-GACCCAUGACGAGA	2	62.7825	3	0.397934	Output/LH/cleaveLand_result/t_plot/PC-3p-468814_43_psu.T.00024450.1_204_TPlot.pdf	0	0	NA	NA	NA	62.7825	0	Inf	up	2.3061e-15	9.65459e-15
PC-3p-468814_43	psu.T.00028036.1	psu.G.00028036	psu.G.00028036	PREDICTED: protein TRANSPORT INHIBITOR RESPONSE 1 [Vitis vinifera]	GO:0000822(inositol hexakisphosphate binding);GO:0009734(auxin-activated signaling pathway)	ko04075(Plant hormone signal transduction)	316	335	327	0.679907	5.5	.(..(((((((((((-(((((&))))).)))))))))))..).	ACGAGUCGUGGGUCU-GGUGA&UCACCCAGACCCAUGACGAGA	0	0	NA	NA	NA	1	25.5853	4	0.522299	Output/FD/cleaveLand_result/t_plot/PC-3p-468814_43_psu.T.00028036.1_327_TPlot.pdf	0	25.5853	-Inf	down	4.2319e-07	5.45038e-07
PC-3p-472761_42	psu.T.00001179.1	psu.G.00001179	psu.G.00001179	NA	NA	NA	250	271	262	0.675676	6	..((((((((.(((((((.(((&))).))))))).))))))))..	CCAGUUCUGGGGUUGACACCUA&UAGAUGUCAACACCAGAACUAG	0	0	NA	NA	NA	1	25.5853	4	0.509048	Output/FD/cleaveLand_result/t_plot/PC-3p-472761_42_psu.T.00001179.1_262_TPlot.pdf	0	25.5853	-Inf	down	4.2319e-07	5.45038e-07
PC-3p-472761_42	psu.T.00002950.1	psu.G.00002950	psu.G.00002950	PREDICTED: bifunctional bis(5'-adenosyl)-triphosphatase/adenylylsulfatase FHIT-like [Lupinus angustifolius]	GO:0005737(cytoplasm);GO:0005829(cytosol);GO:0009117(nucleotide metabolic process);GO:0043530(adenosine 5'-monophosphoramidase activity);GO:0047627(adenylylsulfatase activity);GO:0047710(bis(5'-adenosyl)-triphosphatase activity)	ko00230(Purine metabolism)	769	790	781	0.805405	4	..((((((((((((((((.(((&))).))))))))))))))))..	CCAGUUCUGGUGUUGACACCUA&UAGAUGUCAACACCAGAACUAG	1	31.3913	4	0.114142	Output/LH/cleaveLand_result/t_plot/PC-3p-472761_42_psu.T.00002950.1_781_TPlot.pdf	1	25.5853	4	0.127863	Output/FD/cleaveLand_result/t_plot/PC-3p-472761_42_psu.T.00002950.1_781_TPlot.pdf	31.3913	25.5853	0.29505	up	0.44178	0.446811
PC-3p-472761_42	psu.T.00013887.1	psu.G.00013887	psu.G.00013887	phenylalanine ammonia-lyase [Quercus suber]	GO:0005515(protein binding);GO:0005737(cytoplasm);GO:0005829(cytosol);GO:0006559(L-phenylalanine catabolic process);GO:0006952(defense response);GO:0006979(response to oxidative stress);GO:0009611(response to wounding);GO:0009699(phenylpropanoid biosynthetic process);GO:0009800(cinnamic acid biosynthetic process);GO:0045548(phenylalanine ammonia-lyase activity);GO:0080167(response to karrikin)	ko00360(Phenylalanine metabolism);ko00940(Phenylpropanoid biosynthesis)	936	956	947	0.716216	6	((((((((((-((((((.((((&)))).)))))).))))))))))	UUGGUUCUGG-GUUGGCUUCUA&UAGAUGUCAACACCAGAACUAG	0	0	NA	NA	NA	7	179.097	2	0.214302	Output/FD/cleaveLand_result/t_plot/PC-3p-472761_42_psu.T.00013887.1_947_TPlot.pdf	0	179.097	-Inf	down	7.5704e-41	1.77571e-39
PC-3p-472761_42	psu.T.00013889.1	psu.G.00013889	psu.G.00013889	PREDICTED: phenylalanine ammonia-lyase [Vitis vinifera]	GO:0005515(protein binding);GO:0005737(cytoplasm);GO:0006559(L-phenylalanine catabolic process);GO:0006952(defense response);GO:0006979(response to oxidative stress);GO:0009555(pollen development);GO:0009611(response to wounding);GO:0009699(phenylpropanoid biosynthetic process);GO:0009800(cinnamic acid biosynthetic process);GO:0009819(drought recovery);GO:0010224(response to UV-B);GO:0045548(phen…	ko00360(Phenylalanine metabolism);ko00940(Phenylpropanoid biosynthesis)	420	440	431	0.716216	6	((((((((((-((((((.((((&)))).)))))).))))))))))	UUGGUUCUGG-GUUGGCUUCUA&UAGAUGUCAACACCAGAACUAG	0	0	NA	NA	NA	2	51.1705	3	0.133774	Output/FD/cleaveLand_result/t_plot/PC-3p-472761_42_psu.T.00013889.1_431_TPlot.pdf	0	51.1705	-Inf	down	8.4624e-13	2.57943e-12
PC-3p-474315_42	psu.T.00009951.1	psu.G.00009951	psu.G.00009951	Hydroxyethylthiazole kinase [Parasponia andersonii]	GO:0003824(catalytic activity);GO:0004417(hydroxyethylthiazole kinase activity);GO:0005524(ATP binding);GO:0005575(cellular_component);GO:0009228(thiamine biosynthetic process);GO:0009229(thiamine diphosphate biosynthetic process);GO:0016310(phosphorylation);GO:0036172(thiamine salvage);GO:0046872(metal ion binding)	ko00730(Thiamine metabolism)	716	735	726	0.668657	5	((-((((((((((((((.((.&.)).)))))))))))))).))	GC-AGCAAAGUCUUUGGCUCA&AGACCCAAAGACUUUGUUAGU	0	0	NA	NA	NA	1	25.5853	4	0.646457	Output/FD/cleaveLand_result/t_plot/PC-3p-474315_42_psu.T.00009951.1_726_TPlot.pdf	0	25.5853	-Inf	down	4.2319e-07	5.45038e-07
PC-3p-474315_42	psu.T.00023603.1	psu.G.00023603	psu.G.00023603	PREDICTED: 110 kDa U5 small nuclear ribonucleoprotein component CLO [Vitis vinifera]	GO:0003924(GTPase activity);GO:0005622(intracellular);GO:0006412(translation)	ko03040(Spliceosome)	1383	1402	1394	0.668657	6.5	(.((((((((((.-(((((((&)))))))..)))))))))).)	AGUAACGAAGUUA-UGGGUCU&AGACCCAAAGACUUUGUUAGU	3	94.1738	2	0.446465	Output/LH/cleaveLand_result/t_plot/PC-3p-474315_42_psu.T.00023603.1_1394_TPlot.pdf	0	0	NA	NA	NA	94.1738	0	Inf	up	2.8836e-22	2.29079e-21
PC-3p-47776_947	psu.T.00002552.1	psu.G.00002552	psu.G.00002552	PREDICTED: putative transferase At4g12130, mitochondrial [Prunus mume]	GO:0005759(mitochondrial matrix);GO:0016226(iron-sulfur cluster assembly)	NA	460	480	471	0.722772	6.5	((((((((((((((((((...&...))))))))))))))))))	UUCAGACCUACUUUGCAAUUC&UGCUUGCAAGGUGGGUCUGAA	1	31.3913	4	0.571898	Output/LH/cleaveLand_result/t_plot/PC-3p-47776_947_psu.T.00002552.1_471_TPlot.pdf	0	0	NA	NA	NA	31.3913	0	Inf	up	2.1087e-08	3.95158e-08
PC-3p-47776_947	psu.T.00012189.1	psu.G.00012189	psu.G.00012189	uncharacterized protein LOC110751545 [Prunus avium]	NA	NA	346	365	357	0.735149	5.5	((((.(((((((-(((((((.&.))))))).))))))).))))	UUCAAGCCCACC-UGCAGGCG&UGCUUGCAAGGUGGGUCUGAA	1	31.3913	4	0.467534	Output/LH/cleaveLand_result/t_plot/PC-3p-47776_947_psu.T.00012189.1_357_TPlot.pdf	0	0	NA	NA	NA	31.3913	0	Inf	up	2.1087e-08	3.95158e-08
PC-3p-47776_947	psu.T.00017376.1	psu.G.00017376	psu.G.00017376	E3 ubiquitin-protein ligase AIP2 [Ziziphus jujuba]	GO:0000209(protein polyubiquitination);GO:0005634(nucleus);GO:0005829(cytosol);GO:0009788(negative regulation of abscisic acid-activated signaling pathway);GO:0043161(proteasome-mediated ubiquitin-dependent protein catabolic process);GO:0061630(ubiquitin protein ligase activity)	NA	645	665	656	0.665842	6	...(((.((((((((((((((&)))))))))))))).)))...	GCAAGAGUUGCCUUGCAAGCA&UGCUUGCAAGGUGGGUCUGAA	0	0	NA	NA	NA	1	25.5853	4	0.936932	Output/FD/cleaveLand_result/t_plot/PC-3p-47776_947_psu.T.00017376.1_656_TPlot.pdf	0	25.5853	-Inf	down	4.2319e-07	5.45038e-07
PC-3p-47776_947	psu.T.00020424.1	psu.G.00020424	psu.G.00020424	PREDICTED: nudix hydrolase 23, chloroplastic [Fragaria vesca subsp. vesca]	GO:0009416(response to light stimulus);GO:0009507(chloroplast);GO:0016787(hydrolase activity);GO:0042726(flavin-containing compound metabolic process);GO:0046872(metal ion binding);GO:0047631(ADP-ribose diphosphatase activity);GO:0047884(FAD diphosphatase activity)	ko00230(Purine metabolism);ko00740(Riboflavin metabolism)	389	410	401	0.655941	7	...(((.((((((((((((((.&.))))))))))))))-)))...	AUAAGGUCCUACUUUGCAAGCG&UGCUUGCAAGGUGGG-UCUGAA	2	62.7825	2	0.859999	Output/LH/cleaveLand_result/t_plot/PC-3p-47776_947_psu.T.00020424.1_401_TPlot.pdf	2	51.1705	2	0.897916	Output/FD/cleaveLand_result/t_plot/PC-3p-47776_947_psu.T.00020424.1_401_TPlot.pdf	62.7825	51.1705	0.29505	up	0.27668	0.29691
PC-3p-47776_947	psu.T.00022888.1	psu.G.00022888	psu.G.00022888	putative F-box protein At4g17565 [Manihot esculenta]	GO:0004842(ubiquitin-protein transferase activity);GO:0019005(SCF ubiquitin ligase complex);GO:0031146(SCF-dependent proteasomal ubiquitin-dependent protein catabolic process)	NA	652	671	663	0.683168	6	((((((((((((((-(((((.&.))))).))))))))))))))	UUCAGACCCGUCUU-CGAGCG&UGCUUGCAAGGUGGGUCUGAA	0	0	NA	NA	NA	1	25.5853	4	0.890989	Output/FD/cleaveLand_result/t_plot/PC-3p-47776_947_psu.T.00022888.1_663_TPlot.pdf	0	25.5853	-Inf	down	4.2319e-07	5.45038e-07
PC-3p-47776_947	psu.T.00025375.1	psu.G.00025375	psu.G.00025375	PREDICTED: aspartic proteinase-like isoform X1 [Juglans regia]	GO:0004190(aspartic-type endopeptidase activity);GO:0006508(proteolysis);GO:0030163(protein catabolic process)	NA	341	362	353	0.663366	6	.(((.((((((((((((((.((&)).))))))))))))))-))).	CUCGCGGCCCAUCUUGCAACCA&UGCUUGCAAGGUGGGUC-UGAA	2	62.7825	3	0.610761	Output/LH/cleaveLand_result/t_plot/PC-3p-47776_947_psu.T.00025375.1_353_TPlot.pdf	2	51.1705	3	0.71876	Output/FD/cleaveLand_result/t_plot/PC-3p-47776_947_psu.T.00025375.1_353_TPlot.pdf	62.7825	51.1705	0.29505	up	0.27668	0.29691
PC-3p-483041_40	psu.T.00014249.1	psu.G.00014249	psu.G.00014249	NA	NA	NA	158	178	169	0.680233	5	.((-(((((.((((((((((((&)))))))))))).))))).)).	ACA-AAAGUUGGAAGCACUGCA&UGUAGUGUUUCCUACUUUAUGG	0	0	NA	NA	NA	1	25.5853	4	0.699985	Output/FD/cleaveLand_result/t_plot/PC-3p-483041_40_psu.T.00014249.1_169_TPlot.pdf	0	25.5853	-Inf	down	4.2319e-07	5.45038e-07
PC-3p-483041_40	psu.T.00014401.1	psu.G.00014401	psu.G.00014401	ethylene-responsive transcription factor 5 [Prunus persica]	GO:0003677(DNA binding);GO:0003700(DNA binding transcription factor activity);GO:0005622(intracellular);GO:0005634(nucleus);GO:0006351(transcription, DNA-templated);GO:0006355(regulation of transcription, DNA-templated);GO:0006952(defense response);GO:0009409(response to cold);GO:0009873(ethylene-activated signaling pathway);GO:0010200(response to chitin);GO:0043565(sequence-specific DNA binding)…	NA	293	313	304	0.656977	7	....((((-(((((((((((((&))))))))))))).))))....	UGGAGGAG-AGGAAACGCUACA&UGUAGUGUUUCCUACUUUAUGG	3	94.1738	2	0.688662	Output/LH/cleaveLand_result/t_plot/PC-3p-483041_40_psu.T.00014401.1_304_TPlot.pdf	2	51.1705	3	0.582563	Output/FD/cleaveLand_result/t_plot/PC-3p-483041_40_psu.T.00014401.1_304_TPlot.pdf	94.1738	51.1705	0.880012	up	0.00036092	0.000429491
PC-3p-483041_40	psu.T.00029456.1	psu.G.00029456	psu.G.00029456	NA	NA	NA	164	184	176	0.659884	4.5	(((.((((.(((((((-(((((&))))).))))))).)))).)))	CCAAGAAGGAGGAAAC-CUACA&UGUAGUGUUUCCUACUUUAUGG	3	94.1738	2	0.678548	Output/LH/cleaveLand_result/t_plot/PC-3p-483041_40_psu.T.00029456.1_176_TPlot.pdf	0	0	NA	NA	NA	94.1738	0	Inf	up	2.8836e-22	2.29079e-21
PC-3p-483041_40	psu.T.00033687.1	psu.G.00033687	psu.G.00033687	PREDICTED: elongation factor 1-gamma-like [Juglans regia]	GO:0003746(translation elongation factor activity);GO:0004364(glutathione transferase activity);GO:0005634(nucleus);GO:0005737(cytoplasm);GO:0006749(glutathione metabolic process)	NA	1349	1371	1362	0.677326	7	((((..(((.((((((((((((.&.)))))))))))).)))-.))))	CCAUUCGAGGGGGAAGCAUUACU&UGUAGUGUUUCCUACUU-UAUGG	2	62.7825	3	0.341883	Output/LH/cleaveLand_result/t_plot/PC-3p-483041_40_psu.T.00033687.1_1362_TPlot.pdf	1	25.5853	4	0.723628	Output/FD/cleaveLand_result/t_plot/PC-3p-483041_40_psu.T.00033687.1_1362_TPlot.pdf	62.7825	25.5853	1.29505	up	7.5875e-05	9.16444e-05
PC-3p-486696_39	psu.T.00010027.1	psu.G.00010027	psu.G.00010027	Dihydrolipoyllysine-residue acetyltransferase component 4 of pyruvate dehydrogenase complex, chloroplastic [Vitis vinifera]	GO:0004742(dihydrolipoyllysine-residue acetyltransferase activity);GO:0005739(mitochondrion);GO:0005829(cytosol);GO:0006086(acetyl-CoA biosynthetic process from pyruvate);GO:0006096(glycolytic process);GO:0009507(chloroplast);GO:0009534(chloroplast thylakoid);GO:0009570(chloroplast stroma);GO:0009941(chloroplast envelope);GO:0016020(membrane);GO:0022626(cytosolic ribosome)	ko00010(Glycolysis / Gluconeogenesis);ko00020(Citrate cycle (TCA cycle));ko00620(Pyruvate metabolism)	1004	1025	1016	0.671233	7	.(((.(((((((..(((((((.&.)))))))..)))))))-))).	CCUCUUCCAUAUCCCCACCUAU&CUAGGUGGUUAUAUGGA-GAGA	0	0	NA	NA	NA	3	76.7558	2	0.394026	Output/FD/cleaveLand_result/t_plot/PC-3p-486696_39_psu.T.00010027.1_1016_TPlot.pdf	0	76.7558	-Inf	down	1.9317e-18	1.15027e-17
PC-3p-486696_39	psu.T.00020181.1	psu.G.00020181	psu.G.00020181	PREDICTED: pantoate--beta-alanine ligase [Juglans regia]	GO:0004592(pantoate-beta-alanine ligase activity);GO:0005524(ATP binding);GO:0005737(cytoplasm);GO:0005829(cytosol);GO:0009793(embryo development ending in seed dormancy);GO:0015940(pantothenate biosynthetic process);GO:0033317(pantothenate biosynthetic process from valine);GO:0042803(protein homodimerization activity)	ko00410(beta-Alanine metabolism);ko00770(Pantothenate and CoA biosynthesis)	825	845	836	0.668493	6	((((((((.(((.(((((((.&.))))))).))).))))))))	UCUCUCCACAUAUCCAUCUGA&CUAGGUGGUUAUAUGGAGAGA	1	31.3913	4	0.492732	Output/LH/cleaveLand_result/t_plot/PC-3p-486696_39_psu.T.00020181.1_836_TPlot.pdf	0	0	NA	NA	NA	31.3913	0	Inf	up	2.1087e-08	3.95158e-08
PC-3p-486696_39	psu.T.00029817.1	psu.G.00029817	psu.G.00029817	PREDICTED: pentatricopeptide repeat-containing protein At4g39530 [Daucus carota subsp. sativus]	GO:0005739(mitochondrion);GO:0008270(zinc ion binding)	NA	155	175	166	0.734247	7	((((..(((((((((((.(((&))).)))))))))))..))))	UCUCGGCAUGUAGCCACGUGG&CUAGGUGGUUAUAUGGAGAGA	2	62.7825	2	0.105859	Output/LH/cleaveLand_result/t_plot/PC-3p-486696_39_psu.T.00029817.1_166_TPlot.pdf	0	0	NA	NA	NA	62.7825	0	Inf	up	2.3061e-15	9.65459e-15
PC-3p-486696_39	psu.T.00032711.1	psu.G.00032711	psu.G.00032711	3-methyl-2-oxobutanoate hydroxymethyltransferase 2, mitochondrial-like isoform X3 [Durio zibethinus]	GO:0003864(3-methyl-2-oxobutanoate hydroxymethyltransferase activity);GO:0005739(mitochondrion);GO:0008168(methyltransferase activity);GO:0008270(zinc ion binding);GO:0009507(chloroplast);GO:0015940(pantothenate biosynthetic process);GO:0032259(methylation);GO:0050897(cobalt ion binding)	ko00770(Pantothenate and CoA biosynthesis)	103	121	113	0.693151	6	(((((((-(((-((((((((.&.)))))))).))).)))))))	UCUCUCC-UAU-ACCGCCUGA&CUAGGUGGUUAUAUGGAGAGA	1	31.3913	4	0.398925	Output/LH/cleaveLand_result/t_plot/PC-3p-486696_39_psu.T.00032711.1_113_TPlot.pdf	0	0	NA	NA	NA	31.3913	0	Inf	up	2.1087e-08	3.95158e-08
PC-3p-486787_39	psu.T.00002081.1	psu.G.00002081	psu.G.00002081	PREDICTED: uncharacterized protein LOC100250825 isoform X2 [Vitis vinifera]	GO:0009507(chloroplast)	NA	195	215	206	0.659193	4.5	(((.-((((--(((((((((((((&)))))))))))))..))))..)))	GCAA-UGCG--GCCUACUUCUCGU&ACGAGAAGUAGGCAUUGCAACUGC	1	31.3913	4	0.135357	Output/LH/cleaveLand_result/t_plot/PC-3p-486787_39_psu.T.00002081.1_206_TPlot.pdf	0	0	NA	NA	NA	31.3913	0	Inf	up	2.1087e-08	3.95158e-08
PC-3p-49219_919	psu.T.00002305.1	psu.G.00002305	psu.G.00002305	Brain/reproductive organ-expressed protein [Macleaya cordata]	GO:0003674(molecular_function);GO:0008150(biological_process);GO:0070531(BRCA1-A complex);GO:0070552(BRISC complex)	ko03440(Homologous recombination)	277	294	286	0.694805	6	((-((((((((-(((((((.&.))))))).)))))))).))	GA-GGGGAAUG-UGUUACCC&UGGUAAUAAUAUUCCCCAUC	1	31.3913	4	0.528311	Output/LH/cleaveLand_result/t_plot/PC-3p-49219_919_psu.T.00002305.1_286_TPlot.pdf	0	0	NA	NA	NA	31.3913	0	Inf	up	2.1087e-08	3.95158e-08
PC-3p-49219_919	psu.T.00003937.1	psu.G.00003937	psu.G.00003937	PREDICTED: long chain acyl-CoA synthetase 9, chloroplastic [Vitis vinifera]	GO:0003824(catalytic activity);GO:0004467(long-chain fatty acid-CoA ligase activity);GO:0005524(ATP binding);GO:0005739(mitochondrion);GO:0006631(fatty acid metabolic process);GO:0006633(fatty acid biosynthetic process);GO:0008152(metabolic process);GO:0009507(chloroplast);GO:0009536(plastid);GO:0009941(chloroplast envelope);GO:0016020(membrane);GO:0102391(decanoate-CoA ligase activity)	ko00061(Fatty acid biosynthesis);ko00071(Fatty acid degradation);ko04146(Peroxisome)	1718	1736	1727	0.675325	6.5	.((((((((-(((((((((.&.))))))))).)))))))).	CGUGGGGAA-AUUGUUAUCG&UGGUAAUAAUAUUCCCCAUC	0	0	NA	NA	NA	1	25.5853	4	0.691662	Output/FD/cleaveLand_result/t_plot/PC-3p-49219_919_psu.T.00003937.1_1727_TPlot.pdf	0	25.5853	-Inf	down	4.2319e-07	5.45038e-07
[truncated: 9,768 more rows]

## Sheet: MUvsFD
Query	Transcript	GnenID	Symbol	Description	GO	KEGG	TStart	TStop	TSlice	MFEratio	AllenScore	Structure	Sequence	DegradomeRawReads(MU)	DegradomeNormReads(MU)	DegradomeCategory(MU)	DegradomePval(MU)	Tplot_file_path(MU)	DegradomeRawReads(FD)	DegradomeNormReads(FD)	DegradomeCategory(FD)	DegradomePval(FD)	Tplot_file_path(FD)	MU	FD	log2(fold_change)	regulation	pvalue	qvalue
[truncated: 11,928 more rows]

[truncated: 1 more sheets: MUvsLH]
