# Supplementary material for: Integrated analysis of miRNAome transcriptome and degradome reveals miRNA-target modules governing floral florescence development and senescence across early- and late-flowering genotypes in tree peony
Source: Front Plant Sci. 2022 Dec 14;13:1082415. doi: 10.3389/fpls.2022.1082415 (PMC9795019; doi:10.3389/fpls.2022.1082415)
Supplement: Supplementary Figure 1 — Expressed miRNA detected across flower developmental stages and varieties in tree peony. (A) The distribution of expressed miRNAs across the four flower developmental stages (BS, IF, FB, DE) in FD. (B) The distribution of expressed miRNAs across the four flower developmental stages (BS, IF, FB, DE) in MU. (C) The distribution of expressed miRNAs across the four flower developmental stages (BS, IF, FB, DE) in LH. (D) Intersection of expressed miRNAs across flower developmental stages (BS, IF, FB, DE) and tree peony varieties (LH, MU and LH). (E) The distribution of expressed miRNAs across varieties (FD, MU and LH) at flower developmental stage BS. (F) The distribution of expressed miRNAs across varieties (FD, MU and LH) at flower developmental stage IF. (G) The distribution of expressed miRNAs across varieties (FD, MU and LH) at flower developmental stage FB. (H) The distribution of expressed miRNAs across varieties (FD, MU and LH) at flower developmental stage DE. (I) Intersection of expressed miRNAs across tree peony varieties (FD, MU and LH) and flower developmental stages (BS, IF, FB, DE). [file DataSheet_1.zip › Supplymentary files/Supplementary tables/Table S11 miRNA-mRNA pairs identified by multi-omics analysis.xlsx]

## Sheet: 32 miRNA Targets FD,MU,LH
miRNA ID	gene ID	t-ID	swissprot_hit	swissprot_description	NR_hit	NR_description	TF_ID	TF_famlily	GO	KEGG
mtr-miR166g-5p	psu.G.00024044	psu.T.00024044	sp|O80327|TLP1_PYRPY	Thaumatin-like protein 1 OS=Pyrus pyrifolia GN=TL1 PE=1 SV=1	XP_004297839.1	PREDICTED: thaumatin-like protein 1 [Fragaria vesca subsp. vesca]	Achn273391	bHLH	GO:0003674(molecular_function);GO:0005575(cellular_component);GO:0008150(biological_process)	03440(Homologous recombination)
seu-MIR11025-p5_2ss4CA17CA	psu.G.00024044	psu.T.00024044	sp|O80327|TLP1_PYRPY	Thaumatin-like protein 1 OS=Pyrus pyrifolia GN=TL1 PE=1 SV=1	XP_004297839.1	PREDICTED: thaumatin-like protein 1 [Fragaria vesca subsp. vesca]	Achn273391	bHLH	GO:0003674(molecular_function);GO:0005575(cellular_component);GO:0008150(biological_process)	03440(Homologous recombination)
vvi-miR3630-3p_L-3	psu.G.00009670	psu.T.00009670	sp|O48780|KCS11_ARATH	3-ketoacyl-CoA synthase 11 OS=Arabidopsis thaliana GN=KCS11 PE=1 SV=1	XP_002283935.1	PREDICTED: 3-ketoacyl-CoA synthase 11 [Vitis vinifera]	-	-	GO:0005634(nucleus);GO:0006633(fatty acid biosynthetic process);GO:0009409(response to cold);GO:0009416(response to light stimulus);GO:0016021(integral component of membrane);GO:0102336(3-oxo-arachidoyl-CoA synthase activity);GO:0102337(3-oxo-cerotoyl-CoA synthase activity);GO:0102338(3-oxo-lignoceronyl-CoA synthase activity);GO:0102756(very-long-chain 3-ketoacyl-CoA synthase activity)	00062(Fatty acid elongation)
PC-5p-564_43386	psu.G.00034433	psu.T.00034433	sp|P48021|HMDH_CAMAC	3-hydroxy-3-methylglutaryl-coenzyme A reductase OS=Camptotheca acuminata PE=3 SV=1	PSS21830.1	3-hydroxy-3-methylglutaryl-coenzyme A reductase [Actinidia chinensis var. chinensis]	RrC14701_p1	HSF	GO:0004420(hydroxymethylglutaryl-CoA reductase (NADPH) activity);GO:0005778(peroxisomal membrane);GO:0005789(endoplasmic reticulum membrane);GO:0008299(isoprenoid biosynthetic process);GO:0016126(sterol biosynthetic process)	00900(Terpenoid backbone biosynthesis)
ath-MIR8175-p5_2ss13TC17AC	psu.G.00032165	psu.T.00032165	sp|Q93Z25|PLY22_ARATH	Probable pectate lyase 22 OS=Arabidopsis thaliana GN=At5g63180 PE=2 SV=1	XP_002515037.1	probable pectate lyase 5 [Ricinus communis]	GSMUA_Achr7P08840_001	HD-ZIP	GO:0005576(extracellular region);GO:0016829(lyase activity);GO:0030570(pectate lyase activity);GO:0045490(pectin catabolic process);GO:0046872(metal ion binding)	00040(Pentose and glucuronate interconversions)
cpa-MIR319-p3_1ss20GT	psu.G.00032704	psu.T.00032704	sp|Q9FKS8|LHT1_ARATH	Lysine histidine transporter 1 OS=Arabidopsis thaliana GN=LHT1 PE=1 SV=1	RVW14160.1	Lysine histidine transporter 1 [Vitis vinifera]	Sp_073850_ixmz.t1	MYB_related	GO:0003333(amino acid transmembrane transport);GO:0005886(plasma membrane);GO:0015171(amino acid transmembrane transporter activity)	NA
PC-3p-388777_62	psu.G.00003587	psu.T.00003587	sp|Q9LY77|ACA12_ARATH	Calcium-transporting ATPase 12, plasma membrane-type OS=Arabidopsis thaliana GN=ACA12 PE=2 SV=1	XP_022758299.1	calcium-transporting ATPase 12, plasma membrane-type-like [Durio zibethinus]	Lus10040166	GRAS	GO:0005388(calcium-transporting ATPase activity);GO:0005887(integral component of plasma membrane);GO:0043231(intracellular membrane-bounded organelle)	NA
cas-MIR172d-p5_2ss12AC17AT	psu.G.00003586	psu.T.00003586	sp|Q9LIK7|ACA13_ARATH	Putative calcium-transporting ATPase 13, plasma membrane-type OS=Arabidopsis thaliana GN=ACA13 PE=3 SV=1	XP_002300816.2	calcium-transporting ATPase 12, plasma membrane-type [Populus trichocarpa]	Sp_057020_iign.t1	Trihelix	GO:0005388(calcium-transporting ATPase activity);GO:0005887(integral component of plasma membrane);GO:0043231(intracellular membrane-bounded organelle)	NA
PC-5p-187853_195	psu.G.00010659	psu.T.00010659	sp|Q9C638|WEL2_ARATH	Protein WEAK CHLOROPLAST MOVEMENT UNDER BLUE LIGHT-like 2 OS=Arabidopsis thaliana GN=WEL2 PE=2 SV=1	XP_018805796.1	PREDICTED: protein WEAK CHLOROPLAST MOVEMENT UNDER BLUE LIGHT 1-like [Juglans regia]	Achn131561	B3	GO:0005829(cytosol);GO:0009903(chloroplast avoidance movement);GO:0009904(chloroplast accumulation movement)	NA
mtr-miR396a-5p_1ss10TC	psu.G.00010659	psu.T.00010659	sp|Q9C638|WEL2_ARATH	Protein WEAK CHLOROPLAST MOVEMENT UNDER BLUE LIGHT-like 2 OS=Arabidopsis thaliana GN=WEL2 PE=2 SV=1	XP_018805796.1	PREDICTED: protein WEAK CHLOROPLAST MOVEMENT UNDER BLUE LIGHT 1-like [Juglans regia]	Achn131561	B3	GO:0005829(cytosol);GO:0009903(chloroplast avoidance movement);GO:0009904(chloroplast accumulation movement)	NA
PC-3p-53436_845	psu.G.00007949	psu.T.00007949	-	-	XP_010663148.1	PREDICTED: uncharacterized protein LOC100257111 isoform X1 [Vitis vinifera]	-	-	GO:0003674(molecular_function);GO:0008150(biological_process);GO:0009507(chloroplast);GO:0016021(integral component of membrane)	NA
PC-3p-126488_324	psu.G.00007949	psu.T.00007949	-	-	XP_010663148.1	PREDICTED: uncharacterized protein LOC100257111 isoform X1 [Vitis vinifera]	-	-	GO:0003674(molecular_function);GO:0008150(biological_process);GO:0009507(chloroplast);GO:0016021(integral component of membrane)	NA
mtr-miR396b-5p_R-3	psu.G.00010381	psu.T.00010381	sp|Q39688|EP1G_DAUCA	Epidermis-specific secreted glycoprotein EP1 OS=Daucus carota GN=EP1 PE=1 SV=1	XP_008386249.1	PREDICTED: epidermis-specific secreted glycoprotein EP1-like [Malus domestica]	-	-	GO:0005618(cell wall);GO:0005774(vacuolar membrane);GO:0005794(Golgi apparatus);GO:0005829(cytosol);GO:0005886(plasma membrane);GO:0009505(plant-type cell wall);GO:0030246(carbohydrate binding);GO:0048046(apoplast)	NA
PC-5p-143784_277	psu.G.00010381	psu.T.00010381	sp|Q39688|EP1G_DAUCA	Epidermis-specific secreted glycoprotein EP1 OS=Daucus carota GN=EP1 PE=1 SV=1	XP_008386249.1	PREDICTED: epidermis-specific secreted glycoprotein EP1-like [Malus domestica]	-	-	GO:0005618(cell wall);GO:0005774(vacuolar membrane);GO:0005794(Golgi apparatus);GO:0005829(cytosol);GO:0005886(plasma membrane);GO:0009505(plant-type cell wall);GO:0030246(carbohydrate binding);GO:0048046(apoplast)	NA
seu-MIR11025-p5_2ss4CA17CA	psu.G.00025166	psu.T.00025166	-	-	XP_021605622.1	uncharacterized protein LOC110610059 [Manihot esculenta]	-	-	GO:0003674(molecular_function);GO:0005768(endosome);GO:0005794(Golgi apparatus);GO:0005802(trans-Golgi network);GO:0008150(biological_process);GO:0009507(chloroplast);GO:0016021(integral component of membrane)	NA
PC-3p-602268_25	psu.G.00020538	psu.T.00020538	sp|Q9SSA7|GLIP5_ARATH	GDSL esterase/lipase 5 OS=Arabidopsis thaliana GN=GLIP5 PE=2 SV=2	XP_002271802.1	PREDICTED: GDSL esterase/lipase 1 [Vitis vinifera]	KN538722.1_FGP037	HB-PHD	GO:0005576(extracellular region);GO:0016042(lipid catabolic process);GO:0016298(lipase activity);GO:0052689(carboxylic ester hydrolase activity)	00901(Indole alkaloid biosynthesis)
PC-5p-104428_407	psu.G.00014252	psu.T.00014252	sp|P43281|METK2_SOLLC	S-adenosylmethionine synthase 2 OS=Solanum lycopersicum GN=SAM2 PE=2 SV=1	ANC98510.1	S-adenosylmethionine synthetase, partial [Paeonia suffruticosa]	-	-	GO:0004478(methionine adenosyltransferase activity);GO:0005829(cytosol)	00270(Cysteine and methionine metabolism)
ath-MIR414-p5_2ss18AT21AC	psu.G.00018666	psu.T.00018666	sp|Q65XK7|P2C51_ORYSJ	Probable protein phosphatase 2C 51 OS=Oryza sativa subsp. japonica GN=Os05g0572700 PE=2 SV=1	PNT08706.1	hypothetical protein POPTR_012G002700 [Populus trichocarpa]	KZV22762.1	CAMTA	GO:0004722(protein serine/threonine phosphatase activity);GO:0005515(protein binding);GO:0005634(nucleus);GO:0005794(Golgi apparatus);GO:0005829(cytosol);GO:0005886(plasma membrane);GO:0006470(protein dephosphorylation);GO:0009414(response to water deprivation);GO:0009658(chloroplast organization);GO:0009737(response to abscisic acid);GO:0009788(negative regulation of abscisic acid-activated sign…	04016(MAPK signaling pathway - plant);04075(Plant hormone signal transduction)
mtr-MIR2592bj-p3_2ss12TC19AT	psu.G.00015108	psu.T.00015108	sp|Q9ZUH5|SDR2B_ARATH	Short-chain dehydrogenase/reductase 2b OS=Arabidopsis thaliana GN=SDR2b PE=2 SV=1	XP_010650717.1	PREDICTED: (+)-neomenthol dehydrogenase isoform X1 [Vitis vinifera]	MDP0000191614	NAC	GO:0005737(cytoplasm);GO:0016491(oxidoreductase activity);GO:0055114(oxidation-reduction process)	00590(Arachidonic acid metabolism);00790(Folate biosynthesis)
PC-5p-157553_246	psu.G.00010941	psu.T.00010941	sp|Q9SGZ5|BXL7_ARATH	Probable beta-D-xylosidase 7 OS=Arabidopsis thaliana GN=BXL7 PE=2 SV=2	OVA14623.1	Glycoside hydrolase [Macleaya cordata]	-	-	GO:0009044(xylan 1,4-beta-xylosidase activity);GO:0009505(plant-type cell wall);GO:0031222(arabinan catabolic process);GO:0045493(xylan catabolic process);GO:0046556(alpha-L-arabinofuranosidase activity)	00520(Amino sugar and nucleotide sugar metabolism)
PC-5p-118_151223	psu.G.00026435	psu.T.00026435	sp|Q9S758|SPL5_ARATH	Squamosa promoter-binding-like protein 5 OS=Arabidopsis thaliana GN=SPL5 PE=2 SV=1	AKI81621.1	squamosa promoter binding-like protein [Paeonia suffruticosa]	XP_015868798.1	SBP	GO:0003677(DNA binding);GO:0003700(DNA binding transcription factor activity);GO:0005634(nucleus);GO:0005737(cytoplasm);GO:0006351(transcription, DNA-templated);GO:0006355(regulation of transcription, DNA-templated);GO:0010321(regulation of vegetative phase change);GO:0046872(metal ion binding)	04075(Plant hormone signal transduction)
PC-5p-143784_277	psu.G.00016751	psu.T.00016751	sp|C6TBN2|AKR1_SOYBN	Probable aldo-keto reductase 1 OS=Glycine max GN=AKR1 PE=2 SV=1	XP_023922793.1	probable aldo-keto reductase 1 [Quercus suber]	678321642	bHLH	GO:0004033(aldo-keto reductase (NADP) activity);GO:0005737(cytoplasm);GO:0016491(oxidoreductase activity);GO:0055114(oxidation-reduction process)	03008(Ribosome biogenesis in eukaryotes)
PC-5p-429002_51	psu.G.00018467	psu.T.00018467	-	-	XP_006452004.1	uncharacterized protein LOC18054318 [Citrus clementina]	-	-	GO:0003674(molecular_function);GO:0005575(cellular_component);GO:0008150(biological_process)	NA
hbr-MIR6173-p3_1ss15AT_1	psu.G.00033445	psu.T.00033445	sp|Q9LUZ6|TBL44_ARATH	Protein PMR5 OS=Arabidopsis thaliana GN=PMR5 PE=2 SV=1	XP_018835563.1	PREDICTED: protein PMR5-like [Juglans regia]	676766192	BES1	GO:0005794(Golgi apparatus);GO:0016413(O-acetyltransferase activity);GO:0071554(cell wall organization or biogenesis)	NA
PC-5p-429002_51	psu.G.00029862	psu.T.00029862	-	-	XP_006452004.1	uncharacterized protein LOC18054318 [Citrus clementina]	-	-	GO:0003674(molecular_function);GO:0008150(biological_process)	NA
PC-5p-428505_51	psu.G.00010103	psu.T.00010103	sp|Q9LF24|LNG1_ARATH	Protein LONGIFOLIA 1 OS=Arabidopsis thaliana GN=LNG1 PE=1 SV=1	XP_010087114.1	protein LONGIFOLIA 1 [Morus notabilis]	-	-	GO:0003674(molecular_function);GO:0005634(nucleus);GO:0051513(regulation of monopolar cell growth)	NA
PC-3p-126488_324	psu.G.00022821	psu.T.00022821	-	-	XP_010251176.1	PREDICTED: uncharacterized protein LOC104593155 isoform X1 [Nelumbo nucifera]	-	-	GO:0003674(molecular_function);GO:0008150(biological_process);GO:0009507(chloroplast);GO:0016021(integral component of membrane)	NA
PC-3p-53436_845	psu.G.00022821	psu.T.00022821	-	-	XP_010251176.1	PREDICTED: uncharacterized protein LOC104593155 isoform X1 [Nelumbo nucifera]	-	-	GO:0003674(molecular_function);GO:0008150(biological_process);GO:0009507(chloroplast);GO:0016021(integral component of membrane)	NA
PC-3p-258591_124	psu.G.00022821	psu.T.00022821	-	-	XP_010251176.1	PREDICTED: uncharacterized protein LOC104593155 isoform X1 [Nelumbo nucifera]	-	-	GO:0003674(molecular_function);GO:0008150(biological_process);GO:0009507(chloroplast);GO:0016021(integral component of membrane)	NA
PC-5p-112016_375	psu.G.00004787	psu.T.00004787	-	-	-	-	Gh_A13G1269	bZIP	NA	NA
stu-miR827-5p_2ss8AT19TA	psu.G.00020149	psu.T.00020149	-	-	XP_010659612.1	PREDICTED: uncharacterized protein LOC100242579 isoform X2 [Vitis vinifera]	-	-	GO:0003674(molecular_function);GO:0009507(chloroplast);GO:0016021(integral component of membrane)	NA
ath-miR8175_L-2	psu.G.00001783	psu.T.00001783	sp|Q41050|OEP16_PEA	Outer envelope pore protein 16, chloroplastic OS=Pisum sativum GN=OEP16 PE=1 SV=1	XP_008457483.1	PREDICTED: outer envelope pore protein 16, chloroplastic [Cucumis melo]	-	-	GO:0042803(protein homodimerization activity);GO:0045037(protein import into chloroplast stroma)	NA
PC-5p-157553_246	psu.G.00009519	psu.T.00009519	sp|Q9C757|INT2_ARATH	Probable inositol transporter 2 OS=Arabidopsis thaliana GN=INT2 PE=1 SV=1	XP_010247407.1	PREDICTED: probable inositol transporter 2 [Nelumbo nucifera]	Bv5_101120_supk.t1	ERF	GO:0005351(carbohydrate:proton symporter activity);GO:0005355(glucose transmembrane transporter activity);GO:0005887(integral component of plasma membrane);GO:0046323(glucose import)	NA
gma-MIR156f-p3_1ss12CG	psu.G.00032502	psu.T.00032502	sp|Q8VZ20|ASR3_ARATH	Trihelix transcription factor ASR3 OS=Arabidopsis thaliana GN=ASR3 PE=1 SV=1	XP_021887986.1	trihelix transcription factor ASR3 [Carica papaya]	evm.model.supercontig_2461.1	Trihelix	GO:0003677(DNA binding);GO:0003700(DNA binding transcription factor activity);GO:0005515(protein binding);GO:0005634(nucleus);GO:0006351(transcription, DNA-templated);GO:0006355(regulation of transcription, DNA-templated);GO:0006952(defense response);GO:0042803(protein homodimerization activity);GO:0045892(negative regulation of transcription, DNA-templated);GO:0050777(negative regulation of immu…	NA
aly-miR164a-3p_1ss6AG	psu.G.00008984	psu.T.00008984	sp|Q9M886|LBD41_ARATH	LOB domain-containing protein 41 OS=Arabidopsis thaliana GN=LBD41 PE=2 SV=1	XP_018816783.1	PREDICTED: LOB domain-containing protein 41-like [Juglans regia]	WALNUT_00001369-RA	LBD	GO:0005634(nucleus);GO:0006355(regulation of transcription, DNA-templated)	NA
eun-MIR10211b-p5_1ss5CT	psu.G.00033125	psu.T.00033125	-	-	-	-	MDP0000250947	bZIP	NA	NA
PC-3p-77856_565	psu.G.00033125	psu.T.00033125	-	-	-	-	MDP0000250947	bZIP	NA	NA
PC-5p-48958_924	psu.G.00019913	psu.T.00019913	sp|P42849|UMEC_ARMRU	Umecyanin OS=Armoracia rusticana PE=1 SV=1	PSR84521.1	Blue copper protein [Actinidia chinensis var. chinensis]	Zmw_sc06582.1.g00020.1	C2H2	GO:0046658(anchored component of plasma membrane)	NA
PC-5p-93789_459	psu.G.00019913	psu.T.00019913	sp|P42849|UMEC_ARMRU	Umecyanin OS=Armoracia rusticana PE=1 SV=1	PSR84521.1	Blue copper protein [Actinidia chinensis var. chinensis]	Zmw_sc06582.1.g00020.1	C2H2	GO:0046658(anchored component of plasma membrane)	NA
PC-5p-93789_459	psu.G.00019509	psu.T.00019509	sp|P42849|UMEC_ARMRU	Umecyanin OS=Armoracia rusticana PE=1 SV=1	PSR84521.1	Blue copper protein [Actinidia chinensis var. chinensis]	Zmw_sc06582.1.g00020.1	C2H2	GO:0046658(anchored component of plasma membrane)	NA

## Sheet: 191 miR-targets BS,IF,FB,DE
miRNA ID	gene ID	transcript_id	swissprot_hit	GO	KEGG
PC-5p-186423_197	psu.G.00015861	psu.T.00015861.1	-	NA	NA
PC-5p-27710_1634	psu.G.00015861	psu.T.00015861.1	-	NA	NA
PC-3p-89770_482	psu.G.00022954	psu.T.00022954.1	sp|Q8GT20|BEBT_TOBAC	GO:0005737(cytoplasm);GO:0016747(transferase activity, transferring acyl groups other than amino-acyl groups)	NA
PC-3p-89770_482	psu.G.00011613	psu.T.00011613.1	sp|Q8GT20|BEBT_TOBAC	GO:0009821(alkaloid biosynthetic process);GO:0047203(13-hydroxylupinine O-tigloyltransferase activity)	NA
eun-MIR10211b-p5_1ss5CT	psu.G.00012702	psu.T.00012702.1	sp|Q39231|SUC2_ARATH	GO:0005351(carbohydrate:proton symporter activity);GO:0005886(plasma membrane);GO:0005887(integral component of plasma membrane);GO:0005985(sucrose metabolic process);GO:0008506(sucrose:proton symporter activity);GO:0008515(sucrose transmembrane transporter activity);GO:0009915(phloem sucrose loading);GO:0015144(carbohydrate transmembrane transporter activity);GO:0015770(sucrose transport);GO:001…	NA
csi-MIR3951a-p5_2ss20AC21TC	psu.G.00016419	psu.T.00016419.1	-	GO:0003674(molecular_function);GO:0008150(biological_process);GO:0009536(plastid)	NA
csi-MIR3951a-p3_2ss13TC17TC	psu.G.00016419	psu.T.00016419.1	-	GO:0003674(molecular_function);GO:0008150(biological_process);GO:0009536(plastid)	NA
gma-MIR156f-p3_1ss10CG_1	psu.G.00016419	psu.T.00016419.1	-	GO:0003674(molecular_function);GO:0008150(biological_process);GO:0009536(plastid)	NA
hbr-MIR6173-p3_1ss15AT_1	psu.G.00020255	psu.T.00020255.1	sp|Q8RWI9|AB15G_ARATH	GO:0005886(plasma membrane);GO:0016021(integral component of membrane);GO:0042626(ATPase activity, coupled to transmembrane movement of substances)	02010(ABC transporters)
gma-MIR396a-p3_2ss13TA20GC	psu.G.00022280	psu.T.00022280.1	sp|Q9FF86|DCR_ARATH	GO:0005737(cytoplasm);GO:0016740(transferase activity);GO:0016747(transferase activity, transferring acyl groups other than amino-acyl groups)	NA
cme-MIR159b-p5_2ss10TC18TC	psu.G.00022280	psu.T.00022280.1	sp|Q9FF86|DCR_ARATH	GO:0005737(cytoplasm);GO:0016740(transferase activity);GO:0016747(transferase activity, transferring acyl groups other than amino-acyl groups)	NA
PC-5p-334111_81	psu.G.00013888	psu.T.00013888.1	sp|O64963|PAL1_PRUAV	GO:0005515(protein binding);GO:0005737(cytoplasm);GO:0006559(L-phenylalanine catabolic process);GO:0009800(cinnamic acid biosynthetic process);GO:0045548(phenylalanine ammonia-lyase activity)	00360(Phenylalanine metabolism);00940(Phenylpropanoid biosynthesis)
gma-miR171n_2ss20TC21AT	psu.G.00009941	psu.T.00009941.1	sp|Q6VAA5|U89B2_STERE	GO:0009813(flavonoid biosynthetic process);GO:0043231(intracellular membrane-bounded organelle);GO:0052696(flavonoid glucuronidation);GO:0080043(quercetin 3-O-glucosyltransferase activity);GO:0080044(quercetin 7-O-glucosyltransferase activity)	00906(Carotenoid biosynthesis)
PC-5p-246121_133	psu.G.00009941	psu.T.00009941.1	sp|Q6VAA5|U89B2_STERE	GO:0009813(flavonoid biosynthetic process);GO:0043231(intracellular membrane-bounded organelle);GO:0052696(flavonoid glucuronidation);GO:0080043(quercetin 3-O-glucosyltransferase activity);GO:0080044(quercetin 7-O-glucosyltransferase activity)	00906(Carotenoid biosynthesis)
gma-MIR156f-p3_1ss10CG_1	psu.G.00009941	psu.T.00009941.1	sp|Q6VAA5|U89B2_STERE	GO:0009813(flavonoid biosynthetic process);GO:0043231(intracellular membrane-bounded organelle);GO:0052696(flavonoid glucuronidation);GO:0080043(quercetin 3-O-glucosyltransferase activity);GO:0080044(quercetin 7-O-glucosyltransferase activity)	00906(Carotenoid biosynthesis)
PC-3p-206449_171	psu.G.00013621	psu.T.00013621.1	sp|Q8LER3|XTH7_ARATH	GO:0004553(hydrolase activity, hydrolyzing O-glycosyl compounds);GO:0005576(extracellular region);GO:0005618(cell wall);GO:0010411(xyloglucan metabolic process);GO:0016762(xyloglucan:xyloglucosyl transferase activity);GO:0016798(hydrolase activity, acting on glycosyl bonds);GO:0042546(cell wall biogenesis);GO:0048046(apoplast);GO:0071555(cell wall organization)	NA
PC-3p-450146_46	psu.G.00013621	psu.T.00013621.1	sp|Q8LER3|XTH7_ARATH	GO:0004553(hydrolase activity, hydrolyzing O-glycosyl compounds);GO:0005576(extracellular region);GO:0005618(cell wall);GO:0010411(xyloglucan metabolic process);GO:0016762(xyloglucan:xyloglucosyl transferase activity);GO:0016798(hydrolase activity, acting on glycosyl bonds);GO:0042546(cell wall biogenesis);GO:0048046(apoplast);GO:0071555(cell wall organization)	NA
PC-5p-158468_245	psu.G.00013621	psu.T.00013621.1	sp|Q8LER3|XTH7_ARATH	GO:0004553(hydrolase activity, hydrolyzing O-glycosyl compounds);GO:0005576(extracellular region);GO:0005618(cell wall);GO:0010411(xyloglucan metabolic process);GO:0016762(xyloglucan:xyloglucosyl transferase activity);GO:0016798(hydrolase activity, acting on glycosyl bonds);GO:0042546(cell wall biogenesis);GO:0048046(apoplast);GO:0071555(cell wall organization)	NA
mtr-MIR2592bj-p3_1ss12TC	psu.G.00026826	psu.T.00026826.1	sp|O82798|ARR4_ARATH	GO:0000156(phosphorelay response regulator activity);GO:0000160(phosphorelay signal transduction system);GO:0004674(protein serine/threonine kinase activity);GO:0005515(protein binding);GO:0005634(nucleus);GO:0005737(cytoplasm);GO:0006351(transcription, DNA-templated);GO:0006355(regulation of transcription, DNA-templated);GO:0007623(circadian rhythm);GO:0009735(response to cytokinin);GO:0009736(c…	04075(Plant hormone signal transduction)
mtr-miR159a_R-3_1ss18TA	psu.G.00032850	psu.T.00032850.1	sp|O24370|LOX21_SOLTU	GO:0016165(linoleate 13S-lipoxygenase activity)	00591(Linoleic acid metabolism);00592(alpha-Linolenic acid metabolism)
gma-MIR156f-p3_1ss10CG_1	psu.G.00002044	psu.T.00002044.1	sp|Q9FL07|ATL46_ARATH	GO:0043161(proteasome-mediated ubiquitin-dependent protein catabolic process);GO:0061630(ubiquitin protein ligase activity)	NA
gma-MIR156f-p3_1ss10CG_1	psu.G.00035510	psu.T.00035510.1	sp|O80690|BGL46_ARATH	GO:0008422(beta-glucosidase activity);GO:1901657(glycosyl compound metabolic process)	00500(Starch and sucrose metabolism);00460(Cyanoamino acid metabolism);00940(Phenylpropanoid biosynthesis)
ath-MIR414-p5_2ss18AT21AC	psu.G.00020361	psu.T.00020361.1	sp|O80482|BH149_ARATH	GO:0003677(DNA binding);GO:0003700(DNA binding transcription factor activity);GO:0005515(protein binding);GO:0005634(nucleus);GO:0006351(transcription, DNA-templated);GO:0006355(regulation of transcription, DNA-templated);GO:0046983(protein dimerization activity)	NA
PC-5p-201965_177	psu.G.00020361	psu.T.00020361.1	sp|O80482|BH149_ARATH	GO:0003677(DNA binding);GO:0003700(DNA binding transcription factor activity);GO:0005515(protein binding);GO:0005634(nucleus);GO:0006351(transcription, DNA-templated);GO:0006355(regulation of transcription, DNA-templated);GO:0046983(protein dimerization activity)	NA
mtr-miR166a_R-2	psu.G.00024327	psu.T.00024327.1	sp|P27495|CB24_TOBAC	GO:0009416(response to light stimulus);GO:0009535(chloroplast thylakoid membrane);GO:0009768(photosynthesis, light harvesting in photosystem I);GO:0009941(chloroplast envelope);GO:0010287(plastoglobule);GO:0016168(chlorophyll binding);GO:0031409(pigment binding)	00196(Photosynthesis - antenna proteins)
PC-5p-75858_582	psu.G.00023793	psu.T.00023793.1	sp|P51615|MAOX_VITVI	GO:0004470(malic enzyme activity);GO:0004471(malate dehydrogenase (decarboxylating) (NAD+) activity);GO:0004473(malate dehydrogenase (decarboxylating) (NADP+) activity);GO:0005737(cytoplasm);GO:0005829(cytosol);GO:0006090(pyruvate metabolic process);GO:0006108(malate metabolic process);GO:0008948(oxaloacetate decarboxylase activity);GO:0009507(chloroplast);GO:0016652(oxidoreductase activity, acti…	00620(Pyruvate metabolism);00710(Carbon fixation in photosynthetic organisms)
pla-MIR11598-p5_2ss16CA19TC	psu.G.00023793	psu.T.00023793.1	sp|P51615|MAOX_VITVI	GO:0004470(malic enzyme activity);GO:0004471(malate dehydrogenase (decarboxylating) (NAD+) activity);GO:0004473(malate dehydrogenase (decarboxylating) (NADP+) activity);GO:0005737(cytoplasm);GO:0005829(cytosol);GO:0006090(pyruvate metabolic process);GO:0006108(malate metabolic process);GO:0008948(oxaloacetate decarboxylase activity);GO:0009507(chloroplast);GO:0016652(oxidoreductase activity, acti…	00620(Pyruvate metabolism);00710(Carbon fixation in photosynthetic organisms)
ath-MIR414-p5_2ss16AG20TC	psu.G.00032285	psu.T.00032285.1	-	GO:0003674(molecular_function);GO:0005634(nucleus);GO:0009409(response to cold);GO:0010228(vegetative to reproductive phase transition of meristem);GO:0042752(regulation of circadian rhythm);GO:0080167(response to karrikin)	NA
ath-MIR414-p5_2ss18AT21AC	psu.G.00032285	psu.T.00032285.1	-	GO:0003674(molecular_function);GO:0005634(nucleus);GO:0009409(response to cold);GO:0010228(vegetative to reproductive phase transition of meristem);GO:0042752(regulation of circadian rhythm);GO:0080167(response to karrikin)	NA
ath-MIR414-p5_1ss13AG	psu.G.00032285	psu.T.00032285.1	-	GO:0003674(molecular_function);GO:0005634(nucleus);GO:0009409(response to cold);GO:0010228(vegetative to reproductive phase transition of meristem);GO:0042752(regulation of circadian rhythm);GO:0080167(response to karrikin)	NA
aly-MIR774b-p3_2ss9AT19GA	psu.G.00032285	psu.T.00032285.1	-	GO:0003674(molecular_function);GO:0005634(nucleus);GO:0009409(response to cold);GO:0010228(vegetative to reproductive phase transition of meristem);GO:0042752(regulation of circadian rhythm);GO:0080167(response to karrikin)	NA
ath-MIR414-p5_2ss18AT21AC	psu.G.00034831	psu.T.00034831.1	sp|O80482|BH149_ARATH	GO:0003677(DNA binding);GO:0003700(DNA binding transcription factor activity);GO:0005515(protein binding);GO:0005634(nucleus);GO:0006351(transcription, DNA-templated);GO:0006355(regulation of transcription, DNA-templated);GO:0046983(protein dimerization activity)	NA
PC-5p-115057_363	psu.G.00028949	psu.T.00028949.1	sp|F8WKW0|UGT1_GARJA	GO:0009813(flavonoid biosynthetic process);GO:0043231(intracellular membrane-bounded organelle);GO:0052696(flavonoid glucuronidation);GO:0080043(quercetin 3-O-glucosyltransferase activity);GO:0080044(quercetin 7-O-glucosyltransferase activity)	NA
cme-MIR160c-p5_2ss13AG17AG	psu.G.00032165	psu.T.00032165.1	sp|Q93Z25|PLY22_ARATH	GO:0005576(extracellular region);GO:0016829(lyase activity);GO:0030570(pectate lyase activity);GO:0045490(pectin catabolic process);GO:0046872(metal ion binding)	00040(Pentose and glucuronate interconversions)
gma-MIR156f-p3_1ss10CG_2	psu.G.00001753	psu.T.00001753.1	sp|Q9SV13|SUT31_ARATH	GO:0005887(integral component of plasma membrane);GO:0015116(sulfate transmembrane transporter activity)	NA
mtr-miR159b_L-2R-1	psu.G.00029235	psu.T.00029235.1	sp|Q9SGW3|PSD8A_ARATH	GO:0005634(nucleus);GO:0005829(cytosol);GO:0008541(proteasome regulatory particle, lid subcomplex);GO:0043161(proteasome-mediated ubiquitin-dependent protein catabolic process);GO:0043248(proteasome assembly)	03050(Proteasome)
csi-MIR3951a-p3_2ss13TC17TC	psu.G.00028012	psu.T.00028012.1	-	GO:0005509(calcium ion binding)	NA
mtr-miR159a_R-2_1ss19CT	psu.G.00029583	psu.T.00029583.1	sp|Q9SSA7|GLIP5_ARATH	GO:0016412(serine O-acyltransferase activity)	00901(Indole alkaloid biosynthesis)
pla-miR11609_1ss17CT	psu.G.00006337	psu.T.00006337.1	-	GO:0003677(DNA binding);GO:0005634(nucleus);GO:0008150(biological_process)	NA
PC-3p-871_31378	psu.G.00018345	psu.T.00018345.1	sp|Q6DDU8|FIGL1_XENLA	GO:0005634(nucleus);GO:0008568(microtubule-severing ATPase activity);GO:0031122(cytoplasmic microtubule organization)	03013(RNA transport)
PC-5p-48958_924	psu.G.00027085	psu.T.00027085.1	sp|P42849|UMEC_ARMRU	GO:0046658(anchored component of plasma membrane)	NA
PC-5p-93789_459	psu.G.00027085	psu.T.00027085.1	sp|P42849|UMEC_ARMRU	GO:0046658(anchored component of plasma membrane)	NA
PC-5p-564_43386	psu.G.00034433	psu.T.00034433.1	sp|P48021|HMDH_CAMAC	GO:0004420(hydroxymethylglutaryl-CoA reductase (NADPH) activity);GO:0005778(peroxisomal membrane);GO:0005789(endoplasmic reticulum membrane);GO:0008299(isoprenoid biosynthetic process);GO:0016126(sterol biosynthetic process)	00900(Terpenoid backbone biosynthesis)
PC-5p-564_43386	psu.G.00031702	psu.T.00031702.1	sp|Q9C7F2|AB14B_ARATH	GO:0016021(integral component of membrane);GO:0042626(ATPase activity, coupled to transmembrane movement of substances);GO:0055085(transmembrane transport)	02010(ABC transporters)
csi-MIR3951a-p3_2ss13TC17TC	psu.G.00004276	psu.T.00004276.1	sp|Q9SCU9|BGA13_ARATH	GO:0004565(beta-galactosidase activity);GO:0005618(cell wall);GO:0005773(vacuole)	00052(Galactose metabolism);00600(Sphingolipid metabolism);00531(Glycosaminoglycan degradation);00604(Glycosphingolipid biosynthesis - ganglio series);00511(Other glycan degradation)
mtr-MIR2592bj-p5_2ss12TC19AT	psu.G.00018018	psu.T.00018018.1	sp|Q9SZ06|EF109_ARATH	GO:0003677(DNA binding);GO:0003700(DNA binding transcription factor activity);GO:0005634(nucleus);GO:0006351(transcription, DNA-templated);GO:0006355(regulation of transcription, DNA-templated);GO:0009873(ethylene-activated signaling pathway);GO:0010087(phloem or xylem histogenesis);GO:0010200(response to chitin);GO:0050832(defense response to fungus);GO:0051301(cell division)	NA
csi-miR395b-5p_L-1R+1_1ss8TG	psu.G.00029217	psu.T.00029217.1	sp|P10290|MYBC_MAIZE	GO:0000981(RNA polymerase II transcription factor activity, sequence-specific DNA binding);GO:0001135(transcription factor activity, RNA polymerase II transcription factor recruiting);GO:0003677(DNA binding);GO:0003700(DNA binding transcription factor activity);GO:0005515(protein binding);GO:0005634(nucleus);GO:0006351(transcription, DNA-templated);GO:0006355(regulation of transcription, DNA-temp…	NA
PC-5p-134149_302	psu.G.00035513	psu.T.00035513.1	sp|P17642|PRS2_SOLTU	GO:0004864(protein phosphatase inhibitor activity);GO:0005634(nucleus);GO:0005737(cytoplasm);GO:0009738(abscisic acid-activated signaling pathway);GO:0010427(abscisic acid binding);GO:0080163(regulation of protein serine/threonine phosphatase activity)	NA
gma-MIR393b-p5_2ss1AT21AT	psu.G.00033332	psu.T.00033332.1	sp|Q8GX86|PME21_ARATH	GO:0030599(pectinesterase activity);GO:0046910(pectinesterase inhibitor activity);GO:0071944(cell periphery)	00040(Pentose and glucuronate interconversions)
ath-MIR414-p3_2ss16AT19AC	psu.G.00033332	psu.T.00033332.1	sp|Q8GX86|PME21_ARATH	GO:0030599(pectinesterase activity);GO:0046910(pectinesterase inhibitor activity);GO:0071944(cell periphery)	00040(Pentose and glucuronate interconversions)
pla-MIR11598-p5_2ss16CA19TC	psu.G.00033332	psu.T.00033332.1	sp|Q8GX86|PME21_ARATH	GO:0030599(pectinesterase activity);GO:0046910(pectinesterase inhibitor activity);GO:0071944(cell periphery)	00040(Pentose and glucuronate interconversions)
rco-MIR156f-p3_2ss4TG18TC	psu.G.00033332	psu.T.00033332.1	sp|Q8GX86|PME21_ARATH	GO:0030599(pectinesterase activity);GO:0046910(pectinesterase inhibitor activity);GO:0071944(cell periphery)	00040(Pentose and glucuronate interconversions)
aqc-MIR529-p5_2ss3CG20CG	psu.G.00023573	psu.T.00023573.1	sp|Q9LJU0|CBL10_ARATH	GO:0005886(plasma membrane);GO:0010215(cellulose microfibril organization);GO:0016049(cell growth);GO:0031225(anchored component of membrane)	03060(Protein export);04141(Protein processing in endoplasmic reticulum);04145(Phagosome)
PC-3p-53313_847	psu.G.00023573	psu.T.00023573.1	sp|Q9LJU0|CBL10_ARATH	GO:0005886(plasma membrane);GO:0010215(cellulose microfibril organization);GO:0016049(cell growth);GO:0031225(anchored component of membrane)	03060(Protein export);04141(Protein processing in endoplasmic reticulum);04145(Phagosome)
PC-5p-258664_123	psu.G.00023749	psu.T.00023749.1	sp|Q9M2A0|PMA8_ARATH	GO:0005887(integral component of plasma membrane);GO:0008553(proton-exporting ATPase activity, phosphorylative mechanism);GO:0043231(intracellular membrane-bounded organelle);GO:0051453(regulation of intracellular pH);GO:1902600(proton transmembrane transport)	00190(Oxidative phosphorylation)
ptc-miR530a_R+1_1ss20TC_1	psu.G.00028367	psu.T.00028367.1	-	NA	NA
gra-MIR8743b-p5_2ss15TC19GA	psu.G.00028367	psu.T.00028367.1	-	NA	NA
PC-3p-337818_80	psu.G.00035063	psu.T.00035063.1	sp|P13917|7SB1_SOYBN	GO:0004190(aspartic-type endopeptidase activity);GO:0006508(proteolysis);GO:0030163(protein catabolic process)	NA
vvi-MIR159c-p3_2ss10CA19CT	psu.G.00026286	psu.T.00026286.1	sp|Q9SHY2|YSL7_ARATH	GO:0005886(plasma membrane);GO:0006857(oligopeptide transport);GO:0016021(integral component of membrane);GO:0022857(transmembrane transporter activity);GO:0055085(transmembrane transport)	NA
mtr-miR171e-3p_L-2_1ss17AG	psu.G.00025015	psu.T.00025015.1	-	NA	NA
dpr-MIR172a-p5_2ss3TA17TA	psu.G.00028001	psu.T.00028001.1	sp|O64510|PLY6_ARATH	GO:0005886(plasma membrane);GO:0016829(lyase activity);GO:0030570(pectate lyase activity);GO:0045490(pectin catabolic process);GO:0046872(metal ion binding)	00040(Pentose and glucuronate interconversions)
PC-5p-115057_363	psu.G.00034074	psu.T.00034074.1	sp|F4JLE5|SFH1_ARATH	GO:0005215(transporter activity);GO:0005739(mitochondrion);GO:0006810(transport);GO:0008526(phosphatidylinositol transporter activity);GO:0009932(cell tip growth);GO:0010053(root epidermal cell differentiation);GO:0048768(root hair cell tip growth)	00970(Aminoacyl-tRNA biosynthesis)
PC-5p-215843_161	psu.G.00034074	psu.T.00034074.1	sp|F4JLE5|SFH1_ARATH	GO:0005215(transporter activity);GO:0005739(mitochondrion);GO:0006810(transport);GO:0008526(phosphatidylinositol transporter activity);GO:0009932(cell tip growth);GO:0010053(root epidermal cell differentiation);GO:0048768(root hair cell tip growth)	00970(Aminoacyl-tRNA biosynthesis)
PC-5p-251564_129	psu.G.00022799	psu.T.00022799.1	-	GO:0008150(biological_process);GO:0016020(membrane)	00620(Pyruvate metabolism)
PC-3p-53313_847	psu.G.00022799	psu.T.00022799.1	-	GO:0008150(biological_process);GO:0016020(membrane)	00620(Pyruvate metabolism)
PC-5p-143890_276	psu.G.00022799	psu.T.00022799.1	-	GO:0008150(biological_process);GO:0016020(membrane)	00620(Pyruvate metabolism)
PC-3p-123684_333	psu.G.00009571	psu.T.00009571.1	sp|Q7Y201|PME13_ARATH	GO:0030599(pectinesterase activity);GO:0046910(pectinesterase inhibitor activity);GO:0071944(cell periphery)	00040(Pentose and glucuronate interconversions)
PC-5p-4631_8354	psu.G.00034926	psu.T.00034926.1	-	GO:0003674(molecular_function);GO:0005737(cytoplasm)	NA
rco-MIR156f-p3_2ss4TG18TC	psu.G.00034926	psu.T.00034926.1	-	GO:0003674(molecular_function);GO:0005737(cytoplasm)	NA
PC-3p-282253_108	psu.G.00001298	psu.T.00001298.1	-	GO:0003674(molecular_function);GO:0005739(mitochondrion);GO:0008150(biological_process)	NA
PC-3p-175874_213	psu.G.00008642	psu.T.00008642.1	sp|O64973|RPS5_ARATH	GO:0000166(nucleotide binding);GO:0005515(protein binding);GO:0005524(ATP binding);GO:0005622(intracellular);GO:0005886(plasma membrane);GO:0006952(defense response);GO:0008219(cell death);GO:0009626(plant-type hypersensitive response);GO:0009816(defense response to bacterium, incompatible interaction);GO:0038023(signaling receptor activity);GO:0042802(identical protein binding);GO:0043531(ADP bi…	04626(Plant-pathogen interaction)
PC-5p-157553_246	psu.G.00030324	psu.T.00030324.1	sp|B6VJS4|ROMT_VITVI	GO:0008171(O-methyltransferase activity);GO:0008757(S-adenosylmethionine-dependent methyltransferase activity);GO:0019438(aromatic compound biosynthetic process)	00945(Stilbenoid, diarylheptanoid and gingerol biosynthesis)
PC-5p-310242_92	psu.G.00030324	psu.T.00030324.1	sp|B6VJS4|ROMT_VITVI	GO:0008171(O-methyltransferase activity);GO:0008757(S-adenosylmethionine-dependent methyltransferase activity);GO:0019438(aromatic compound biosynthetic process)	00945(Stilbenoid, diarylheptanoid and gingerol biosynthesis)
PC-5p-103721_410	psu.G.00030324	psu.T.00030324.1	sp|B6VJS4|ROMT_VITVI	GO:0008171(O-methyltransferase activity);GO:0008757(S-adenosylmethionine-dependent methyltransferase activity);GO:0019438(aromatic compound biosynthetic process)	00945(Stilbenoid, diarylheptanoid and gingerol biosynthesis)
PC-5p-143890_276	psu.G.00028835	psu.T.00028835.1	sp|Q9FME8|OPT4_ARATH	GO:0005887(integral component of plasma membrane);GO:0006857(oligopeptide transport);GO:0015031(protein transport);GO:0016020(membrane);GO:0035673(oligopeptide transmembrane transporter activity);GO:0080167(response to karrikin)	NA
ptc-miR169i_R+1_2ss17GA20TC	psu.G.00024773	psu.T.00024773.1	sp|Q9LT15|STP10_ARATH	GO:0005351(carbohydrate:proton symporter activity);GO:0005355(glucose transmembrane transporter activity);GO:0005887(integral component of plasma membrane);GO:0046323(glucose import)	NA
eun-MIR160-p5_2	psu.G.00012961	psu.T.00012961.1	sp|Q9FE06|EXOL2_ARATH	GO:0003674(molecular_function);GO:0005615(extracellular space);GO:0005618(cell wall);GO:0005794(Golgi apparatus);GO:0005829(cytosol);GO:0008150(biological_process);GO:0009505(plant-type cell wall);GO:0009506(plasmodesma);GO:0009507(chloroplast);GO:0048046(apoplast)	NA
psu.T.00035085.1	psu.G.00035085	psu.T.00035085.1	sp|Q9SCU9|BGA13_ARATH	GO:0004565(beta-galactosidase activity);GO:0005618(cell wall);GO:0005773(vacuole)	00052(Galactose metabolism);00600(Sphingolipid metabolism);00531(Glycosaminoglycan degradation);00604(Glycosphingolipid biosynthesis - ganglio series);00511(Other glycan degradation)
csi-MIR477a-p5_1ss2CT	psu.G.00024864	psu.T.00024864.1	sp|Q8L518|CK2_ARATH	GO:0004103(choline kinase activity);GO:0005524(ATP binding);GO:0005737(cytoplasm);GO:0016310(phosphorylation)	00564(Glycerophospholipid metabolism)
csi-MIR3951a-p3_2ss13TC17TC	psu.G.00020630	psu.T.00020630.1	sp|F4IJK1|NET2D_ARATH	GO:0005886(plasma membrane)	NA
csi-MIR3951a-p5_2ss20AC21TC	psu.G.00020630	psu.T.00020630.1	sp|F4IJK1|NET2D_ARATH	GO:0005886(plasma membrane)	NA
PC-5p-134149_302	psu.G.00030632	psu.T.00030632.1	sp|P17642|PRS2_SOLTU	GO:0004864(protein phosphatase inhibitor activity);GO:0005634(nucleus);GO:0005737(cytoplasm);GO:0009738(abscisic acid-activated signaling pathway);GO:0010427(abscisic acid binding);GO:0080163(regulation of protein serine/threonine phosphatase activity)	NA
PC-5p-201965_177	psu.G.00024502	psu.T.00024502.1	sp|Q39472|IDI1_CLABR	GO:0004452(isopentenyl-diphosphate delta-isomerase activity);GO:0005829(cytosol);GO:0008299(isoprenoid biosynthetic process);GO:0009240(isopentenyl diphosphate biosynthetic process);GO:0009507(chloroplast);GO:0009536(plastid);GO:0015979(photosynthesis);GO:0015995(chlorophyll biosynthetic process);GO:0016787(hydrolase activity);GO:0046872(metal ion binding);GO:0050992(dimethylallyl diphosphate bio…	00900(Terpenoid backbone biosynthesis)
PC-5p-201965_177	psu.G.00011915	psu.T.00011915.1	sp|Q7PC84|AB39G_ARATH	GO:0005886(plasma membrane);GO:0016021(integral component of membrane);GO:0042626(ATPase activity, coupled to transmembrane movement of substances)	NA
gma-MIR10423-p5_1ss3AC	psu.G.00012069	psu.T.00012069.1	sp|Q9LXV0|U92A1_ARATH	GO:0008194(UDP-glycosyltransferase activity);GO:0009813(flavonoid biosynthetic process);GO:0043231(intracellular membrane-bounded organelle);GO:0052696(flavonoid glucuronidation)	NA
cpa-MIR159b-p5_2ss15CA17TG	psu.G.00017753	psu.T.00017753.1	sp|O22815|MLO5_ARATH	GO:0005886(plasma membrane);GO:0006952(defense response)	NA
lus-MIR159c-p3_2ss7TC17TA	psu.G.00033130	psu.T.00033130.1	-	NA	NA
pla-miR11607_L-5_1ss21CG	psu.G.00029243	psu.T.00029243.1	sp|Q8W1D5|CIPKP_ARATH	GO:0004674(protein serine/threonine kinase activity);GO:0005524(ATP binding);GO:0005622(intracellular);GO:0005886(plasma membrane);GO:0016301(kinase activity);GO:0018105(peptidyl-serine phosphorylation);GO:0018107(peptidyl-threonine phosphorylation);GO:0035556(intracellular signal transduction);GO:0050832(defense response to fungus)	NA
aqc-MIR529-p5_2ss3CG20CG	psu.G.00035620	psu.T.00035620.1	sp|O48723|PLP2_ARATH	GO:0004620(phospholipase activity);GO:0005737(cytoplasm);GO:0016020(membrane);GO:0047372(acylglycerol lipase activity)	NA
ath-MIR414-p5_2ss18AT21AC	psu.G.00035620	psu.T.00035620.1	sp|O48723|PLP2_ARATH	GO:0004620(phospholipase activity);GO:0005737(cytoplasm);GO:0016020(membrane);GO:0047372(acylglycerol lipase activity)	NA
eun-MIR10211b-p3_1ss5CT_1	psu.G.00034679	psu.T.00034679.1	sp|Q84Q72|HS181_ORYSJ	GO:0009408(response to heat);GO:0042542(response to hydrogen peroxide);GO:0045471(response to ethanol);GO:0046685(response to arsenic-containing substance);GO:0046686(response to cadmium ion);GO:0046688(response to copper ion)	04141(Protein processing in endoplasmic reticulum)
gma-MIR393b-p5_2ss1AT21AT	psu.G.00034679	psu.T.00034679.1	sp|Q84Q72|HS181_ORYSJ	GO:0009408(response to heat);GO:0042542(response to hydrogen peroxide);GO:0045471(response to ethanol);GO:0046685(response to arsenic-containing substance);GO:0046686(response to cadmium ion);GO:0046688(response to copper ion)	04141(Protein processing in endoplasmic reticulum)
PC-3p-155842_250	psu.G.00034208	psu.T.00034208.1	-	NA	NA
PC-5p-4631_8354	psu.G.00032593	psu.T.00032593.1	-	GO:0005829(cytosol);GO:0009817(defense response to fungus, incompatible interaction)	NA
mes-miR535c_L-1R+1_1ss7AG	psu.G.00035406	psu.T.00035406.1	-	NA	NA
PC-5p-317421_89	psu.G.00001297	psu.T.00001297.1	sp|Q9FNL7|PTR3_ARATH	GO:0005215(transporter activity);GO:0005886(plasma membrane);GO:0006857(oligopeptide transport);GO:0009611(response to wounding);GO:0009737(response to abscisic acid);GO:0009751(response to salicylic acid);GO:0009753(response to jasmonic acid);GO:0015333(peptide:proton symporter activity);GO:0016020(membrane);GO:0016021(integral component of membrane);GO:0022857(transmembrane transporter activity…	NA
vvi-MIR159c-p5_2ss10CA19CT	psu.G.00029200	psu.T.00029200.1	-	NA	NA
PC-3p-258579_124	psu.G.00033940	psu.T.00033940.1	sp|O81416|GUN17_ARATH	GO:0004553(hydrolase activity, hydrolyzing O-glycosyl compounds);GO:0005576(extracellular region);GO:0008810(cellulase activity);GO:0030245(cellulose catabolic process);GO:0071555(cell wall organization)	00500(Starch and sucrose metabolism)
csi-MIR3951a-p5_2ss20AC21TC	psu.G.00033625	psu.T.00033625.1	sp|Q39013|NAC2_ARATH	GO:0003677(DNA binding);GO:0003700(DNA binding transcription factor activity);GO:0005634(nucleus);GO:0006351(transcription, DNA-templated);GO:0006355(regulation of transcription, DNA-templated);GO:0007275(multicellular organism development);GO:0009611(response to wounding);GO:0009788(negative regulation of abscisic acid-activated signaling pathway)	03013(RNA transport);03015(mRNA surveillance pathway);03018(RNA degradation)
gma-MIR5368-p5_1ss7TC_2	psu.G.00022584	psu.T.00022584.1	sp|Q8LDW9|XTH9_ARATH	GO:0004553(hydrolase activity, hydrolyzing O-glycosyl compounds);GO:0005576(extracellular region);GO:0005618(cell wall);GO:0010411(xyloglucan metabolic process);GO:0016762(xyloglucan:xyloglucosyl transferase activity);GO:0016798(hydrolase activity, acting on glycosyl bonds);GO:0042546(cell wall biogenesis);GO:0048046(apoplast);GO:0071555(cell wall organization)	NA
mdm-MIR395c-p5_2ss7CG20AT	psu.G.00022584	psu.T.00022584.1	sp|Q8LDW9|XTH9_ARATH	GO:0004553(hydrolase activity, hydrolyzing O-glycosyl compounds);GO:0005576(extracellular region);GO:0005618(cell wall);GO:0010411(xyloglucan metabolic process);GO:0016762(xyloglucan:xyloglucosyl transferase activity);GO:0016798(hydrolase activity, acting on glycosyl bonds);GO:0042546(cell wall biogenesis);GO:0048046(apoplast);GO:0071555(cell wall organization)	NA
PC-3p-23386_1931	psu.G.00026677	psu.T.00026677.1	sp|Q8GT20|BEBT_TOBAC	GO:0009821(alkaloid biosynthetic process);GO:0047203(13-hydroxylupinine O-tigloyltransferase activity)	NA
PC-5p-158468_245	psu.G.00010659	psu.T.00010659.1	sp|Q9C638|WEL2_ARATH	GO:0005829(cytosol);GO:0009903(chloroplast avoidance movement);GO:0009904(chloroplast accumulation movement)	NA
PC-5p-186423_197	psu.G.00010659	psu.T.00010659.1	sp|Q9C638|WEL2_ARATH	GO:0005829(cytosol);GO:0009903(chloroplast avoidance movement);GO:0009904(chloroplast accumulation movement)	NA
PC-5p-187853_195	psu.G.00010659	psu.T.00010659.1	sp|Q9C638|WEL2_ARATH	GO:0005829(cytosol);GO:0009903(chloroplast avoidance movement);GO:0009904(chloroplast accumulation movement)	NA
mtr-miR396a-5p_1ss10TC	psu.G.00010659	psu.T.00010659.1	sp|Q9C638|WEL2_ARATH	GO:0005829(cytosol);GO:0009903(chloroplast avoidance movement);GO:0009904(chloroplast accumulation movement)	NA
cas-MIR172d-p5_2ss12AC17AT	psu.G.00003586	psu.T.00003586.1	sp|Q9LIK7|ACA13_ARATH	GO:0005388(calcium-transporting ATPase activity);GO:0005887(integral component of plasma membrane);GO:0043231(intracellular membrane-bounded organelle)	NA
csi-miR1515a	psu.G.00033089	psu.T.00033089.1	sp|Q9FLT0|TSN2_ARATH	GO:0000932(P-body);GO:0003676(nucleic acid binding);GO:0003723(RNA binding);GO:0003729(mRNA binding);GO:0004518(nuclease activity);GO:0005635(nuclear envelope);GO:0005737(cytoplasm);GO:0005783(endoplasmic reticulum);GO:0005829(cytosol);GO:0006397(mRNA processing);GO:0006402(mRNA catabolic process);GO:0009306(protein secretion);GO:0009506(plasmodesma);GO:0009651(response to salt stress);GO:0009686…	NA
mes-MIR172d-p5_2ss17TA20CG	psu.G.00033089	psu.T.00033089.1	sp|Q9FLT0|TSN2_ARATH	GO:0000932(P-body);GO:0003676(nucleic acid binding);GO:0003723(RNA binding);GO:0003729(mRNA binding);GO:0004518(nuclease activity);GO:0005635(nuclear envelope);GO:0005737(cytoplasm);GO:0005783(endoplasmic reticulum);GO:0005829(cytosol);GO:0006397(mRNA processing);GO:0006402(mRNA catabolic process);GO:0009306(protein secretion);GO:0009506(plasmodesma);GO:0009651(response to salt stress);GO:0009686…	NA
gma-MIR393b-p5_2ss1AT21AT	psu.G.00012493	psu.T.00012493.1	sp|P46897|ATHB7_ARATH	GO:0003700(DNA binding transcription factor activity);GO:0005515(protein binding);GO:0005634(nucleus);GO:0006351(transcription, DNA-templated);GO:0006355(regulation of transcription, DNA-templated);GO:0009414(response to water deprivation);GO:0009737(response to abscisic acid);GO:0009738(abscisic acid-activated signaling pathway);GO:0043565(sequence-specific DNA binding);GO:0045893(positive regul…	NA
PC-5p-189620_193	psu.G.00012493	psu.T.00012493.1	sp|P46897|ATHB7_ARATH	GO:0003700(DNA binding transcription factor activity);GO:0005515(protein binding);GO:0005634(nucleus);GO:0006351(transcription, DNA-templated);GO:0006355(regulation of transcription, DNA-templated);GO:0009414(response to water deprivation);GO:0009737(response to abscisic acid);GO:0009738(abscisic acid-activated signaling pathway);GO:0043565(sequence-specific DNA binding);GO:0045893(positive regul…	NA
PC-5p-237679_140	psu.G.00031846	psu.T.00031846.1	sp|Q9ZRF1|MTDH_FRAAN	GO:0005737(cytoplasm);GO:0008270(zinc ion binding);GO:0009735(response to cytokinin);GO:0009809(lignin biosynthetic process);GO:0045551(cinnamyl-alcohol dehydrogenase activity);GO:0048046(apoplast);GO:0052747(sinapyl alcohol dehydrogenase activity);GO:0055114(oxidation-reduction process)	00940(Phenylpropanoid biosynthesis)
PC-5p-230255_147	psu.G.00032403	psu.T.00032403.1	sp|P62785|H41_WHEAT	GO:0000786(nucleosome);GO:0003677(DNA binding);GO:0005634(nucleus);GO:0005794(Golgi apparatus);GO:0005829(cytosol);GO:0006334(nucleosome assembly);GO:0051276(chromosome organization)	NA
cas-MIR172d-p5_2ss12AC17AT	psu.G.00014490	psu.T.00014490.1	sp|O24606|EIN3_ARATH	GO:0000976(transcription regulatory region sequence-specific DNA binding);GO:0001666(response to hypoxia);GO:0003677(DNA binding);GO:0003700(DNA binding transcription factor activity);GO:0005515(protein binding);GO:0005634(nucleus);GO:0006351(transcription, DNA-templated);GO:0006355(regulation of transcription, DNA-templated);GO:0009723(response to ethylene);GO:0009873(ethylene-activated signalin…	04016(MAPK signaling pathway - plant);04075(Plant hormone signal transduction)
csi-MIR3951a-p5_2ss20AC21TC	psu.G.00001058	psu.T.00001058.1	-	NA	NA
ath-MIR414-p5_2ss16AG20TC	psu.G.00008440	psu.T.00008440.1	sp|Q9LZL3|PCS1L_ARATH	GO:0004190(aspartic-type endopeptidase activity);GO:0006508(proteolysis);GO:0030163(protein catabolic process)	NA
PC-3p-180904_205	psu.G.00008440	psu.T.00008440.1	sp|Q9LZL3|PCS1L_ARATH	GO:0004190(aspartic-type endopeptidase activity);GO:0006508(proteolysis);GO:0030163(protein catabolic process)	NA
PC-5p-75858_582	psu.G.00008440	psu.T.00008440.1	sp|Q9LZL3|PCS1L_ARATH	GO:0004190(aspartic-type endopeptidase activity);GO:0006508(proteolysis);GO:0030163(protein catabolic process)	NA
pla-MIR11598-p5_2ss16CA19TC	psu.G.00008440	psu.T.00008440.1	sp|Q9LZL3|PCS1L_ARATH	GO:0004190(aspartic-type endopeptidase activity);GO:0006508(proteolysis);GO:0030163(protein catabolic process)	NA
PC-5p-230255_147	psu.G.00008440	psu.T.00008440.1	sp|Q9LZL3|PCS1L_ARATH	GO:0004190(aspartic-type endopeptidase activity);GO:0006508(proteolysis);GO:0030163(protein catabolic process)	NA
pla-MIR11598-p5_2ss16CA19TC	psu.G.00008440	psu.T.00008440.1	sp|Q9LZL3|PCS1L_ARATH	GO:0004190(aspartic-type endopeptidase activity);GO:0006508(proteolysis);GO:0030163(protein catabolic process)	NA
csi-MIR3951a-p3_2ss13TC17TC	psu.G.00008440	psu.T.00008440.1	sp|Q9LZL3|PCS1L_ARATH	GO:0004190(aspartic-type endopeptidase activity);GO:0006508(proteolysis);GO:0030163(protein catabolic process)	NA
mtr-miR396a-5p_1ss10TC	psu.G.00008440	psu.T.00008440.1	sp|Q9LZL3|PCS1L_ARATH	GO:0004190(aspartic-type endopeptidase activity);GO:0006508(proteolysis);GO:0030163(protein catabolic process)	NA
gma-MIR5368-p3_1ss11CA_2	psu.G.00035322	psu.T.00035322.1	sp|Q9SU30|CPR30_ARATH	GO:0004842(ubiquitin-protein transferase activity);GO:0019005(SCF ubiquitin ligase complex);GO:0031146(SCF-dependent proteasomal ubiquitin-dependent protein catabolic process)	NA
stu-miR827-5p_2ss8AT19TA	psu.G.00025161	psu.T.00025161.1	sp|Q9FF86|DCR_ARATH	GO:0005737(cytoplasm);GO:0016740(transferase activity);GO:0016747(transferase activity, transferring acyl groups other than amino-acyl groups)	NA
gma-MIR396a-p3_2ss13TA20GC	psu.G.00025161	psu.T.00025161.1	sp|Q9FF86|DCR_ARATH	GO:0005737(cytoplasm);GO:0016740(transferase activity);GO:0016747(transferase activity, transferring acyl groups other than amino-acyl groups)	NA
cme-MIR159b-p5_2ss10TC18TC	psu.G.00025161	psu.T.00025161.1	sp|Q9FF86|DCR_ARATH	GO:0005737(cytoplasm);GO:0016740(transferase activity);GO:0016747(transferase activity, transferring acyl groups other than amino-acyl groups)	NA
PC-5p-158468_245	psu.G.00014844	psu.T.00014844.1	sp|Q8LF99|XTH6_ARATH	GO:0004553(hydrolase activity, hydrolyzing O-glycosyl compounds);GO:0005576(extracellular region);GO:0005618(cell wall);GO:0009414(response to water deprivation);GO:0010411(xyloglucan metabolic process);GO:0016762(xyloglucan:xyloglucosyl transferase activity);GO:0016798(hydrolase activity, acting on glycosyl bonds);GO:0042546(cell wall biogenesis);GO:0048046(apoplast);GO:0071555(cell wall organiz…	NA
PC-3p-871_31378	psu.G.00035083	psu.T.00035083.1	sp|Q9FVS9|C96AF_ARATH	GO:0005576(extracellular region)	00073(Cutin, suberine and wax biosynthesis)
ath-miR171a-3p_R-3_1ss17AG	psu.G.00013887	psu.T.00013887.1	sp|P45726|PALY_CAMSI	GO:0005515(protein binding);GO:0005737(cytoplasm);GO:0005829(cytosol);GO:0006559(L-phenylalanine catabolic process);GO:0006952(defense response);GO:0006979(response to oxidative stress);GO:0009611(response to wounding);GO:0009699(phenylpropanoid biosynthetic process);GO:0009800(cinnamic acid biosynthetic process);GO:0045548(phenylalanine ammonia-lyase activity);GO:0080167(response to karrikin)	00360(Phenylalanine metabolism);00940(Phenylpropanoid biosynthesis)
pla-MIR11598-p5_2ss16CA19TC	psu.G.00008300	psu.T.00008300.1	-	NA	NA
dpr-MIR172a-p5_2ss3TA17TA	psu.G.00008300	psu.T.00008300.1	-	NA	NA
pla-MIR11598-p5_2ss16CA19TC	psu.G.00025197	psu.T.00025197.1	sp|Q9LHA1|C8D11_ARATH	GO:0016020(membrane);GO:0016709(oxidoreductase activity, acting on paired donors, with incorporation or reduction of molecular oxygen, NAD(P)H as one donor, and incorporation of one atom of oxygen);GO:0042343(indole glucosinolate metabolic process);GO:0044550(secondary metabolite biosynthetic process);GO:0098542(defense response to other organism)	NA
ath-MIR414-p3_2ss16AT19AC	psu.G.00025197	psu.T.00025197.1	sp|Q9LHA1|C8D11_ARATH	GO:0016020(membrane);GO:0016709(oxidoreductase activity, acting on paired donors, with incorporation or reduction of molecular oxygen, NAD(P)H as one donor, and incorporation of one atom of oxygen);GO:0042343(indole glucosinolate metabolic process);GO:0044550(secondary metabolite biosynthetic process);GO:0098542(defense response to other organism)	NA
ath-MIR414-p5_2ss18AT21AC	psu.G.00025197	psu.T.00025197.1	sp|Q9LHA1|C8D11_ARATH	GO:0016020(membrane);GO:0016709(oxidoreductase activity, acting on paired donors, with incorporation or reduction of molecular oxygen, NAD(P)H as one donor, and incorporation of one atom of oxygen);GO:0042343(indole glucosinolate metabolic process);GO:0044550(secondary metabolite biosynthetic process);GO:0098542(defense response to other organism)	NA
PC-5p-184430_200	psu.G.00025197	psu.T.00025197.1	sp|Q9LHA1|C8D11_ARATH	GO:0016020(membrane);GO:0016709(oxidoreductase activity, acting on paired donors, with incorporation or reduction of molecular oxygen, NAD(P)H as one donor, and incorporation of one atom of oxygen);GO:0042343(indole glucosinolate metabolic process);GO:0044550(secondary metabolite biosynthetic process);GO:0098542(defense response to other organism)	NA
gma-MIR5368-p3_1ss2AT	psu.G.00010062	psu.T.00010062.1	sp|Q9FUJ1|CKX7_ARATH	GO:0005576(extracellular region);GO:0009823(cytokinin catabolic process);GO:0016491(oxidoreductase activity);GO:0016614(oxidoreductase activity, acting on CH-OH group of donors);GO:0019139(cytokinin dehydrogenase activity);GO:0050660(flavin adenine dinucleotide binding);GO:0055114(oxidation-reduction process)	00908(Zeatin biosynthesis)
mes-MIR172d-p5_2ss17TA20CG	psu.G.00010062	psu.T.00010062.1	sp|Q9FUJ1|CKX7_ARATH	GO:0005576(extracellular region);GO:0009823(cytokinin catabolic process);GO:0016491(oxidoreductase activity);GO:0016614(oxidoreductase activity, acting on CH-OH group of donors);GO:0019139(cytokinin dehydrogenase activity);GO:0050660(flavin adenine dinucleotide binding);GO:0055114(oxidation-reduction process)	00908(Zeatin biosynthesis)
PC-5p-158468_245	psu.G.00023563	psu.T.00023563.1	-	NA	NA
eun-MIR160-p5_2	psu.G.00028143	psu.T.00028143.1	sp|Q9C6E4|EXOL1_ARATH	GO:0001666(response to hypoxia);GO:0003674(molecular_function);GO:0005576(extracellular region);GO:0005615(extracellular space);GO:0005794(Golgi apparatus);GO:0009505(plant-type cell wall);GO:0040007(growth);GO:0048046(apoplast)	NA
PC-5p-108234_390	psu.G.00018645	psu.T.00018645.1	sp|Q8W4K5|VAB_ARATH	GO:0005634(nucleus);GO:0007165(signal transduction);GO:0009507(chloroplast);GO:0016021(integral component of membrane);GO:0035091(phosphatidylinositol binding)	NA
lus-MIR159c-p3_2ss7TC17TA	psu.G.00018645	psu.T.00018645.1	sp|Q8W4K5|VAB_ARATH	GO:0005634(nucleus);GO:0007165(signal transduction);GO:0009507(chloroplast);GO:0016021(integral component of membrane);GO:0035091(phosphatidylinositol binding)	NA
pla-MIR11598-p5_2ss16CA19TC	psu.G.00008186	psu.T.00008186.1	sp|Q94C25|Y5005_ARATH	GO:0004674(protein serine/threonine kinase activity);GO:0005886(plasma membrane);GO:0006468(protein phosphorylation)	NA
mtr-MIR2603-p3_2ss9AC17AC	psu.G.00030604	psu.T.00030604.1	-	GO:0046658(anchored component of plasma membrane)	NA
ath-MIR414-p5_2ss18AT21AC	psu.G.00024682	psu.T.00024682.1	-	NA	04120(Ubiquitin mediated proteolysis)
PC-5p-39517_1148	psu.G.00025166	psu.T.00025166.1	-	GO:0003674(molecular_function);GO:0005768(endosome);GO:0005794(Golgi apparatus);GO:0005802(trans-Golgi network);GO:0008150(biological_process);GO:0009507(chloroplast);GO:0016021(integral component of membrane)	NA
PC-5p-4631_8354	psu.G.00022146	psu.T.00022146.1	-	NA	NA
ath-MIR414-p3_2ss16AT19AC	psu.G.00022146	psu.T.00022146.1	-	NA	NA
PC-5p-158468_245	psu.G.00002549	psu.T.00002549.1	sp|Q94A34|SFH12_ARATH	GO:0000139(Golgi membrane);GO:0005215(transporter activity);GO:0005886(plasma membrane);GO:0006810(transport);GO:0008526(phosphatidylinositol transporter activity);GO:0015031(protein transport);GO:0015914(phospholipid transport)	00970(Aminoacyl-tRNA biosynthesis)
PC-5p-187853_195	psu.G.00002549	psu.T.00002549.1	sp|Q94A34|SFH12_ARATH	GO:0000139(Golgi membrane);GO:0005215(transporter activity);GO:0005886(plasma membrane);GO:0006810(transport);GO:0008526(phosphatidylinositol transporter activity);GO:0015031(protein transport);GO:0015914(phospholipid transport)	00970(Aminoacyl-tRNA biosynthesis)
PC-5p-62594_715	psu.G.00002549	psu.T.00002549.1	sp|Q94A34|SFH12_ARATH	GO:0000139(Golgi membrane);GO:0005215(transporter activity);GO:0005886(plasma membrane);GO:0006810(transport);GO:0008526(phosphatidylinositol transporter activity);GO:0015031(protein transport);GO:0015914(phospholipid transport)	00970(Aminoacyl-tRNA biosynthesis)
csi-miR159a-5p_R-1_1ss19AT	psu.G.00002549	psu.T.00002549.1	sp|Q94A34|SFH12_ARATH	GO:0000139(Golgi membrane);GO:0005215(transporter activity);GO:0005886(plasma membrane);GO:0006810(transport);GO:0008526(phosphatidylinositol transporter activity);GO:0015031(protein transport);GO:0015914(phospholipid transport)	00970(Aminoacyl-tRNA biosynthesis)
mtr-MIR166g-p3_1ss16CA	psu.G.00004266	psu.T.00004266.1	sp|Q9M1L7|PRK3_ARATH	GO:0004674(protein serine/threonine kinase activity);GO:0005515(protein binding);GO:0005524(ATP binding);GO:0005576(extracellular region);GO:0006468(protein phosphorylation);GO:0007169(transmembrane receptor protein tyrosine kinase signaling pathway);GO:0009506(plasmodesma);GO:0016021(integral component of membrane);GO:0016301(kinase activity);GO:0080092(regulation of pollen tube growth)	NA
PC-5p-334111_81	psu.G.00025853	psu.T.00025853.1	sp|Q9SIN1|TTL3_ARATH	GO:0008150(biological_process)	NA
aly-MIR774b-p3_2ss9AT19GA	psu.G.00030388	psu.T.00030388.1	sp|P49173|NIP1_NICAL	GO:0005887(integral component of plasma membrane);GO:0009992(cellular water homeostasis);GO:0015250(water channel activity);GO:0015254(glycerol channel activity);GO:0034220(ion transmembrane transport)	NA
mtr-MIR396a-p5	psu.G.00016531	psu.T.00016531.1	sp|P37218|H1_SOLLC	GO:0000786(nucleosome);GO:0003677(DNA binding);GO:0005634(nucleus);GO:0006334(nucleosome assembly)	NA
aqc-MIR166b-p5_1ss13GT	psu.G.00016531	psu.T.00016531.1	sp|P37218|H1_SOLLC	GO:0000786(nucleosome);GO:0003677(DNA binding);GO:0005634(nucleus);GO:0006334(nucleosome assembly)	NA
PC-3p-231687_145	psu.G.00001233	psu.T.00001233.1	sp|H2DH21|C7A29_PANGI	GO:0004497(monooxygenase activity)	NA
PC-5p-187853_195	psu.G.00020781	psu.T.00020781.1	sp|P52425|GPDA_CUPLA	GO:0004367(glycerol-3-phosphate dehydrogenase [NAD+] activity);GO:0005975(carbohydrate metabolic process);GO:0006072(glycerol-3-phosphate metabolic process);GO:0006650(glycerophospholipid metabolic process);GO:0008654(phospholipid biosynthetic process);GO:0009331(glycerol-3-phosphate dehydrogenase complex);GO:0009507(chloroplast);GO:0042803(protein homodimerization activity);GO:0046167(glycerol-3…	00564(Glycerophospholipid metabolism)
PC-3p-56615_795	psu.G.00019559	psu.T.00019559.1	sp|Q8GXF8|SHGR9_ARATH	GO:0000209(protein polyubiquitination);GO:0043161(proteasome-mediated ubiquitin-dependent protein catabolic process);GO:0061630(ubiquitin protein ligase activity)	NA
PC-3p-295827_100	psu.G.00023002	psu.T.00023002.1	sp|Q9LK50|AB26G_ARATH	GO:0005886(plasma membrane);GO:0016021(integral component of membrane);GO:0042626(ATPase activity, coupled to transmembrane movement of substances)	02010(ABC transporters)
mtr-miR171e-3p_L-2_1ss17AG	psu.G.00027151	psu.T.00027151.1	sp|Q40287|UFOG5_MANES	GO:0009813(flavonoid biosynthetic process);GO:0043231(intracellular membrane-bounded organelle);GO:0052696(flavonoid glucuronidation);GO:0080043(quercetin 3-O-glucosyltransferase activity);GO:0080044(quercetin 7-O-glucosyltransferase activity)	00940(Phenylpropanoid biosynthesis)
PC-5p-93770_459	psu.G.00011816	psu.T.00011816.1	sp|Q9SII5|EXOL5_ARATH	GO:0005576(extracellular region);GO:0005615(extracellular space);GO:0006629(lipid metabolic process);GO:0016298(lipase activity);GO:0048046(apoplast)	NA
vvi-MIR156a-p5	psu.G.00005821	psu.T.00005821.1	sp|Q8VYH2|ERG16_ARATH	GO:0004506(squalene monooxygenase activity);GO:0005576(extracellular region);GO:0005783(endoplasmic reticulum);GO:0009611(response to wounding);GO:0009753(response to jasmonic acid);GO:0016021(integral component of membrane);GO:0016126(sterol biosynthetic process);GO:0050660(flavin adenine dinucleotide binding);GO:0055114(oxidation-reduction process)	00100(Steroid biosynthesis);00909(Sesquiterpenoid and triterpenoid biosynthesis)
bol-MIR9410-p3_2ss4TG17TA	psu.G.00007840	psu.T.00007840.1	sp|P31170|HS25P_ARATH	GO:0000427(plastid-encoded plastid RNA polymerase complex);GO:0005515(protein binding);GO:0006351(transcription, DNA-templated);GO:0006355(regulation of transcription, DNA-templated);GO:0009408(response to heat);GO:0009416(response to light stimulus);GO:0009507(chloroplast);GO:0009644(response to high light intensity);GO:0009658(chloroplast organization);GO:0042542(response to hydrogen peroxide);…	04141(Protein processing in endoplasmic reticulum)
PC-5p-182341_203	psu.G.00026364	psu.T.00026364.1	-	GO:0003674(molecular_function);GO:0008150(biological_process);GO:0009507(chloroplast);GO:0016021(integral component of membrane)	NA
pla-MIR11598-p5_2ss16CA19TC	psu.G.00007485	psu.T.00007485.1	sp|Q9LMX5|AFP2_ARATH	GO:0005515(protein binding);GO:0005634(nucleus);GO:0007165(signal transduction);GO:0009414(response to water deprivation);GO:0009737(response to abscisic acid)	04144(Endocytosis)
aqc-MIR529-p5_2ss3CG20CG	psu.G.00023388	psu.T.00023388.1	sp|Q9LMJ1|CHX14_ARATH	GO:0005451(monovalent cation:proton antiporter activity);GO:0006885(regulation of pH);GO:0012505(endomembrane system)	NA
PC-3p-35778_1268	psu.G.00019299	psu.T.00019299.1	-	GO:0006999(nuclear pore organization);GO:0017056(structural constituent of nuclear pore);GO:0044611(nuclear pore inner ring)	NA
PC-5p-73099_605	psu.G.00019299	psu.T.00019299.1	-	GO:0006999(nuclear pore organization);GO:0017056(structural constituent of nuclear pore);GO:0044611(nuclear pore inner ring)	NA
PC-5p-75858_582	psu.G.00004533	psu.T.00004533.1	sp|Q9STG2|COPT2_ARATH	GO:0005375(copper ion transmembrane transporter activity);GO:0006825(copper ion transport);GO:0015089(high-affinity copper ion transmembrane transporter activity);GO:0016021(integral component of membrane);GO:0035434(copper ion transmembrane transport);GO:0046658(anchored component of plasma membrane);GO:0098705(copper ion import across plasma membrane)	NA
PC-5p-157553_246	psu.G.00021970	psu.T.00021970.1	sp|Q058P6|CLT1_ARATH	GO:0002229(defense response to oomycetes);GO:0009507(chloroplast);GO:0009536(plastid);GO:0016021(integral component of membrane);GO:0031969(chloroplast membrane);GO:0034635(glutathione transport);GO:0046686(response to cadmium ion)	NA
mtr-MIR2592bj-p5_2ss12TC19AT	psu.G.00026791	psu.T.00026791.1	sp|Q8VZ79|IDN2_ARATH	GO:0004526(ribonuclease P activity);GO:0005655(nucleolar ribonuclease P complex);GO:0090502(RNA phosphodiester bond hydrolysis, endonucleolytic)	NA
mtr-miR396b-5p_R-3	psu.G.00008111	psu.T.00008111.1	sp|Q8S948|SPS1_ARATH	GO:0005515(protein binding);GO:0005739(mitochondrion);GO:0005783(endoplasmic reticulum);GO:0006744(ubiquinone biosynthetic process);GO:0008299(isoprenoid biosynthetic process);GO:0009536(plastid);GO:0010236(plastoquinone biosynthetic process);GO:0015979(photosynthesis);GO:0046872(metal ion binding);GO:0050347(trans-octaprenyltranstransferase activity);GO:0052924(all-trans-nonaprenyl-diphosphate s…	00900(Terpenoid backbone biosynthesis)
PC-5p-125769_327	psu.G.00002553	psu.T.00002553.1	sp|P14133|ASO_CUCSA	GO:0005507(copper ion binding);GO:0016722(oxidoreductase activity, oxidizing metal ions)	00053(Ascorbate and aldarate metabolism)
rco-MIR156f-p3_2ss4TG18TC	psu.G.00007379	psu.T.00007379.1	-	NA	NA
PC-5p-4631_8354	psu.G.00009129	psu.T.00009129.1	sp|Q6Q3H3|TPSGD_VITVI	GO:0010334(sesquiterpene synthase activity);GO:0033383(geranyl diphosphate metabolic process)	00909(Sesquiterpenoid and triterpenoid biosynthesis)
gma-MIR393b-p5_2ss1AT21AT	psu.G.00004400	psu.T.00004400.1	sp|Q6Q3H3|TPSGD_VITVI	GO:0010334(sesquiterpene synthase activity);GO:0033383(geranyl diphosphate metabolic process)	00909(Sesquiterpenoid and triterpenoid biosynthesis)
PC-5p-4631_8354	psu.G.00003047	psu.T.00003047.1	sp|Q6Q3H3|TPSGD_VITVI	GO:0010334(sesquiterpene synthase activity);GO:0033383(geranyl diphosphate metabolic process)	00909(Sesquiterpenoid and triterpenoid biosynthesis)
csi-miR171b-5p_1ss7AG	psu.G.00029126	psu.T.00029126.1	sp|P51091|LDOX_MALDO	GO:0009718(anthocyanin-containing compound biosynthetic process);GO:0010023(proanthocyanidin biosynthetic process);GO:0051213(dioxygenase activity)	00941(Flavonoid biosynthesis)
cpa-MIR319-p5_1ss17AG_1	psu.G.00023542	psu.T.00023542.1	sp|Q8GYB8|OPR2_ARATH	GO:0003959(NADPH dehydrogenase activity);GO:0005622(intracellular);GO:0055114(oxidation-reduction process)	00592(alpha-Linolenic acid metabolism)
PC-5p-134149_302	psu.G.00015203	psu.T.00015203.1	sp|P17642|PRS2_SOLTU	GO:0004864(protein phosphatase inhibitor activity);GO:0005634(nucleus);GO:0005737(cytoplasm);GO:0009738(abscisic acid-activated signaling pathway);GO:0010427(abscisic acid binding);GO:0080163(regulation of protein serine/threonine phosphatase activity)	NA
PC-3p-286801_105	psu.G.00032603	psu.T.00032603.1	sp|Q9XGY7|FAR_SIMCH	GO:0010345(suberin biosynthetic process);GO:0035336(long-chain fatty-acyl-CoA metabolic process);GO:0043231(intracellular membrane-bounded organelle);GO:0080019(fatty-acyl-CoA reductase (alcohol-forming) activity)	00073(Cutin, suberine and wax biosynthesis);04146(Peroxisome)
lus-MIR159c-p3_2ss7TC17TA	psu.G.00033895	psu.T.00033895.1	sp|Q5EA79|GALM_BOVIN	GO:0004034(aldose 1-epimerase activity);GO:0005737(cytoplasm);GO:0005829(cytosol);GO:0006012(galactose metabolic process);GO:0030246(carbohydrate binding);GO:0048046(apoplast)	00010(Glycolysis / Gluconeogenesis);00052(Galactose metabolism)
PC-3p-185080_199	psu.G.00023946	psu.T.00023946.1	sp|Q9SF32|IQD1_ARATH	GO:0005516(calmodulin binding);GO:0005634(nucleus);GO:0005886(plasma membrane);GO:0008150(biological_process)	03015(mRNA surveillance pathway)
ath-MIR414-p3_2ss16AT19AC	psu.G.00028306	psu.T.00028306.1	sp|Q8S9J6|ASPA_ARATH	GO:0004190(aspartic-type endopeptidase activity);GO:0006508(proteolysis);GO:0030163(protein catabolic process)	NA
ath-MIR414-p5_2ss18AT21AC	psu.G.00028306	psu.T.00028306.1	sp|Q8S9J6|ASPA_ARATH	GO:0004190(aspartic-type endopeptidase activity);GO:0006508(proteolysis);GO:0030163(protein catabolic process)	NA
PC-5p-454992_45	psu.G.00006843	psu.T.00006843.1	sp|B6VJS4|ROMT_VITVI	GO:0008171(O-methyltransferase activity);GO:0008757(S-adenosylmethionine-dependent methyltransferase activity);GO:0019438(aromatic compound biosynthetic process)	00945(Stilbenoid, diarylheptanoid and gingerol biosynthesis)
PC-5p-310242_92	psu.G.00006843	psu.T.00006843.1	sp|B6VJS4|ROMT_VITVI	GO:0008171(O-methyltransferase activity);GO:0008757(S-adenosylmethionine-dependent methyltransferase activity);GO:0019438(aromatic compound biosynthetic process)	00945(Stilbenoid, diarylheptanoid and gingerol biosynthesis)
cpa-MIR159b-p5_2ss15CA17TG	psu.G.00031938	psu.T.00031938.1	sp|O23553|BAM3_ARATH	GO:0000024(maltose biosynthetic process);GO:0005983(starch catabolic process);GO:0009409(response to cold);GO:0009507(chloroplast);GO:0009570(chloroplast stroma);GO:0016161(beta-amylase activity);GO:0102229(amylopectin maltohydrolase activity)	00500(Starch and sucrose metabolism)
cpa-MIR159b-p5_2ss15CA17TG	psu.G.00027021	psu.T.00027021.1	sp|O23553|BAM3_ARATH	GO:0000024(maltose biosynthetic process);GO:0005983(starch catabolic process);GO:0009409(response to cold);GO:0009507(chloroplast);GO:0009570(chloroplast stroma);GO:0016161(beta-amylase activity);GO:0102229(amylopectin maltohydrolase activity)	00500(Starch and sucrose metabolism)
PC-3p-350907_75	psu.G.00020279	psu.T.00020279.1	sp|Q9LPF1|WTR8_ARATH	GO:0005886(plasma membrane);GO:0015171(amino acid transmembrane transporter activity);GO:0032973(amino acid export across plasma membrane);GO:0043090(amino acid import);GO:0080144(amino acid homeostasis)	NA
csi-MIR3951a-p5_2ss20AC21TC	psu.G.00005138	psu.T.00005138.1	-	GO:0004864(protein phosphatase inhibitor activity);GO:0005634(nucleus);GO:0005737(cytoplasm);GO:0009738(abscisic acid-activated signaling pathway);GO:0010427(abscisic acid binding);GO:0080163(regulation of protein serine/threonine phosphatase activity)	NA
PC-5p-318283_88	psu.G.00005138	psu.T.00005138.1	-	GO:0004864(protein phosphatase inhibitor activity);GO:0005634(nucleus);GO:0005737(cytoplasm);GO:0009738(abscisic acid-activated signaling pathway);GO:0010427(abscisic acid binding);GO:0080163(regulation of protein serine/threonine phosphatase activity)	NA
lus-MIR159c-p3_2ss7TC17TA	psu.G.00023993	psu.T.00023993.1	-	GO:0008422(beta-glucosidase activity);GO:0009651(response to salt stress);GO:0009725(response to hormone);GO:0019762(glucosinolate catabolic process)	NA
PC-5p-5856_6827	psu.G.00014449	psu.T.00014449.1	sp|Q43111|PME3_PHAVU	GO:0030599(pectinesterase activity);GO:0046910(pectinesterase inhibitor activity);GO:0071944(cell periphery)	00040(Pentose and glucuronate interconversions)
gma-MIR393b-p5_2ss1AT21AT	psu.G.00031466	psu.T.00031466.1	sp|Q9FF41|PMI15_ARATH	GO:0005829(cytosol);GO:0009903(chloroplast avoidance movement);GO:0009904(chloroplast accumulation movement)	00561(Glycerolipid metabolism);00564(Glycerophospholipid metabolism)
PC-5p-367307_69	psu.G.00024369	psu.T.00024369.1	sp|P92979|APR1_ARATH	GO:0000103(sulfate assimilation);GO:0004604(phosphoadenylyl-sulfate reductase (thioredoxin) activity);GO:0005737(cytoplasm);GO:0009507(chloroplast);GO:0009534(chloroplast thylakoid);GO:0009536(plastid);GO:0009570(chloroplast stroma);GO:0009973(adenylyl-sulfate reductase activity);GO:0019344(cysteine biosynthetic process);GO:0019419(sulfate reduction);GO:0033741(adenylyl-sulfate reductase (glutath…	00920(Sulfur metabolism)
PC-5p-4631_8354	psu.G.00024369	psu.T.00024369.1	sp|P92979|APR1_ARATH	GO:0000103(sulfate assimilation);GO:0004604(phosphoadenylyl-sulfate reductase (thioredoxin) activity);GO:0005737(cytoplasm);GO:0009507(chloroplast);GO:0009534(chloroplast thylakoid);GO:0009536(plastid);GO:0009570(chloroplast stroma);GO:0009973(adenylyl-sulfate reductase activity);GO:0019344(cysteine biosynthetic process);GO:0019419(sulfate reduction);GO:0033741(adenylyl-sulfate reductase (glutath…	00920(Sulfur metabolism)
PC-3p-56176_801	psu.G.00033862	psu.T.00033862.1	sp|P34105|MAOX_POPTR	GO:0004470(malic enzyme activity);GO:0004471(malate dehydrogenase (decarboxylating) (NAD+) activity);GO:0004473(malate dehydrogenase (decarboxylating) (NADP+) activity);GO:0005829(cytosol);GO:0006090(pyruvate metabolic process);GO:0006108(malate metabolic process);GO:0008948(oxaloacetate decarboxylase activity);GO:0009507(chloroplast);GO:0016652(oxidoreductase activity, acting on NAD(P)H, NAD(P) …	00620(Pyruvate metabolism);00710(Carbon fixation in photosynthetic organisms)
cme-MIR160c-p5_2ss13AG17AG	psu.G.00001562	psu.T.00001562.1	sp|O04130|SERA2_ARATH	GO:0004617(phosphoglycerate dehydrogenase activity);GO:0009070(serine family amino acid biosynthetic process)	00260(Glycine, serine and threonine metabolism)
ath-MIR159b-p3_2ss5GA18CA	psu.G.00001562	psu.T.00001562.1	sp|O04130|SERA2_ARATH	GO:0004617(phosphoglycerate dehydrogenase activity);GO:0009070(serine family amino acid biosynthetic process)	00260(Glycine, serine and threonine metabolism)
mtr-miR159b_L-2R-1	psu.G.00031299	psu.T.00031299.1	sp|P93149|C93B1_GLYEC	GO:0016020(membrane);GO:0016709(oxidoreductase activity, acting on paired donors, with incorporation or reduction of molecular oxygen, NAD(P)H as one donor, and incorporation of one atom of oxygen);GO:0044550(secondary metabolite biosynthetic process)	NA
mtr-miR398b	psu.G.00034393	psu.T.00034393.1	sp|Q570B4|KCS10_ARATH	GO:0000038(very long-chain fatty acid metabolic process);GO:0005634(nucleus);GO:0005783(endoplasmic reticulum);GO:0005789(endoplasmic reticulum membrane);GO:0006633(fatty acid biosynthetic process);GO:0008610(lipid biosynthetic process);GO:0009409(response to cold);GO:0009416(response to light stimulus);GO:0009913(epidermal cell differentiation);GO:0016020(membrane);GO:0016021(integral component …	00062(Fatty acid elongation)
PC-3p-316447_89	psu.G.00034517	psu.T.00034517.1	sp|Q07423|HEX6_RICCO	GO:0005351(carbohydrate:proton symporter activity);GO:0005355(glucose transmembrane transporter activity);GO:0005887(integral component of plasma membrane);GO:0046323(glucose import)	NA
PC-5p-131649_309	psu.G.00034517	psu.T.00034517.1	sp|Q07423|HEX6_RICCO	GO:0005351(carbohydrate:proton symporter activity);GO:0005355(glucose transmembrane transporter activity);GO:0005887(integral component of plasma membrane);GO:0046323(glucose import)	NA
PC-5p-75858_582	psu.G.00013046	psu.T.00013046.1	-	NA	NA
PC-3p-53491_844	psu.G.00009513	psu.T.00009513.1	sp|Q9FH54|EF114_ARATH	GO:0003677(DNA binding);GO:0003700(DNA binding transcription factor activity);GO:0005515(protein binding);GO:0005634(nucleus);GO:0006351(transcription, DNA-templated);GO:0006355(regulation of transcription, DNA-templated);GO:0007275(multicellular organism development);GO:0009873(ethylene-activated signaling pathway);GO:0043565(sequence-specific DNA binding);GO:0050832(defense response to fungus)	03040(Spliceosome)
PC-5p-226109_150	psu.G.00034214	psu.T.00034214.1	sp|Q570R7|PIF7_ARATH	GO:0003677(DNA binding);GO:0003690(double-stranded DNA binding);GO:0003700(DNA binding transcription factor activity);GO:0005515(protein binding);GO:0005634(nucleus);GO:0006351(transcription, DNA-templated);GO:0006355(regulation of transcription, DNA-templated);GO:0009416(response to light stimulus);GO:0009585(red, far-red light phototransduction);GO:0009704(de-etiolation);GO:0016607(nuclear spec…	04075(Plant hormone signal transduction)
pla-miR11607_L-4	psu.G.00002595	psu.T.00002595.1	sp|Q50EK1|C16B1_PICSI	GO:0004497(monooxygenase activity);GO:0007275(multicellular organism development);GO:0010268(brassinosteroid homeostasis);GO:0016125(sterol metabolic process);GO:0016132(brassinosteroid biosynthetic process)	NA
PC-3p-228296_148	psu.G.00002595	psu.T.00002595.1	sp|Q50EK1|C16B1_PICSI	GO:0004497(monooxygenase activity);GO:0007275(multicellular organism development);GO:0010268(brassinosteroid homeostasis);GO:0016125(sterol metabolic process);GO:0016132(brassinosteroid biosynthetic process)	NA
gma-MIR171j-p5_2ss9TG20TG	psu.G.00021993	psu.T.00021993.1	sp|Q6R3L0|YSL1_ARATH	GO:0003006(developmental process involved in reproduction);GO:0005886(plasma membrane);GO:0006811(ion transport);GO:0006857(oligopeptide transport);GO:0010039(response to iron ion);GO:0016021(integral component of membrane);GO:0048316(seed development);GO:0051980(iron-nicotianamine transmembrane transporter activity);GO:0055072(iron ion homeostasis);GO:0055085(transmembrane transport)	NA
PC-5p-232870_144	psu.G.00032120	psu.T.00032120.1	sp|P71055|EPSF_BACSU	GO:0005768(endosome);GO:0005794(Golgi apparatus);GO:0005802(trans-Golgi network);GO:0005886(plasma membrane);GO:0009058(biosynthetic process);GO:0016757(transferase activity, transferring glycosyl groups)	NA
PC-5p-163607_235	psu.G.00032120	psu.T.00032120.1	sp|P71055|EPSF_BACSU	GO:0005768(endosome);GO:0005794(Golgi apparatus);GO:0005802(trans-Golgi network);GO:0005886(plasma membrane);GO:0009058(biosynthetic process);GO:0016757(transferase activity, transferring glycosyl groups)	NA
cpa-MIR159b-p5_2ss15CA17TG	psu.G.00023992	psu.T.00023992.1	sp|Q9LHD2|GATLA_ARATH	GO:0000271(polysaccharide biosynthetic process);GO:0005794(Golgi apparatus);GO:0016757(transferase activity, transferring glycosyl groups)	NA
PC-5p-157553_246	psu.G.00007421	psu.T.00007421.1	sp|P12859|G3PB_PEA	GO:0004365(glyceraldehyde-3-phosphate dehydrogenase (NAD+) (phosphorylating) activity);GO:0005829(cytosol);GO:0006006(glucose metabolic process);GO:0006096(glycolytic process);GO:0009409(response to cold);GO:0009416(response to light stimulus);GO:0009507(chloroplast);GO:0009535(chloroplast thylakoid membrane);GO:0009570(chloroplast stroma);GO:0009744(response to sucrose);GO:0009941(chloroplast en…	00710(Carbon fixation in photosynthetic organisms)
PC-3p-51454_878	psu.G.00007421	psu.T.00007421.1	sp|P12859|G3PB_PEA	GO:0004365(glyceraldehyde-3-phosphate dehydrogenase (NAD+) (phosphorylating) activity);GO:0005829(cytosol);GO:0006006(glucose metabolic process);GO:0006096(glycolytic process);GO:0009409(response to cold);GO:0009416(response to light stimulus);GO:0009507(chloroplast);GO:0009535(chloroplast thylakoid membrane);GO:0009570(chloroplast stroma);GO:0009744(response to sucrose);GO:0009941(chloroplast en…	00710(Carbon fixation in photosynthetic organisms)
PC-5p-310242_92	psu.G.00007421	psu.T.00007421.1	sp|P12859|G3PB_PEA	GO:0004365(glyceraldehyde-3-phosphate dehydrogenase (NAD+) (phosphorylating) activity);GO:0005829(cytosol);GO:0006006(glucose metabolic process);GO:0006096(glycolytic process);GO:0009409(response to cold);GO:0009416(response to light stimulus);GO:0009507(chloroplast);GO:0009535(chloroplast thylakoid membrane);GO:0009570(chloroplast stroma);GO:0009744(response to sucrose);GO:0009941(chloroplast en…	00710(Carbon fixation in photosynthetic organisms)
PC-5p-564_43386	psu.G.00029396	psu.T.00029396.1	sp|H2DH21|C7A29_PANGI	GO:0004497(monooxygenase activity)	NA
PC-3p-56176_801	psu.G.00032649	psu.T.00032649.1	sp|P34105|MAOX_POPTR	GO:0004470(malic enzyme activity);GO:0004471(malate dehydrogenase (decarboxylating) (NAD+) activity);GO:0004473(malate dehydrogenase (decarboxylating) (NADP+) activity);GO:0005829(cytosol);GO:0006090(pyruvate metabolic process);GO:0006108(malate metabolic process);GO:0008948(oxaloacetate decarboxylase activity);GO:0009507(chloroplast);GO:0016652(oxidoreductase activity, acting on NAD(P)H, NAD(P) …	00620(Pyruvate metabolism);00710(Carbon fixation in photosynthetic organisms)
mes-miR477f_L-3R+2	psu.G.00034428	psu.T.00034428.1	sp|Q9ZUU4|CP29B_ARATH	GO:0003723(RNA binding);GO:0003729(mRNA binding);GO:0006397(mRNA processing);GO:0008266(poly(U) RNA binding);GO:0009409(response to cold);GO:0009507(chloroplast);GO:0009534(chloroplast thylakoid);GO:0009535(chloroplast thylakoid membrane);GO:0009570(chloroplast stroma);GO:0009579(thylakoid);GO:0009737(response to abscisic acid);GO:0009941(chloroplast envelope);GO:0010319(stromule);GO:0045087(inna…	NA
PC-5p-240665_137	psu.G.00033984	psu.T.00033984.1	sp|Q8GT21|BEBT_CLABR	GO:0005737(cytoplasm);GO:0016740(transferase activity);GO:0016747(transferase activity, transferring acyl groups other than amino-acyl groups)	00073(Cutin, suberine and wax biosynthesis)
mtr-miR396a-5p_1ss10TC	psu.G.00020626	psu.T.00020626.1	sp|Q9SJA7|SOX_ARATH	GO:0005737(cytoplasm);GO:0008115(sarcosine oxidase activity);GO:0046653(tetrahydrofolate metabolic process);GO:0055114(oxidation-reduction process)	00260(Glycine, serine and threonine metabolism);00310(Lysine degradation);04146(Peroxisome)
PC-5p-189620_193	psu.G.00034904	psu.T.00034904.1	sp|Q93Z37|BIG1E_ARATH	GO:0003674(molecular_function);GO:0005739(mitochondrion);GO:0009734(auxin-activated signaling pathway)	NA
PC-3p-75916_581	psu.G.00024482	psu.T.00024482.1	sp|O22901|BH151_ARATH	GO:0003677(DNA binding);GO:0003700(DNA binding transcription factor activity);GO:0005634(nucleus);GO:0006351(transcription, DNA-templated);GO:0006355(regulation of transcription, DNA-templated);GO:0030154(cell differentiation);GO:0046983(protein dimerization activity);GO:2000280(regulation of root development)	NA
PC-3p-18408_2435	psu.G.00017309	psu.T.00017309.1	-	NA	NA
PC-3p-65_255747	psu.G.00017309	psu.T.00017309.1	-	NA	NA
PC-5p-334111_81	psu.G.00017309	psu.T.00017309.1	-	NA	NA
PC-5p-75858_582	psu.G.00015262	psu.T.00015262.1	sp|Q96303|PHT14_ARATH	GO:0005887(integral component of plasma membrane)	NA
pla-MIR11598-p5_2ss16CA19TC	psu.G.00015262	psu.T.00015262.1	sp|Q96303|PHT14_ARATH	GO:0005887(integral component of plasma membrane)	NA
gma-MIR156f-p3_1ss10CG_1	psu.G.00016935	psu.T.00016935.1	sp|Q9SJ02|STEP2_ARATH	GO:0009507(chloroplast);GO:0009523(photosystem II);GO:0009535(chloroplast thylakoid membrane);GO:0009611(response to wounding);GO:0009765(photosynthesis, light harvesting);GO:0016021(integral component of membrane);GO:0016168(chlorophyll binding);GO:0071486(cellular response to high light intensity);GO:0071492(cellular response to UV-A)	NA
PC-5p-158468_245	psu.G.00015744	psu.T.00015744.1	-	GO:0003674(molecular_function);GO:0005886(plasma membrane);GO:0008150(biological_process);GO:0016021(integral component of membrane)	NA
rco-MIR156f-p3_2ss4TG18TC	psu.G.00015744	psu.T.00015744.1	-	GO:0003674(molecular_function);GO:0005886(plasma membrane);GO:0008150(biological_process);GO:0016021(integral component of membrane)	NA
PC-5p-251564_129	psu.G.00026840	psu.T.00026840.1	sp|Q9FDW1|MYB44_ARATH	GO:0000981(RNA polymerase II transcription factor activity, sequence-specific DNA binding);GO:0001135(transcription factor activity, RNA polymerase II transcription factor recruiting);GO:0003677(DNA binding);GO:0003700(DNA binding transcription factor activity);GO:0005515(protein binding);GO:0005634(nucleus);GO:0006351(transcription, DNA-templated);GO:0006355(regulation of transcription, DNA-temp…	NA
pla-miR11607_L-5_1ss21CG	psu.G.00026840	psu.T.00026840.1	sp|Q9FDW1|MYB44_ARATH	GO:0000981(RNA polymerase II transcription factor activity, sequence-specific DNA binding);GO:0001135(transcription factor activity, RNA polymerase II transcription factor recruiting);GO:0003677(DNA binding);GO:0003700(DNA binding transcription factor activity);GO:0005515(protein binding);GO:0005634(nucleus);GO:0006351(transcription, DNA-templated);GO:0006355(regulation of transcription, DNA-temp…	NA
PC-5p-155888_250	psu.G.00027955	psu.T.00027955.1	-	NA	NA
csi-MIR3951a-p3_2ss13TC17TC	psu.G.00013894	psu.T.00013894.1	sp|O04086|Y1105_ARATH	GO:0004674(protein serine/threonine kinase activity);GO:0005886(plasma membrane)	NA
eun-MIR10211b-p5_2ss5CT21CA	psu.G.00027862	psu.T.00027862.1	sp|O82013|HSP21_SOLPE	GO:0005737(cytoplasm);GO:0009408(response to heat)	04141(Protein processing in endoplasmic reticulum)
csi-MIR3951a-p5_2ss20AC21TC	psu.G.00029508	psu.T.00029508.1	-	GO:0003674(molecular_function);GO:0005634(nucleus);GO:0008150(biological_process);GO:0016021(integral component of membrane)	NA
rco-MIR156f-p3_2ss4TG18TC	psu.G.00029508	psu.T.00029508.1	-	GO:0003674(molecular_function);GO:0005634(nucleus);GO:0008150(biological_process);GO:0016021(integral component of membrane)	NA
csi-MIR3951a-p3_2ss13TC17TC	psu.G.00029508	psu.T.00029508.1	-	GO:0003674(molecular_function);GO:0005634(nucleus);GO:0008150(biological_process);GO:0016021(integral component of membrane)	NA
csi-MIR3951a-p5_2ss20AC21TC	psu.G.00007133	psu.T.00007133.1	sp|Q9FLD5|ASD_ARATH	GO:0005524(ATP binding);GO:0005739(mitochondrion);GO:0005783(endoplasmic reticulum);GO:0005886(plasma membrane);GO:0009409(response to cold);GO:0009414(response to water deprivation);GO:0009651(response to salt stress);GO:0009737(response to abscisic acid);GO:0010154(fruit development);GO:0010431(seed maturation);GO:0016021(integral component of membrane);GO:0016887(ATPase activity);GO:0031966(mi…	NA
rco-MIR156f-p3_2ss4TG18TC	psu.G.00030136	psu.T.00030136.1	sp|Q50EK1|C16B1_PICSI	GO:0004497(monooxygenase activity);GO:0007275(multicellular organism development);GO:0010268(brassinosteroid homeostasis);GO:0016125(sterol metabolic process);GO:0016132(brassinosteroid biosynthetic process)	NA
PC-5p-241228_137	psu.G.00026511	psu.T.00026511.1	sp|Q3EDL4|Y1154_ARATH	GO:0004674(protein serine/threonine kinase activity);GO:0005524(ATP binding);GO:0005886(plasma membrane);GO:0007623(circadian rhythm);GO:0016021(integral component of membrane);GO:0016301(kinase activity);GO:0046777(protein autophosphorylation)	NA
PC-5p-400870_58	psu.G.00026500	psu.T.00026500.1	sp|Q9FLH8|SCRK7_ARATH	GO:0005524(ATP binding);GO:0005737(cytoplasm);GO:0005829(cytosol);GO:0006000(fructose metabolic process);GO:0006633(fatty acid biosynthetic process);GO:0008865(fructokinase activity);GO:0016051(carbohydrate biosynthetic process);GO:0016301(kinase activity);GO:0019252(starch biosynthetic process);GO:0046686(response to cadmium ion)	00051(Fructose and mannose metabolism);00500(Starch and sucrose metabolism);00520(Amino sugar and nucleotide sugar metabolism)
mtr-miR172b_R-2	psu.G.00026500	psu.T.00026500.1	sp|Q9FLH8|SCRK7_ARATH	GO:0005524(ATP binding);GO:0005737(cytoplasm);GO:0005829(cytosol);GO:0006000(fructose metabolic process);GO:0006633(fatty acid biosynthetic process);GO:0008865(fructokinase activity);GO:0016051(carbohydrate biosynthetic process);GO:0016301(kinase activity);GO:0019252(starch biosynthetic process);GO:0046686(response to cadmium ion)	00051(Fructose and mannose metabolism);00500(Starch and sucrose metabolism);00520(Amino sugar and nucleotide sugar metabolism)
PC-3p-175874_213	psu.G.00031648	psu.T.00031648.1	sp|Q9M8J2|GATL4_ARATH	GO:0000271(polysaccharide biosynthetic process);GO:0005794(Golgi apparatus);GO:0016757(transferase activity, transferring glycosyl groups)	NA
PC-5p-146919_269	psu.G.00031648	psu.T.00031648.1	sp|Q9M8J2|GATL4_ARATH	GO:0000271(polysaccharide biosynthetic process);GO:0005794(Golgi apparatus);GO:0016757(transferase activity, transferring glycosyl groups)	NA
ath-miR8175_L-2	psu.G.00001783	psu.T.00001783.1	sp|Q41050|OEP16_PEA	GO:0042803(protein homodimerization activity);GO:0045037(protein import into chloroplast stroma)	NA
PC-3p-20376_2206	psu.G.00027465	psu.T.00027465.1	sp|Q9FM65|FLA1_ARATH	GO:0005618(cell wall);GO:0005886(plasma membrane);GO:0031225(anchored component of membrane);GO:0046658(anchored component of plasma membrane);GO:0048046(apoplast);GO:0048364(root development);GO:0048367(shoot system development)	NA
mtr-miR168b	psu.G.00027465	psu.T.00027465.1	sp|Q9FM65|FLA1_ARATH	GO:0005618(cell wall);GO:0005886(plasma membrane);GO:0031225(anchored component of membrane);GO:0046658(anchored component of plasma membrane);GO:0048046(apoplast);GO:0048364(root development);GO:0048367(shoot system development)	NA
PC-5p-104428_407	psu.G.00014252	psu.T.00014252.1	sp|P43281|METK2_SOLLC	GO:0004478(methionine adenosyltransferase activity);GO:0005829(cytosol)	00270(Cysteine and methionine metabolism)
lus-MIR159c-p3_2ss7TC17TA	psu.G.00034482	psu.T.00034482.1	sp|O49931|TIC55_PEA	GO:0009507(chloroplast);GO:0009706(chloroplast inner membrane);GO:0009941(chloroplast envelope);GO:0010277(chlorophyllide a oxygenase [overall] activity);GO:0016021(integral component of membrane);GO:0045036(protein targeting to chloroplast);GO:0046872(metal ion binding);GO:0051537(2 iron, 2 sulfur cluster binding);GO:0055114(oxidation-reduction process)	00860(Porphyrin and chlorophyll metabolism)
ptc-MIR159b-p3_2ss9TA20TC	psu.G.00030392	psu.T.00030392.1	-	NA	NA
gma-miR156a_1ss16AG	psu.G.00031695	psu.T.00031695.1	sp|Q49I57|TGA1B_MAIZE	GO:0003677(DNA binding);GO:0003700(DNA binding transcription factor activity);GO:0005634(nucleus);GO:0006355(regulation of transcription, DNA-templated);GO:0048653(anther development)	NA
ptc-miR156a_1ss16AG	psu.G.00031695	psu.T.00031695.1	sp|Q49I57|TGA1B_MAIZE	GO:0003677(DNA binding);GO:0003700(DNA binding transcription factor activity);GO:0005634(nucleus);GO:0006355(regulation of transcription, DNA-templated);GO:0048653(anther development)	NA
csi-MIR3951a-p3_2ss13TC17TC	psu.G.00028466	psu.T.00028466.1	sp|Q6WUC1|6OMT_PAPSO	GO:0005829(cytosol);GO:0008171(O-methyltransferase activity);GO:0008757(S-adenosylmethionine-dependent methyltransferase activity);GO:0019438(aromatic compound biosynthetic process)	00945(Stilbenoid, diarylheptanoid and gingerol biosynthesis)
PC-3p-307923_93	psu.G.00003633	psu.T.00003633.1	sp|P83947|PME1_FICPW	GO:0030599(pectinesterase activity);GO:0046910(pectinesterase inhibitor activity);GO:0071944(cell periphery)	00040(Pentose and glucuronate interconversions)
ptc-miR169r_R-1	psu.G.00003633	psu.T.00003633.1	sp|P83947|PME1_FICPW	GO:0030599(pectinesterase activity);GO:0046910(pectinesterase inhibitor activity);GO:0071944(cell periphery)	00040(Pentose and glucuronate interconversions)
mtr-miR396a-5p_1ss7AG	psu.G.00003633	psu.T.00003633.1	sp|P83947|PME1_FICPW	GO:0030599(pectinesterase activity);GO:0046910(pectinesterase inhibitor activity);GO:0071944(cell periphery)	00040(Pentose and glucuronate interconversions)
csi-MIR3951a-p5_2ss20AC21TC	psu.G.00001494	psu.T.00001494.1	-	NA	NA
PC-5p-394819_60	psu.G.00025767	psu.T.00025767.1	sp|P09189|HSP7C_PETHY	GO:0005515(protein binding);GO:0005524(ATP binding);GO:0005618(cell wall);GO:0005634(nucleus);GO:0005794(Golgi apparatus);GO:0005829(cytosol);GO:0005886(plasma membrane);GO:0006351(transcription, DNA-templated);GO:0006355(regulation of transcription, DNA-templated);GO:0006457(protein folding);GO:0009408(response to heat);GO:0009615(response to virus);GO:0009617(response to bacterium);GO:0034620(c…	03040(Spliceosome);04141(Protein processing in endoplasmic reticulum);04144(Endocytosis)
gma-MIR156f-p3_1ss10CG_1	psu.G.00013485	psu.T.00013485.1	-	GO:0003674(molecular_function);GO:0005739(mitochondrion);GO:0005759(mitochondrial matrix);GO:0008150(biological_process)	NA
PC-5p-114127_367	psu.G.00028814	psu.T.00028814.1	sp|Q8VZ20|ASR3_ARATH	GO:0003677(DNA binding);GO:0003700(DNA binding transcription factor activity);GO:0005515(protein binding);GO:0005634(nucleus);GO:0006351(transcription, DNA-templated);GO:0006355(regulation of transcription, DNA-templated);GO:0006952(defense response);GO:0042803(protein homodimerization activity);GO:0045892(negative regulation of transcription, DNA-templated);GO:0050777(negative regulation of immu…	NA
ath-MIR414-p5_2ss18AT21AC	psu.G.00028814	psu.T.00028814.1	sp|Q8VZ20|ASR3_ARATH	GO:0003677(DNA binding);GO:0003700(DNA binding transcription factor activity);GO:0005515(protein binding);GO:0005634(nucleus);GO:0006351(transcription, DNA-templated);GO:0006355(regulation of transcription, DNA-templated);GO:0006952(defense response);GO:0042803(protein homodimerization activity);GO:0045892(negative regulation of transcription, DNA-templated);GO:0050777(negative regulation of immu…	NA
PC-5p-420477_53	psu.G.00028814	psu.T.00028814.1	sp|Q8VZ20|ASR3_ARATH	GO:0003677(DNA binding);GO:0003700(DNA binding transcription factor activity);GO:0005515(protein binding);GO:0005634(nucleus);GO:0006351(transcription, DNA-templated);GO:0006355(regulation of transcription, DNA-templated);GO:0006952(defense response);GO:0042803(protein homodimerization activity);GO:0045892(negative regulation of transcription, DNA-templated);GO:0050777(negative regulation of immu…	NA
PC-5p-143890_276	psu.G.00032262	psu.T.00032262.1	-	GO:0003674(molecular_function);GO:0005634(nucleus);GO:0008150(biological_process)	NA
PC-3p-185080_199	psu.G.00022975	psu.T.00022975.1	sp|Q08507|ACCO3_PETHY	GO:0009693(ethylene biosynthetic process);GO:0051213(dioxygenase activity)	00270(Cysteine and methionine metabolism)
mtr-miR159a_L-1_1ss21AC	psu.G.00019427	psu.T.00019427.1	-	GO:0003674(molecular_function);GO:0009639(response to red or far red light);GO:0009959(negative gravitropism)	NA
mtr-miR159a_1ss1TG	psu.G.00019427	psu.T.00019427.1	-	GO:0003674(molecular_function);GO:0009639(response to red or far red light);GO:0009959(negative gravitropism)	NA
ath-miR171a-3p_R-3_1ss17AG	psu.G.00016894	psu.T.00016894.1	sp|O65351|SBT17_ARATH	GO:0004252(serine-type endopeptidase activity);GO:0005618(cell wall)	NA
PC-5p-131649_309	psu.G.00008633	psu.T.00008633.1	-	NA	NA
