# Supplementary material for: Integrated analysis of miRNAome transcriptome and degradome reveals miRNA-target modules governing floral florescence development and senescence across early- and late-flowering genotypes in tree peony
Source: Front Plant Sci. 2022 Dec 14;13:1082415. doi: 10.3389/fpls.2022.1082415 (PMC9795019; doi:10.3389/fpls.2022.1082415)
Supplement: Supplementary Figure 1 — Expressed miRNA detected across flower developmental stages and varieties in tree peony. (A) The distribution of expressed miRNAs across the four flower developmental stages (BS, IF, FB, DE) in FD. (B) The distribution of expressed miRNAs across the four flower developmental stages (BS, IF, FB, DE) in MU. (C) The distribution of expressed miRNAs across the four flower developmental stages (BS, IF, FB, DE) in LH. (D) Intersection of expressed miRNAs across flower developmental stages (BS, IF, FB, DE) and tree peony varieties (LH, MU and LH). (E) The distribution of expressed miRNAs across varieties (FD, MU and LH) at flower developmental stage BS. (F) The distribution of expressed miRNAs across varieties (FD, MU and LH) at flower developmental stage IF. (G) The distribution of expressed miRNAs across varieties (FD, MU and LH) at flower developmental stage FB. (H) The distribution of expressed miRNAs across varieties (FD, MU and LH) at flower developmental stage DE. (I) Intersection of expressed miRNAs across tree peony varieties (FD, MU and LH) and flower developmental stages (BS, IF, FB, DE). [file DataSheet_1.zip › Supplymentary files/Supplementary tables/Table S12 miRNA-mRNA-TF modules identified by multi-omics analysis.xlsx]

## Sheet: genotype
miRNA ID	gene ID	TF_ID	TF_famlily
mtr-miR166g-5p	psu.G.00024044	Achn273391	bHLH
seu-MIR11025-p5_2ss4CA17CA	psu.G.00024044	Achn273391	bHLH
vvi-miR3630-3p_L-3	psu.G.00009670	-	-
PC-5p-564_43386	psu.G.00034433	RrC14701_p1	HSF
ath-MIR8175-p5_2ss13TC17AC	psu.G.00032165	GSMUA_Achr7P08840_001	HD-ZIP
cpa-MIR319-p3_1ss20GT	psu.G.00032704	Sp_073850_ixmz.t1	MYB_related
PC-3p-388777_62	psu.G.00003587	Lus10040166	GRAS
cas-MIR172d-p5_2ss12AC17AT	psu.G.00003586	Sp_057020_iign.t1	Trihelix
PC-5p-187853_195	psu.G.00010659	Achn131561	B3
mtr-miR396a-5p_1ss10TC	psu.G.00010659	Achn131561	B3
PC-3p-53436_845	psu.G.00007949	-	-
PC-3p-126488_324	psu.G.00007949	-	-
mtr-miR396b-5p_R-3	psu.G.00010381	-	-
PC-5p-143784_277	psu.G.00010381	-	-
seu-MIR11025-p5_2ss4CA17CA	psu.G.00025166	-	-
PC-3p-602268_25	psu.G.00020538	KN538722.1_FGP037	HB-PHD
PC-5p-104428_407	psu.G.00014252	-	-
ath-MIR414-p5_2ss18AT21AC	psu.G.00018666	KZV22762.1	CAMTA
mtr-MIR2592bj-p3_2ss12TC19AT	psu.G.00015108	MDP0000191614	NAC
PC-5p-157553_246	psu.G.00010941	-	-
PC-5p-118_151223	psu.G.00026435	XP_015868798.1	SBP
PC-5p-143784_277	psu.G.00016751	678321642	bHLH
PC-5p-429002_51	psu.G.00018467	-	-
hbr-MIR6173-p3_1ss15AT_1	psu.G.00033445	676766192	BES1
PC-5p-429002_51	psu.G.00029862	-	-
PC-5p-428505_51	psu.G.00010103	-	-
PC-3p-126488_324	psu.G.00022821	-	-
PC-3p-53436_845	psu.G.00022821	-	-
PC-3p-258591_124	psu.G.00022821	-	-
PC-5p-112016_375	psu.G.00004787	Gh_A13G1269	bZIP
stu-miR827-5p_2ss8AT19TA	psu.G.00020149	-	-
ath-miR8175_L-2	psu.G.00001783	-	-
PC-5p-157553_246	psu.G.00009519	Bv5_101120_supk.t1	ERF
gma-MIR156f-p3_1ss12CG	psu.G.00032502	evm.model.supercontig_2461.1	Trihelix
aly-miR164a-3p_1ss6AG	psu.G.00008984	WALNUT_00001369-RA	LBD
eun-MIR10211b-p5_1ss5CT	psu.G.00033125	MDP0000250947	bZIP
PC-3p-77856_565	psu.G.00033125	MDP0000250947	bZIP
PC-5p-48958_924	psu.G.00019913	Zmw_sc06582.1.g00020.1	C2H2
PC-5p-93789_459	psu.G.00019913	Zmw_sc06582.1.g00020.1	C2H2
PC-5p-93789_459	psu.G.00019509	Zmw_sc06582.1.g00020.1	C2H2

## Sheet: genotype_TF_famlily
TF_famlily	Counts
-	16
bHLH	3
bZIP	3
C2H2	3
B3	2
Trihelix	2
BES1	1
CAMTA	1
ERF	1
GRAS	1
HB-PHD	1
HD-ZIP	1
HSF	1
LBD	1
MYB_related	1
NAC	1
SBP	1

## Sheet: developmental stages
miRNA ID	gene ID	TF_ID	TF_famlily
PC-5p-186423_197	psu.G.00015861	-	-
PC-5p-27710_1634	psu.G.00015861	-	-
PC-3p-89770_482	psu.G.00022954	Zpz_sc00135.1.g00200.1.am.mk	Nin-like
PC-3p-89770_482	psu.G.00011613	Zpz_sc00135.1.g00200.1.am.mk	Nin-like
eun-MIR10211b-p5_1ss5CT	psu.G.00012702	Achn143971	HD-ZIP
csi-MIR3951a-p5_2ss20AC21TC	psu.G.00016419	-	-
csi-MIR3951a-p3_2ss13TC17TC	psu.G.00016419	-	-
gma-MIR156f-p3_1ss10CG_1	psu.G.00016419	-	-
hbr-MIR6173-p3_1ss15AT_1	psu.G.00020255	-	-
gma-MIR396a-p3_2ss13TA20GC	psu.G.00022280	MDP0000294614	NAC
cme-MIR159b-p5_2ss10TC18TC	psu.G.00022280	MDP0000294614	NAC
PC-5p-334111_81	psu.G.00013888	-	-
gma-miR171n_2ss20TC21AT	psu.G.00009941	AA31G00555	CO-like
PC-5p-246121_133	psu.G.00009941	AA31G00555	CO-like
gma-MIR156f-p3_1ss10CG_1	psu.G.00009941	AA31G00555	CO-like
PC-3p-206449_171	psu.G.00013621	Sme2.5_00096.1_g00018.1	NAC
PC-3p-450146_46	psu.G.00013621	Sme2.5_00096.1_g00018.1	NAC
PC-5p-158468_245	psu.G.00013621	Sme2.5_00096.1_g00018.1	NAC
mtr-MIR2592bj-p3_1ss12TC	psu.G.00026826	Aqcoe4G178500.1.p	ARR-B
mtr-miR159a_R-3_1ss18TA	psu.G.00032850	Lus10031505	NF-YA
gma-MIR156f-p3_1ss10CG_1	psu.G.00002044	-	-
gma-MIR156f-p3_1ss10CG_1	psu.G.00035510	Jcr4S00282.90	NAC
ath-MIR414-p5_2ss18AT21AC	psu.G.00020361	Jcr4S17589.10	bHLH
PC-5p-201965_177	psu.G.00020361	Jcr4S17589.10	bHLH
mtr-miR166a_R-2	psu.G.00024327	Bradi3g42627.4.p	ERF
PC-5p-75858_582	psu.G.00023793	DCAR_007584	MYB_related
pla-MIR11598-p5_2ss16CA19TC	psu.G.00023793	DCAR_007584	MYB_related
ath-MIR414-p5_2ss16AG20TC	psu.G.00032285	-	-
ath-MIR414-p5_2ss18AT21AC	psu.G.00032285	-	-
ath-MIR414-p5_1ss13AG	psu.G.00032285	-	-
aly-MIR774b-p3_2ss9AT19GA	psu.G.00032285	-	-
ath-MIR414-p5_2ss18AT21AC	psu.G.00034831	Jcr4S17589.10	bHLH
PC-5p-115057_363	psu.G.00028949	Tp57577_TGAC_v2_mRNA33215	bHLH
cme-MIR160c-p5_2ss13AG17AG	psu.G.00032165	GSMUA_Achr7P08840_001	HD-ZIP
gma-MIR156f-p3_1ss10CG_2	psu.G.00001753	GSMUA_Achr9P13010_001	MIKC_MADS
mtr-miR159b_L-2R-1	psu.G.00029235	Achn177831	Nin-like
csi-MIR3951a-p3_2ss13TC17TC	psu.G.00028012	-	-
mtr-miR159a_R-2_1ss19CT	psu.G.00029583	KN538722.1_FGP037	HB-PHD
pla-miR11609_1ss17CT	psu.G.00006337	-	-
PC-3p-871_31378	psu.G.00018345	XP_011400627.1	GATA
PC-5p-48958_924	psu.G.00027085	Zmw_sc06582.1.g00020.1	C2H2
PC-5p-93789_459	psu.G.00027085	Zmw_sc06582.1.g00020.1	C2H2
PC-5p-564_43386	psu.G.00034433	RrC14701_p1	HSF
PC-5p-564_43386	psu.G.00031702	Zjn_sc00086.1.g02330.1.am.mk	ERF
csi-MIR3951a-p3_2ss13TC17TC	psu.G.00004276	-	-
mtr-MIR2592bj-p5_2ss12TC19AT	psu.G.00018018	XP_015890142.1	ERF
csi-miR395b-5p_L-1R+1_1ss8TG	psu.G.00029217	NNU_010651-RA	MYB
PC-5p-134149_302	psu.G.00035513	-	-
gma-MIR393b-p5_2ss1AT21AT	psu.G.00033332	Vang03g11510.1	Trihelix
ath-MIR414-p3_2ss16AT19AC	psu.G.00033332	Vang03g11510.1	Trihelix
pla-MIR11598-p5_2ss16CA19TC	psu.G.00033332	Vang03g11510.1	Trihelix
rco-MIR156f-p3_2ss4TG18TC	psu.G.00033332	Vang03g11510.1	Trihelix
aqc-MIR529-p5_2ss3CG20CG	psu.G.00023573	Sopen01g046240.1	M-type_MADS
PC-3p-53313_847	psu.G.00023573	Sopen01g046240.1	M-type_MADS
PC-5p-258664_123	psu.G.00023749	Lus10040166	GRAS
ptc-miR530a_R+1_1ss20TC_1	psu.G.00028367	Cre03.g145407.t1.1	C3H
gra-MIR8743b-p5_2ss15TC19GA	psu.G.00028367	Cre03.g145407.t1.1	C3H
PC-3p-337818_80	psu.G.00035063	Peaxi162Scf00170g01227.1	FAR1
vvi-MIR159c-p3_2ss10CA19CT	psu.G.00026286	BGIOSGA009723-PA	FAR1
mtr-miR171e-3p_L-2_1ss17AG	psu.G.00025015	AHYPO_012657-RA	C3H
dpr-MIR172a-p5_2ss3TA17TA	psu.G.00028001	GSMUA_Achr7P08840_001	HD-ZIP
PC-5p-115057_363	psu.G.00034074	mrna15187.1-v1.0-hybrid	bHLH
PC-5p-215843_161	psu.G.00034074	mrna15187.1-v1.0-hybrid	bHLH
PC-5p-251564_129	psu.G.00022799	-	-
PC-3p-53313_847	psu.G.00022799	-	-
PC-5p-143890_276	psu.G.00022799	-	-
PC-3p-123684_333	psu.G.00009571	MDP0000320566	NAC
PC-5p-4631_8354	psu.G.00034926	Tp57577_TGAC_v2_mRNA27146	bZIP
rco-MIR156f-p3_2ss4TG18TC	psu.G.00034926	Tp57577_TGAC_v2_mRNA27146	bZIP
PC-3p-282253_108	psu.G.00001298	-	-
PC-3p-175874_213	psu.G.00008642	Bv3_064600_wiae.t1	WRKY
PC-5p-157553_246	psu.G.00030324	-	-
PC-5p-310242_92	psu.G.00030324	-	-
PC-5p-103721_410	psu.G.00030324	-	-
PC-5p-143890_276	psu.G.00028835	PSME_00043819-RA	M-type_MADS
ptc-miR169i_R+1_2ss17GA20TC	psu.G.00024773	Bv5_101120_supk.t1	ERF
eun-MIR160-p5_2	psu.G.00012961	MDP0000574942	MYB
psu.T.00035085.1	psu.G.00035085	676751308	LBD
csi-MIR477a-p5_1ss2CT	psu.G.00024864	DCAR_014738	HD-ZIP
csi-MIR3951a-p3_2ss13TC17TC	psu.G.00020630	678331548	M-type_MADS
csi-MIR3951a-p5_2ss20AC21TC	psu.G.00020630	678331548	M-type_MADS
PC-5p-134149_302	psu.G.00030632	-	-
PC-5p-201965_177	psu.G.00024502	-	-
PC-5p-201965_177	psu.G.00011915	Rsa1.0_03996.1_g00001.1	MYB_related
gma-MIR10423-p5_1ss3AC	psu.G.00012069	Tp57577_TGAC_v2_mRNA33215	bHLH
cpa-MIR159b-p5_2ss15CA17TG	psu.G.00017753	CCG006186.1	ARF
lus-MIR159c-p3_2ss7TC17TA	psu.G.00033130	-	-
pla-miR11607_L-5_1ss21CG	psu.G.00029243	Lus10043264	YABBY
aqc-MIR529-p5_2ss3CG20CG	psu.G.00035620	-	-
ath-MIR414-p5_2ss18AT21AC	psu.G.00035620	-	-
eun-MIR10211b-p3_1ss5CT_1	psu.G.00034679	WALNUT_00030998-RA	NF-YB
gma-MIR393b-p5_2ss1AT21AT	psu.G.00034679	WALNUT_00030998-RA	NF-YB
PC-3p-155842_250	psu.G.00034208	-	-
PC-5p-4631_8354	psu.G.00032593	KZV45610.1	MIKC_MADS
mes-miR535c_L-1R+1_1ss7AG	psu.G.00035406	Vang01g01860.1	ARF
PC-5p-317421_89	psu.G.00001297	DCAR_011771	MYB_related
vvi-MIR159c-p5_2ss10CA19CT	psu.G.00029200	GSVIVT01012789001	FAR1
PC-3p-258579_124	psu.G.00033940	mrna31843.1-v1.0-hybrid	WRKY
csi-MIR3951a-p5_2ss20AC21TC	psu.G.00033625	maker-scaffold00830-augustus-gene-0.42-mRNA-1	NAC
gma-MIR5368-p5_1ss7TC_2	psu.G.00022584	Sme2.5_00096.1_g00018.1	NAC
mdm-MIR395c-p5_2ss7CG20AT	psu.G.00022584	Sme2.5_00096.1_g00018.1	NAC
PC-3p-23386_1931	psu.G.00026677	Zpz_sc00135.1.g00200.1.am.mk	Nin-like
PC-5p-158468_245	psu.G.00010659	Achn131561	B3
PC-5p-186423_197	psu.G.00010659	Achn131561	B3
PC-5p-187853_195	psu.G.00010659	Achn131561	B3
mtr-miR396a-5p_1ss10TC	psu.G.00010659	Achn131561	B3
cas-MIR172d-p5_2ss12AC17AT	psu.G.00003586	Sp_057020_iign.t1	Trihelix
csi-miR1515a	psu.G.00033089	MDP0000265073	NAC
mes-MIR172d-p5_2ss17TA20CG	psu.G.00033089	MDP0000265073	NAC
gma-MIR393b-p5_2ss1AT21AT	psu.G.00012493	NNU_000528-RA	HD-ZIP
PC-5p-189620_193	psu.G.00012493	NNU_000528-RA	HD-ZIP
PC-5p-237679_140	psu.G.00031846	-	-
PC-5p-230255_147	psu.G.00032403	Aan019826	CO-like
cas-MIR172d-p5_2ss12AC17AT	psu.G.00014490	XP_009145590.1	EIL
csi-MIR3951a-p5_2ss20AC21TC	psu.G.00001058	Bathy13g01410	C2H2
ath-MIR414-p5_2ss16AG20TC	psu.G.00008440	Aco017242.1	Trihelix
PC-3p-180904_205	psu.G.00008440	Aco017242.1	Trihelix
PC-5p-75858_582	psu.G.00008440	Aco017242.1	Trihelix
pla-MIR11598-p5_2ss16CA19TC	psu.G.00008440	Aco017242.1	Trihelix
PC-5p-230255_147	psu.G.00008440	Aco017242.1	Trihelix
pla-MIR11598-p5_2ss16CA19TC	psu.G.00008440	Aco017242.1	Trihelix
csi-MIR3951a-p3_2ss13TC17TC	psu.G.00008440	Aco017242.1	Trihelix
mtr-miR396a-5p_1ss10TC	psu.G.00008440	Aco017242.1	Trihelix
gma-MIR5368-p3_1ss11CA_2	psu.G.00035322	Peaxi162Scf00646g00004.1	GRAS
stu-miR827-5p_2ss8AT19TA	psu.G.00025161	MDP0000294614	NAC
gma-MIR396a-p3_2ss13TA20GC	psu.G.00025161	MDP0000294614	NAC
cme-MIR159b-p5_2ss10TC18TC	psu.G.00025161	MDP0000294614	NAC
PC-5p-158468_245	psu.G.00014844	Sme2.5_00096.1_g00018.1	NAC
PC-3p-871_31378	psu.G.00035083	CCG000365.1	NAC
ath-miR171a-3p_R-3_1ss17AG	psu.G.00013887	-	-
pla-MIR11598-p5_2ss16CA19TC	psu.G.00008300	Sopen11g017580.1	ERF
dpr-MIR172a-p5_2ss3TA17TA	psu.G.00008300	Sopen11g017580.1	ERF
pla-MIR11598-p5_2ss16CA19TC	psu.G.00025197	Thecc1EG000515t1	B3
ath-MIR414-p3_2ss16AT19AC	psu.G.00025197	Thecc1EG000515t1	B3
ath-MIR414-p5_2ss18AT21AC	psu.G.00025197	Thecc1EG000515t1	B3
PC-5p-184430_200	psu.G.00025197	Thecc1EG000515t1	B3
gma-MIR5368-p3_1ss2AT	psu.G.00010062	PGSC0003DMP400000652	bHLH
mes-MIR172d-p5_2ss17TA20CG	psu.G.00010062	PGSC0003DMP400000652	bHLH
PC-5p-158468_245	psu.G.00023563	-	-
eun-MIR160-p5_2	psu.G.00028143	MDP0000574942	MYB
PC-5p-108234_390	psu.G.00018645	PSME_00052304-RA	GRAS
lus-MIR159c-p3_2ss7TC17TA	psu.G.00018645	PSME_00052304-RA	GRAS
pla-MIR11598-p5_2ss16CA19TC	psu.G.00008186	676731736	S1Fa-like
mtr-MIR2603-p3_2ss9AC17AC	psu.G.00030604	-	-
ath-MIR414-p5_2ss18AT21AC	psu.G.00024682	Peinf101Scf00723g01015.1	Nin-like
PC-5p-39517_1148	psu.G.00025166	-	-
PC-5p-4631_8354	psu.G.00022146	Sp_123140_ronx.t2	C3H
ath-MIR414-p3_2ss16AT19AC	psu.G.00022146	Sp_123140_ronx.t2	C3H
PC-5p-158468_245	psu.G.00002549	mrna15187.1-v1.0-hybrid	bHLH
PC-5p-187853_195	psu.G.00002549	mrna15187.1-v1.0-hybrid	bHLH
PC-5p-62594_715	psu.G.00002549	mrna15187.1-v1.0-hybrid	bHLH
csi-miR159a-5p_R-1_1ss19AT	psu.G.00002549	mrna15187.1-v1.0-hybrid	bHLH
mtr-MIR166g-p3_1ss16CA	psu.G.00004266	Zpz_sc00950.1.g00030.1.am.mk	Trihelix
PC-5p-334111_81	psu.G.00025853	CCG015645.1	TALE
aly-MIR774b-p3_2ss9AT19GA	psu.G.00030388	ONIVA01G08700.1	BES1
mtr-MIR396a-p5	psu.G.00016531	KN538979.1_FGP004	BBR-BPC
aqc-MIR166b-p5_1ss13GT	psu.G.00016531	KN538979.1_FGP004	BBR-BPC
PC-3p-231687_145	psu.G.00001233	Bradi2g44117.9.p	bHLH
PC-5p-187853_195	psu.G.00020781	-	-
PC-3p-56615_795	psu.G.00019559	Do016806.1	bZIP
PC-3p-295827_100	psu.G.00023002	MDP0000265619	Nin-like
mtr-miR171e-3p_L-2_1ss17AG	psu.G.00027151	Tp57577_TGAC_v2_mRNA33215	bHLH
PC-5p-93770_459	psu.G.00011816	MDP0000574942	MYB
vvi-MIR156a-p5	psu.G.00005821	-	-
bol-MIR9410-p3_2ss4TG17TA	psu.G.00007840	Jcr4S11436.40	MYB
PC-5p-182341_203	psu.G.00026364	-	-
pla-MIR11598-p5_2ss16CA19TC	psu.G.00007485	Jcr4S02988.10	LBD
aqc-MIR529-p5_2ss3CG20CG	psu.G.00023388	-	-
PC-3p-35778_1268	psu.G.00019299	-	-
PC-5p-73099_605	psu.G.00019299	-	-
PC-5p-75858_582	psu.G.00004533	-	-
PC-5p-157553_246	psu.G.00021970	DCAR_012851	GATA
mtr-MIR2592bj-p5_2ss12TC19AT	psu.G.00026791	Tp57577_TGAC_v2_mRNA7068	C2H2
mtr-miR396b-5p_R-3	psu.G.00008111	889097	STAT
PC-5p-125769_327	psu.G.00002553	Tp57577_TGAC_v2_mRNA33623	MYB
rco-MIR156f-p3_2ss4TG18TC	psu.G.00007379	-	-
PC-5p-4631_8354	psu.G.00009129	Cotton_A_17926_BGI-A2_v1.0	GRAS
gma-MIR393b-p5_2ss1AT21AT	psu.G.00004400	Cotton_A_17926_BGI-A2_v1.0	GRAS
PC-5p-4631_8354	psu.G.00003047	Cotton_A_17926_BGI-A2_v1.0	GRAS
csi-miR171b-5p_1ss7AG	psu.G.00029126	676709864	STAT
cpa-MIR319-p5_1ss17AG_1	psu.G.00023542	Zpz_sc00196.1.g00070.1.am.mk	NAC
PC-5p-134149_302	psu.G.00015203	-	-
PC-3p-286801_105	psu.G.00032603	-	-
lus-MIR159c-p3_2ss7TC17TA	psu.G.00033895	Rsa1.0_02949.1_g00003.1	B3
PC-3p-185080_199	psu.G.00023946	Sme2.5_07423.1_g00002.1	TCP
ath-MIR414-p3_2ss16AT19AC	psu.G.00028306	Aco017242.1	Trihelix
ath-MIR414-p5_2ss18AT21AC	psu.G.00028306	Aco017242.1	Trihelix
PC-5p-454992_45	psu.G.00006843	-	-
PC-5p-310242_92	psu.G.00006843	-	-
cpa-MIR159b-p5_2ss15CA17TG	psu.G.00031938	Pavir.2NG236800.1.p	BES1
cpa-MIR159b-p5_2ss15CA17TG	psu.G.00027021	GRMZM2G446515_P05	BES1
PC-3p-350907_75	psu.G.00020279	Glyma.13G227100.1.p	ERF
csi-MIR3951a-p5_2ss20AC21TC	psu.G.00005138	-	-
PC-5p-318283_88	psu.G.00005138	-	-
lus-MIR159c-p3_2ss7TC17TA	psu.G.00023993	Zmw_sc01257.1.g00130.1	SBP
PC-5p-5856_6827	psu.G.00014449	Vang03g11510.1	Trihelix
gma-MIR393b-p5_2ss1AT21AT	psu.G.00031466	Achn131561	B3
PC-5p-367307_69	psu.G.00024369	-	-
PC-5p-4631_8354	psu.G.00024369	-	-
PC-3p-56176_801	psu.G.00033862	DCAR_007584	MYB_related
cme-MIR160c-p5_2ss13AG17AG	psu.G.00001562	Zmw_sc02593.1.g00110.1	CO-like
ath-MIR159b-p3_2ss5GA18CA	psu.G.00001562	Zmw_sc02593.1.g00110.1	CO-like
mtr-miR159b_L-2R-1	psu.G.00031299	OPUNC10G09700.4	E2F/DP
mtr-miR398b	psu.G.00034393	-	-
PC-3p-316447_89	psu.G.00034517	Bv5_101120_supk.t1	ERF
PC-5p-131649_309	psu.G.00034517	Bv5_101120_supk.t1	ERF
PC-5p-75858_582	psu.G.00013046	-	-
PC-3p-53491_844	psu.G.00009513	Achn169731	ERF
PC-5p-226109_150	psu.G.00034214	Thecc1EG014141t2	bHLH
pla-miR11607_L-4	psu.G.00002595	Zpz_sc03671.1.g00030.1.am.mk	NAC
PC-3p-228296_148	psu.G.00002595	Zpz_sc03671.1.g00030.1.am.mk	NAC
gma-MIR171j-p5_2ss9TG20TG	psu.G.00021993	-	-
PC-5p-232870_144	psu.G.00032120	Achn377091	FAR1
PC-5p-163607_235	psu.G.00032120	Achn377091	FAR1
cpa-MIR159b-p5_2ss15CA17TG	psu.G.00023992	Itr_sc000159.1_g00028.1	MIKC_MADS
PC-5p-157553_246	psu.G.00007421	MDP0000275412	Trihelix
PC-3p-51454_878	psu.G.00007421	MDP0000275412	Trihelix
PC-5p-310242_92	psu.G.00007421	MDP0000275412	Trihelix
PC-5p-564_43386	psu.G.00029396	Bradi2g44117.9.p	bHLH
PC-3p-56176_801	psu.G.00032649	DCAR_007584	MYB_related
mes-miR477f_L-3R+2	psu.G.00034428	CCG030364.1	NF-YA
PC-5p-240665_137	psu.G.00033984	Achn001091	CAMTA
mtr-miR396a-5p_1ss10TC	psu.G.00020626	Tp57577_TGAC_v2_mRNA12733	WRKY
PC-5p-189620_193	psu.G.00034904	-	-
PC-3p-75916_581	psu.G.00024482	DCAR_012331	bHLH
PC-3p-18408_2435	psu.G.00017309	-	-
PC-3p-65_255747	psu.G.00017309	-	-
PC-5p-334111_81	psu.G.00017309	-	-
PC-5p-75858_582	psu.G.00015262	Pavir.7NG095000.1.p	WRKY
pla-MIR11598-p5_2ss16CA19TC	psu.G.00015262	Pavir.7NG095000.1.p	WRKY
gma-MIR156f-p3_1ss10CG_1	psu.G.00016935	-	-
PC-5p-158468_245	psu.G.00015744	-	-
rco-MIR156f-p3_2ss4TG18TC	psu.G.00015744	-	-
PC-5p-251564_129	psu.G.00026840	NNU_024187-RA	MYB
pla-miR11607_L-5_1ss21CG	psu.G.00026840	NNU_024187-RA	MYB
PC-5p-155888_250	psu.G.00027955	-	-
csi-MIR3951a-p3_2ss13TC17TC	psu.G.00013894	XP_016443488.1	bHLH
eun-MIR10211b-p5_2ss5CT21CA	psu.G.00027862	WALNUT_00030998-RA	NF-YB
csi-MIR3951a-p5_2ss20AC21TC	psu.G.00029508	Zpz_sc04990.1.g00010.1.am.mk	ERF
rco-MIR156f-p3_2ss4TG18TC	psu.G.00029508	Zpz_sc04990.1.g00010.1.am.mk	ERF
csi-MIR3951a-p3_2ss13TC17TC	psu.G.00029508	Zpz_sc04990.1.g00010.1.am.mk	ERF
csi-MIR3951a-p5_2ss20AC21TC	psu.G.00007133	Zmw_sc02343.1.g00060.1	NAC
rco-MIR156f-p3_2ss4TG18TC	psu.G.00030136	Zpz_sc03671.1.g00030.1.am.mk	NAC
PC-5p-241228_137	psu.G.00026511	XP_016443488.1	bHLH
PC-5p-400870_58	psu.G.00026500	Pbr018801.2	MIKC_MADS
mtr-miR172b_R-2	psu.G.00026500	Pbr018801.2	MIKC_MADS
PC-3p-175874_213	psu.G.00031648	Achn244501	C2H2
PC-5p-146919_269	psu.G.00031648	Achn244501	C2H2
ath-miR8175_L-2	psu.G.00001783	-	-
PC-3p-20376_2206	psu.G.00027465	GSVIVT01030085001	NF-YB
mtr-miR168b	psu.G.00027465	GSVIVT01030085001	NF-YB
PC-5p-104428_407	psu.G.00014252	-	-
lus-MIR159c-p3_2ss7TC17TA	psu.G.00034482	-	-
ptc-MIR159b-p3_2ss9TA20TC	psu.G.00030392	-	-
gma-miR156a_1ss16AG	psu.G.00031695	maker-scaffold00648-snap-gene-0.57-mRNA-1	SBP
ptc-miR156a_1ss16AG	psu.G.00031695	maker-scaffold00648-snap-gene-0.57-mRNA-1	SBP
csi-MIR3951a-p3_2ss13TC17TC	psu.G.00028466	-	-
PC-3p-307923_93	psu.G.00003633	MDP0000320566	NAC
ptc-miR169r_R-1	psu.G.00003633	MDP0000320566	NAC
mtr-miR396a-5p_1ss7AG	psu.G.00003633	MDP0000320566	NAC
csi-MIR3951a-p5_2ss20AC21TC	psu.G.00001494	Ciclev10003235m	ERF
PC-5p-394819_60	psu.G.00025767	FANhyb_rscf00000233.1.g00002.1	GATA
gma-MIR156f-p3_1ss10CG_1	psu.G.00013485	-	-
PC-5p-114127_367	psu.G.00028814	orange1.1g019057m	Trihelix
ath-MIR414-p5_2ss18AT21AC	psu.G.00028814	orange1.1g019057m	Trihelix
PC-5p-420477_53	psu.G.00028814	orange1.1g019057m	Trihelix
PC-5p-143890_276	psu.G.00032262	-	-
PC-3p-185080_199	psu.G.00022975	676709864	STAT
mtr-miR159a_L-1_1ss21AC	psu.G.00019427	-	-
mtr-miR159a_1ss1TG	psu.G.00019427	-	-
ath-miR171a-3p_R-3_1ss17AG	psu.G.00016894	CCG021324.1	Trihelix
PC-5p-131649_309	psu.G.00008633	-	-

## Sheet: developmental stage_TF_famlily
TF_famlily	Counts
-	71
NAC	25
Trihelix	24
bHLH	20
ERF	14
B3	10
MYB	8
GRAS	7
C2H2	6
CO-like	6
HD-ZIP	6
MYB_related	6
Nin-like	6
C3H	5
FAR1	5
M-type_MADS	5
MIKC_MADS	5
NF-YB	5
WRKY	5
BES1	3
bZIP	3
GATA	3
SBP	3
STAT	3
ARF	2
BBR-BPC	2
LBD	2
NF-YA	2
ARR-B	1
CAMTA	1
E2F/DP	1
EIL	1
HB-PHD	1
HSF	1
S1Fa-like	1
TALE	1
TCP	1
YABBY	1
