# Supplementary material for: Integrated analysis of miRNAome transcriptome and degradome reveals miRNA-target modules governing floral florescence development and senescence across early- and late-flowering genotypes in tree peony
Source: Front Plant Sci. 2022 Dec 14;13:1082415. doi: 10.3389/fpls.2022.1082415 (PMC9795019; doi:10.3389/fpls.2022.1082415)
Supplement: Supplementary Figure 1 — Expressed miRNA detected across flower developmental stages and varieties in tree peony. (A) The distribution of expressed miRNAs across the four flower developmental stages (BS, IF, FB, DE) in FD. (B) The distribution of expressed miRNAs across the four flower developmental stages (BS, IF, FB, DE) in MU. (C) The distribution of expressed miRNAs across the four flower developmental stages (BS, IF, FB, DE) in LH. (D) Intersection of expressed miRNAs across flower developmental stages (BS, IF, FB, DE) and tree peony varieties (LH, MU and LH). (E) The distribution of expressed miRNAs across varieties (FD, MU and LH) at flower developmental stage BS. (F) The distribution of expressed miRNAs across varieties (FD, MU and LH) at flower developmental stage IF. (G) The distribution of expressed miRNAs across varieties (FD, MU and LH) at flower developmental stage FB. (H) The distribution of expressed miRNAs across varieties (FD, MU and LH) at flower developmental stage DE. (I) Intersection of expressed miRNAs across tree peony varieties (FD, MU and LH) and flower developmental stages (BS, IF, FB, DE). [file DataSheet_1.zip › Supplymentary files/Supplementary tables/Table S7 TF across developemnt stages in three cultivars.xlsx]

## Sheet: Sheet1
Table S7 TFs identified across developemnt stages in three cultivars
gene ID	swissprot_hit	swissprot_description	NR_hit	NR_description	TF_ID	TF_famlily	GO	KEGG	KO_ENTRY	EC	Description
psu.G.00034073	-	-	RVW45959.1	Pentatricopeptide repeat-containing protein [Vitis vinifera]	-	-	NA	NA	NA	NA	Pentatricopeptide repeat-containing protein [Vitis vinifera]
psu.G.00014095	sp|Q8L9A9|XTH8_ARATH	Probable xyloglucan endotransglucosylase/hydrolase protein 8 OS=Arabidopsis thaliana GN=XTH8 PE=2 SV=2	ABM91068.1	xyloglucan endotransglycosylase/hydrolase precursor XTH-25, partial [Populus tremula x Populus tremuloides]	-	-	GO:0004553(hydrolase activity, hydrolyzing O-glycosyl compounds);GO:0005576(extracellular region);GO:0005618(cell wall);GO:0010411(xyloglucan metabolic process);GO:0016762(xyloglucan:xyloglucosyl transferase activity);GO:0016798(hydrolase activity, acting on glycosyl bonds);GO:0042546(cell wall biogenesis);GO:0048046(apoplast);GO:0071555(cell wall organization)	NA	NA	NA	xyloglucan endotransglycosylase/hydrolase precursor XTH-25, partial [Populus tremula x Populus tremuloides]
psu.G.00024044	sp|O80327|TLP1_PYRPY	Thaumatin-like protein 1 OS=Pyrus pyrifolia GN=TL1 PE=1 SV=1	XP_004297839.1	PREDICTED: thaumatin-like protein 1 [Fragaria vesca subsp. vesca]	Achn273391	bHLH	GO:0003674(molecular_function);GO:0005575(cellular_component);GO:0008150(biological_process)	03440(Homologous recombination)	K12173	NA	PREDICTED: thaumatin-like protein 1 [Fragaria vesca subsp. vesca]
psu.G.00028782	sp|Q9STX2|VEP1_ARATH	3-oxo-Delta(4,5)-steroid 5-beta-reductase OS=Arabidopsis thaliana GN=VEP1 PE=1 SV=1	XP_021654089.1	3-oxo-Delta(4,5)-steroid 5-beta-reductase-like [Hevea brasiliensis]	-	-	GO:0005829(cytosol);GO:0008202(steroid metabolic process);GO:0009611(response to wounding);GO:0010051(xylem and phloem pattern formation);GO:0035671(enone reductase activity);GO:0047787(delta4-3-oxosteroid 5beta-reductase activity);GO:0055114(oxidation-reduction process)	NA	NA	NA	3-oxo-Delta(4,5)-steroid 5-beta-reductase-like [Hevea brasiliensis]
psu.G.00004978	sp|O80725|AB4B_ARATH	ABC transporter B family member 4 OS=Arabidopsis thaliana GN=ABCB4 PE=1 SV=1	PON51595.1	ABC transporter [Parasponia andersonii]	Tp57577_TGAC_v2_mRNA22346	M-type_MADS	GO:0016021(integral component of membrane);GO:0042626(ATPase activity, coupled to transmembrane movement of substances);GO:0055085(transmembrane transport)	02010(ABC transporters)	K05658	EC:3.6.3.44	ABC transporter [Parasponia andersonii]
psu.G.00025669	sp|Q2V6K0|UFOG6_FRAAN	UDP-glucose flavonoid 3-O-glucosyltransferase 6 OS=Fragaria ananassa GN=GT6 PE=1 SV=1	ARA67363.1	chalcone 2-glucosyltransferase [Paeonia delavayi]	Tp57577_TGAC_v2_mRNA33215	bHLH	GO:0009813(flavonoid biosynthetic process);GO:0043231(intracellular membrane-bounded organelle);GO:0052696(flavonoid glucuronidation);GO:0080043(quercetin 3-O-glucosyltransferase activity);GO:0080044(quercetin 7-O-glucosyltransferase activity)	NA	NA	NA	chalcone 2-glucosyltransferase [Paeonia delavayi]
psu.G.00024063	sp|Q9FL08|WTR42_ARATH	WAT1-related protein At5g40240 OS=Arabidopsis thaliana GN=At5g40240 PE=2 SV=1	XP_024046231.1	WAT1-related protein At4g15540 isoform X1 [Citrus clementina]	NNU_016725-RA	GRAS	GO:0005886(plasma membrane);GO:0006810(transport);GO:0022857(transmembrane transporter activity)	NA	NA	NA	WAT1-related protein At4g15540 isoform X1 [Citrus clementina]
psu.G.00023139	sp|Q9LS19|DTX30_ARATH	Protein DETOXIFICATION 30 OS=Arabidopsis thaliana GN=DTX30 PE=2 SV=1	CBI23362.3	unnamed protein product, partial [Vitis vinifera]	TRIUR3_11943-P1	ERF	GO:0006855(drug transmembrane transport)	NA	NA	NA	unnamed protein product, partial [Vitis vinifera]
psu.G.00030908	sp|F4HVY0|CER1_ARATH	Protein ECERIFERUM 1 OS=Arabidopsis thaliana GN=CER1 PE=1 SV=1	XP_017185897.1	PREDICTED: protein ECERIFERUM 1-like [Malus domestica]	-	-	GO:0003824(catalytic activity);GO:0005739(mitochondrion);GO:0016491(oxidoreductase activity)	00073(Cutin, suberine and wax biosynthesis)	K15404	EC:4.1.99.5	PREDICTED: protein ECERIFERUM 1-like [Malus domestica]
psu.G.00029538	sp|P32811|PHSH_SOLTU	Alpha-glucan phosphorylase, H isozyme OS=Solanum tuberosum PE=1 SV=1	PON62790.1	Glycogen/starch/alpha-glucan phosphorylase [Trema orientale]	-	-	GO:0005737(cytoplasm);GO:0005980(glycogen catabolic process);GO:0008184(glycogen phosphorylase activity);GO:0030170(pyridoxal phosphate binding)	00500(Starch and sucrose metabolism)	K00688	EC:2.4.1.1	Glycogen/starch/alpha-glucan phosphorylase [Trema orientale]
psu.G.00019826	sp|Q9SR72|GL32_ARATH	Germin-like protein subfamily 3 member 2 OS=Arabidopsis thaliana GN=At3g10080 PE=2 SV=1	GAY33158.1	hypothetical protein CUMW_005920 [Citrus unshiu]	678365117	bZIP	GO:0005618(cell wall);GO:0033609(oxalate metabolic process);GO:0046564(oxalate decarboxylase activity)	NA	NA	NA	hypothetical protein CUMW_005920 [Citrus unshiu]
psu.G.00035157	sp|O23553|BAM3_ARATH	Beta-amylase 3, chloroplastic OS=Arabidopsis thaliana GN=BAM3 PE=1 SV=3	PSS11600.1	Beta-amylase [Actinidia chinensis var. chinensis]	Thecc1EG005336t1	BES1	GO:0000024(maltose biosynthetic process);GO:0005983(starch catabolic process);GO:0009409(response to cold);GO:0009507(chloroplast);GO:0009570(chloroplast stroma);GO:0016161(beta-amylase activity);GO:0102229(amylopectin maltohydrolase activity)	00500(Starch and sucrose metabolism)	K01177	EC:3.2.1.2	Beta-amylase [Actinidia chinensis var. chinensis]
psu.G.00002538	sp|Q9C519|WRKY6_ARATH	WRKY transcription factor 6 OS=Arabidopsis thaliana GN=WRKY6 PE=1 SV=1	XP_027184369.1	probable WRKY transcription factor 31 [Coffea eugenioides]	XP_015885330.1	WRKY	GO:0003700(DNA binding transcription factor activity);GO:0005515(protein binding);GO:0005634(nucleus);GO:0006351(transcription, DNA-templated);GO:0006355(regulation of transcription, DNA-templated);GO:0009873(ethylene-activated signaling pathway);GO:0010200(response to chitin);GO:0016036(cellular response to phosphate starvation);GO:0043565(sequence-specific DNA binding);GO:0044212(transcription …	04016(MAPK signaling pathway - plant);04626(Plant-pathogen interaction)	K13424	NA	probable WRKY transcription factor 31 [Coffea eugenioides]
psu.G.00009670	sp|O48780|KCS11_ARATH	3-ketoacyl-CoA synthase 11 OS=Arabidopsis thaliana GN=KCS11 PE=1 SV=1	XP_002283935.1	PREDICTED: 3-ketoacyl-CoA synthase 11 [Vitis vinifera]	-	-	GO:0005634(nucleus);GO:0006633(fatty acid biosynthetic process);GO:0009409(response to cold);GO:0009416(response to light stimulus);GO:0016021(integral component of membrane);GO:0102336(3-oxo-arachidoyl-CoA synthase activity);GO:0102337(3-oxo-cerotoyl-CoA synthase activity);GO:0102338(3-oxo-lignoceronyl-CoA synthase activity);GO:0102756(very-long-chain 3-ketoacyl-CoA synthase activity)	00062(Fatty acid elongation)	K15397	EC:2.3.1.199	PREDICTED: 3-ketoacyl-CoA synthase 11 [Vitis vinifera]
psu.G.00013675	sp|B9T825|TPS12_RICCO	Probable terpene synthase 12 OS=Ricinus communis GN=TPS12 PE=3 SV=1	CBI17966.3	unnamed protein product, partial [Vitis vinifera]	Cotton_A_17926_BGI-A2_v1.0	GRAS	GO:0008152(metabolic process);GO:0009570(chloroplast stroma);GO:0009611(response to wounding);GO:0009753(response to jasmonic acid);GO:0010333(terpene synthase activity);GO:0080027(response to herbivore)	00900(Terpenoid backbone biosynthesis)	K12742	EC:4.2.3.27	unnamed protein product, partial [Vitis vinifera]
psu.G.00013302	sp|Q8LDC8|ERF92_ARATH	Ethylene-responsive transcription factor 1B OS=Arabidopsis thaliana GN=ERF1B PE=1 SV=2	XP_021675606.1	ethylene-responsive transcription factor 1B-like [Hevea brasiliensis]	Manes.15G039700.1.p	ERF	GO:0003677(DNA binding);GO:0003700(DNA binding transcription factor activity);GO:0005622(intracellular);GO:0005634(nucleus);GO:0006351(transcription, DNA-templated);GO:0006355(regulation of transcription, DNA-templated);GO:0006952(defense response);GO:0009867(jasmonic acid mediated signaling pathway);GO:0009873(ethylene-activated signaling pathway)	04016(MAPK signaling pathway - plant);04075(Plant hormone signal transduction)	K14516	NA	ethylene-responsive transcription factor 1B-like [Hevea brasiliensis]
psu.G.00025783	sp|B9T825|TPS12_RICCO	Probable terpene synthase 12 OS=Ricinus communis GN=TPS12 PE=3 SV=1	NP_001268188.1	uncharacterized protein LOC100243167 [Vitis vinifera]	MDP0000245233	bHLH	GO:0008152(metabolic process);GO:0009570(chloroplast stroma);GO:0009611(response to wounding);GO:0010333(terpene synthase activity);GO:0080027(response to herbivore)	00900(Terpenoid backbone biosynthesis)	K12742	EC:4.2.3.27	uncharacterized protein LOC100243167 [Vitis vinifera]
psu.G.00008482	sp|Q00624|ASOL_BRANA	L-ascorbate oxidase homolog OS=Brassica napus GN=Bp10 PE=2 SV=1	PRQ47832.1	putative L-ascorbate oxidase [Rosa chinensis]	-	-	GO:0005507(copper ion binding);GO:0009505(plant-type cell wall);GO:0009506(plasmodesma);GO:0016722(oxidoreductase activity, oxidizing metal ions)	NA	NA	NA	putative L-ascorbate oxidase [Rosa chinensis]
psu.G.00005571	-	-	-	-	-	-	NA	NA	NA	NA	0
psu.G.00001145	sp|O24370|LOX21_SOLTU	Linoleate 13S-lipoxygenase 2-1, chloroplastic OS=Solanum tuberosum GN=LOX2.1 PE=1 SV=1	ADO51752.1	lipoxygenase [Camellia sinensis]	Tp57577_TGAC_v2_mRNA8161	MYB_related	GO:0016165(linoleate 13S-lipoxygenase activity)	00591(Linoleic acid metabolism);00592(alpha-Linolenic acid metabolism)	K00454	EC:1.13.11.12	lipoxygenase [Camellia sinensis]
psu.G.00032704	sp|Q9FKS8|LHT1_ARATH	Lysine histidine transporter 1 OS=Arabidopsis thaliana GN=LHT1 PE=1 SV=1	RVW14160.1	Lysine histidine transporter 1 [Vitis vinifera]	Sp_073850_ixmz.t1	MYB_related	GO:0003333(amino acid transmembrane transport);GO:0005886(plasma membrane);GO:0015171(amino acid transmembrane transporter activity)	NA	NA	NA	Lysine histidine transporter 1 [Vitis vinifera]
psu.G.00035027	sp|P17641|PRS1_SOLTU	Pathogenesis-related protein STH-21 OS=Solanum tuberosum GN=STH-21 PE=2 SV=1	XP_010024738.1	PREDICTED: major allergen Pru ar 1 [Eucalyptus grandis]	-	-	GO:0004864(protein phosphatase inhibitor activity);GO:0005634(nucleus);GO:0005737(cytoplasm);GO:0009738(abscisic acid-activated signaling pathway);GO:0010427(abscisic acid binding);GO:0080163(regulation of protein serine/threonine phosphatase activity)	NA	NA	NA	PREDICTED: major allergen Pru ar 1 [Eucalyptus grandis]
psu.G.00005831	sp|O24370|LOX21_SOLTU	Linoleate 13S-lipoxygenase 2-1, chloroplastic OS=Solanum tuberosum GN=LOX2.1 PE=1 SV=1	ADO51752.1	lipoxygenase [Camellia sinensis]	Aan016747	ERF	GO:0016165(linoleate 13S-lipoxygenase activity)	00591(Linoleic acid metabolism);00592(alpha-Linolenic acid metabolism)	K00454	EC:1.13.11.12	lipoxygenase [Camellia sinensis]
psu.G.00034433	sp|P48021|HMDH_CAMAC	3-hydroxy-3-methylglutaryl-coenzyme A reductase OS=Camptotheca acuminata PE=3 SV=1	PSS21830.1	3-hydroxy-3-methylglutaryl-coenzyme A reductase [Actinidia chinensis var. chinensis]	RrC14701_p1	HSF	GO:0004420(hydroxymethylglutaryl-CoA reductase (NADPH) activity);GO:0005778(peroxisomal membrane);GO:0005789(endoplasmic reticulum membrane);GO:0008299(isoprenoid biosynthetic process);GO:0016126(sterol biosynthetic process)	00900(Terpenoid backbone biosynthesis)	K00021	EC:1.1.1.34	3-hydroxy-3-methylglutaryl-coenzyme A reductase [Actinidia chinensis var. chinensis]
psu.G.00027947	sp|P48021|HMDH_CAMAC	3-hydroxy-3-methylglutaryl-coenzyme A reductase OS=Camptotheca acuminata PE=3 SV=1	XP_023534287.1	3-hydroxy-3-methylglutaryl-coenzyme A reductase 1-like [Cucurbita pepo subsp. pepo]	RrC14701_p1	HSF	GO:0004420(hydroxymethylglutaryl-CoA reductase (NADPH) activity);GO:0005778(peroxisomal membrane);GO:0005789(endoplasmic reticulum membrane);GO:0008299(isoprenoid biosynthetic process);GO:0016126(sterol biosynthetic process)	00900(Terpenoid backbone biosynthesis)	K00021	EC:1.1.1.34	3-hydroxy-3-methylglutaryl-coenzyme A reductase 1-like [Cucurbita pepo subsp. pepo]
psu.G.00033625	sp|Q39013|NAC2_ARATH	NAC domain-containing protein 2 OS=Arabidopsis thaliana GN=NAC002 PE=2 SV=2	PIN15488.1	hypothetical protein CDL12_11872 [Handroanthus impetiginosus]	maker-scaffold00830-augustus-gene-0.42-mRNA-1	NAC	GO:0003677(DNA binding);GO:0003700(DNA binding transcription factor activity);GO:0005634(nucleus);GO:0006351(transcription, DNA-templated);GO:0006355(regulation of transcription, DNA-templated);GO:0007275(multicellular organism development);GO:0009611(response to wounding);GO:0009788(negative regulation of abscisic acid-activated signaling pathway)	03013(RNA transport);03015(mRNA surveillance pathway);03018(RNA degradation)	K13126	NA	hypothetical protein CDL12_11872 [Handroanthus impetiginosus]
psu.G.00003587	sp|Q9LY77|ACA12_ARATH	Calcium-transporting ATPase 12, plasma membrane-type OS=Arabidopsis thaliana GN=ACA12 PE=2 SV=1	XP_022758299.1	calcium-transporting ATPase 12, plasma membrane-type-like [Durio zibethinus]	Lus10040166	GRAS	GO:0005388(calcium-transporting ATPase activity);GO:0005887(integral component of plasma membrane);GO:0043231(intracellular membrane-bounded organelle)	NA	NA	NA	calcium-transporting ATPase 12, plasma membrane-type-like [Durio zibethinus]
psu.G.00010767	sp|Q9SXB6|MLO2_ARATH	MLO-like protein 2 OS=Arabidopsis thaliana GN=MLO2 PE=1 SV=1	XP_008463924.1	PREDICTED: MLO-like protein 6 [Cucumis melo]	Achn154221	S1Fa-like	GO:0005886(plasma membrane);GO:0006952(defense response)	NA	NA	NA	PREDICTED: MLO-like protein 6 [Cucumis melo]
psu.G.00003586	sp|Q9LIK7|ACA13_ARATH	Putative calcium-transporting ATPase 13, plasma membrane-type OS=Arabidopsis thaliana GN=ACA13 PE=3 SV=1	XP_002300816.2	calcium-transporting ATPase 12, plasma membrane-type [Populus trichocarpa]	Sp_057020_iign.t1	Trihelix	GO:0005388(calcium-transporting ATPase activity);GO:0005887(integral component of plasma membrane);GO:0043231(intracellular membrane-bounded organelle)	NA	NA	NA	calcium-transporting ATPase 12, plasma membrane-type [Populus trichocarpa]
psu.G.00007711	sp|O49858|C82A3_SOYBN	Cytochrome P450 82A3 OS=Glycine max GN=CYP82A3 PE=2 SV=1	RVX14902.1	Cytochrome P450 82A3 [Vitis vinifera]	Thecc1EG000515t1	B3	GO:0016020(membrane);GO:0016709(oxidoreductase activity, acting on paired donors, with incorporation or reduction of molecular oxygen, NAD(P)H as one donor, and incorporation of one atom of oxygen);GO:0044550(secondary metabolite biosynthetic process)	NA	NA	NA	Cytochrome P450 82A3 [Vitis vinifera]
psu.G.00017252	sp|Q8GW61|STP14_ARATH	Sugar transport protein 14 OS=Arabidopsis thaliana GN=STP14 PE=2 SV=2	GAV86367.1	Sugar_tr domain-containing protein [Cephalotus follicularis]	Bv5_101120_supk.t1	ERF	GO:0005351(carbohydrate:proton symporter activity);GO:0005355(glucose transmembrane transporter activity);GO:0005887(integral component of plasma membrane);GO:0046323(glucose import)	NA	NA	NA	Sugar_tr domain-containing protein [Cephalotus follicularis]
psu.G.00032165	sp|Q93Z25|PLY22_ARATH	Probable pectate lyase 22 OS=Arabidopsis thaliana GN=At5g63180 PE=2 SV=1	XP_002515037.1	probable pectate lyase 5 [Ricinus communis]	GSMUA_Achr7P08840_001	HD-ZIP	GO:0005576(extracellular region);GO:0016829(lyase activity);GO:0030570(pectate lyase activity);GO:0045490(pectin catabolic process);GO:0046872(metal ion binding)	00040(Pentose and glucuronate interconversions)	K01728	EC:4.2.2.2	probable pectate lyase 5 [Ricinus communis]
psu.G.00032570	sp|Q9C447|PAXM_PENPX	FAD-dependent monooxygenase paxM OS=Penicillium paxilli GN=paxM PE=3 SV=1	PON60768.1	FAD-binding domain containing protein [Parasponia andersonii]	-	-	GO:0004497(monooxygenase activity);GO:0044550(secondary metabolite biosynthetic process)	00906(Carotenoid biosynthesis)	K09838	EC:1.14.15.21	FAD-binding domain containing protein [Parasponia andersonii]
psu.G.00010659	sp|Q9C638|WEL2_ARATH	Protein WEAK CHLOROPLAST MOVEMENT UNDER BLUE LIGHT-like 2 OS=Arabidopsis thaliana GN=WEL2 PE=2 SV=1	XP_018805796.1	PREDICTED: protein WEAK CHLOROPLAST MOVEMENT UNDER BLUE LIGHT 1-like [Juglans regia]	Achn131561	B3	GO:0005829(cytosol);GO:0009903(chloroplast avoidance movement);GO:0009904(chloroplast accumulation movement)	NA	NA	NA	PREDICTED: protein WEAK CHLOROPLAST MOVEMENT UNDER BLUE LIGHT 1-like [Juglans regia]
psu.G.00013811	sp|O50001|PRU1_PRUAR	Major allergen Pru ar 1 OS=Prunus armeniaca PE=1 SV=1	XP_010024738.1	PREDICTED: major allergen Pru ar 1 [Eucalyptus grandis]	-	-	GO:0004864(protein phosphatase inhibitor activity);GO:0005634(nucleus);GO:0005737(cytoplasm);GO:0009738(abscisic acid-activated signaling pathway);GO:0010427(abscisic acid binding);GO:0080163(regulation of protein serine/threonine phosphatase activity)	NA	NA	NA	PREDICTED: major allergen Pru ar 1 [Eucalyptus grandis]
psu.G.00032593	-	-	XP_021690769.1	uncharacterized protein LOC110672332 isoform X2 [Hevea brasiliensis]	KZV45610.1	MIKC_MADS	GO:0005829(cytosol);GO:0009817(defense response to fungus, incompatible interaction)	NA	NA	NA	uncharacterized protein LOC110672332 isoform X2 [Hevea brasiliensis]
psu.G.00007949	-	-	XP_010663148.1	PREDICTED: uncharacterized protein LOC100257111 isoform X1 [Vitis vinifera]	-	-	GO:0003674(molecular_function);GO:0008150(biological_process);GO:0009507(chloroplast);GO:0016021(integral component of membrane)	NA	NA	NA	PREDICTED: uncharacterized protein LOC100257111 isoform X1 [Vitis vinifera]
psu.G.00029499	sp|O50001|PRU1_PRUAR	Major allergen Pru ar 1 OS=Prunus armeniaca PE=1 SV=1	XP_007035697.1	PREDICTED: major allergen Pru ar 1 [Theobroma cacao]	-	-	GO:0004864(protein phosphatase inhibitor activity);GO:0005634(nucleus);GO:0005737(cytoplasm);GO:0009738(abscisic acid-activated signaling pathway);GO:0010427(abscisic acid binding);GO:0080163(regulation of protein serine/threonine phosphatase activity)	NA	NA	NA	PREDICTED: major allergen Pru ar 1 [Theobroma cacao]
psu.G.00032044	sp|Q94KL8|SILD_PODPE	Secoisolariciresinol dehydrogenase (Fragment) OS=Podophyllum peltatum PE=1 SV=1	XP_021646442.1	secoisolariciresinol dehydrogenase-like [Hevea brasiliensis]	Cc01_g08720	NAC	GO:0005737(cytoplasm);GO:0016491(oxidoreductase activity);GO:0055114(oxidation-reduction process)	00906(Carotenoid biosynthesis)	K09841	EC:1.1.1.288	secoisolariciresinol dehydrogenase-like [Hevea brasiliensis]
psu.G.00029217	sp|P10290|MYBC_MAIZE	Anthocyanin regulatory C1 protein OS=Zea mays GN=C1 PE=2 SV=1	RVW44110.1	Transcription factor TT2 [Vitis vinifera]	NNU_010651-RA	MYB	GO:0000981(RNA polymerase II transcription factor activity, sequence-specific DNA binding);GO:0001135(transcription factor activity, RNA polymerase II transcription factor recruiting);GO:0003677(DNA binding);GO:0003700(DNA binding transcription factor activity);GO:0005515(protein binding);GO:0005634(nucleus);GO:0006351(transcription, DNA-templated);GO:0006355(regulation of transcription, DNA-temp…	NA	NA	NA	Transcription factor TT2 [Vitis vinifera]
psu.G.00010381	sp|Q39688|EP1G_DAUCA	Epidermis-specific secreted glycoprotein EP1 OS=Daucus carota GN=EP1 PE=1 SV=1	XP_008386249.1	PREDICTED: epidermis-specific secreted glycoprotein EP1-like [Malus domestica]	-	-	GO:0005618(cell wall);GO:0005774(vacuolar membrane);GO:0005794(Golgi apparatus);GO:0005829(cytosol);GO:0005886(plasma membrane);GO:0009505(plant-type cell wall);GO:0030246(carbohydrate binding);GO:0048046(apoplast)	NA	NA	NA	PREDICTED: epidermis-specific secreted glycoprotein EP1-like [Malus domestica]
psu.G.00000406	sp|Q8L612|MACP1_ARATH	MACPF domain-containing protein At1g14780 OS=Arabidopsis thaliana GN=At1g14780 PE=2 SV=1	XP_019176523.1	PREDICTED: MACPF domain-containing protein At1g14780 [Ipomoea nil]	-	-	GO:0003674(molecular_function);GO:0005634(nucleus);GO:0009626(plant-type hypersensitive response)	NA	NA	NA	PREDICTED: MACPF domain-containing protein At1g14780 [Ipomoea nil]
psu.G.00006207	-	-	XP_002509936.1	uncharacterized protein LOC8287747 [Ricinus communis]	-	-	GO:0003674(molecular_function);GO:0005634(nucleus);GO:0008150(biological_process)	NA	NA	NA	uncharacterized protein LOC8287747 [Ricinus communis]
psu.G.00025166	-	-	XP_021605622.1	uncharacterized protein LOC110610059 [Manihot esculenta]	-	-	GO:0003674(molecular_function);GO:0005768(endosome);GO:0005794(Golgi apparatus);GO:0005802(trans-Golgi network);GO:0008150(biological_process);GO:0009507(chloroplast);GO:0016021(integral component of membrane)	NA	NA	NA	uncharacterized protein LOC110610059 [Manihot esculenta]
psu.G.00016143	sp|Q402E1|H32_LILLO	Histone H3.2 OS=Lilium longiflorum GN=YAH3 PE=1 SV=3	XP_022001417.1	histone H3-like centromeric protein CNA1 [Helianthus annuus]	676740550	B3	GO:0000786(nucleosome);GO:0003677(DNA binding);GO:0005634(nucleus);GO:0006334(nucleosome assembly);GO:0031492(nucleosomal DNA binding)	NA	NA	NA	histone H3-like centromeric protein CNA1 [Helianthus annuus]
psu.G.00015538	sp|I6YGS0|EPHA_MYCTU	Epoxide hydrolase A OS=Mycobacterium tuberculosis (strain ATCC 25618 / H37Rv) GN=ephA PE=1 SV=1	RVW97863.1	Epoxide hydrolase A [Vitis vinifera]	Medtr7g113010.1	FAR1	GO:0016787(hydrolase activity)	00590(Arachidonic acid metabolism);04146(Peroxisome)	K08726	EC:3.3.2.10;EC:3.1.3.76	Epoxide hydrolase A [Vitis vinifera]
psu.G.00033712	-	-	CBI28039.3	unnamed protein product, partial [Vitis vinifera]	-	-	GO:0005886(plasma membrane)	NA	NA	NA	unnamed protein product, partial [Vitis vinifera]
psu.G.00030292	sp|Q9FZ59|PEPR2_ARATH	Leucine-rich repeat receptor-like protein kinase PEPR2 OS=Arabidopsis thaliana GN=PEPR2 PE=1 SV=1	XP_018822324.1	PREDICTED: receptor-like protein kinase isoform X1 [Juglans regia]	Aco009877.1	WRKY	GO:0004674(protein serine/threonine kinase activity);GO:0005524(ATP binding);GO:0005886(plasma membrane);GO:0006468(protein phosphorylation);GO:0007169(transmembrane receptor protein tyrosine kinase signaling pathway);GO:0009611(response to wounding);GO:0009753(response to jasmonic acid);GO:0016021(integral component of membrane);GO:0016301(kinase activity);GO:0042277(peptide binding);GO:0042742(…	04016(MAPK signaling pathway - plant)	K20718	EC:2.7.11.1	PREDICTED: receptor-like protein kinase isoform X1 [Juglans regia]
psu.G.00031972	sp|Q9FM65|FLA1_ARATH	Fasciclin-like arabinogalactan protein 1 OS=Arabidopsis thaliana GN=FLA1 PE=1 SV=1	XP_023760600.1	fasciclin-like arabinogalactan protein 1 [Lactuca sativa]	GSVIVT01030085001	NF-YB	GO:0005618(cell wall);GO:0005886(plasma membrane);GO:0031225(anchored component of membrane);GO:0046658(anchored component of plasma membrane);GO:0048046(apoplast);GO:0048364(root development);GO:0048367(shoot system development)	NA	NA	NA	fasciclin-like arabinogalactan protein 1 [Lactuca sativa]
psu.G.00033022	-	-	XP_022721048.1	mavicyanin-like [Durio zibethinus]	Zmw_sc06582.1.g00020.1	C2H2	GO:0046658(anchored component of plasma membrane)	NA	NA	NA	mavicyanin-like [Durio zibethinus]
psu.G.00024750	sp|Q8LG89|BABL_ARATH	Basic blue protein OS=Arabidopsis thaliana GN=ARPN PE=2 SV=2	XP_022897292.1	basic blue protein-like [Olea europaea var. sylvestris]	Achn012091	MYB	GO:0046658(anchored component of plasma membrane)	NA	NA	NA	basic blue protein-like [Olea europaea var. sylvestris]
psu.G.00011980	sp|Q9FN69|GL3_ARATH	Transcription factor GLABRA 3 OS=Arabidopsis thaliana GN=GL3 PE=1 SV=1	AIU98518.1	bHLH transcription factor [Paeonia suffruticosa]	maker-scaffold07473-snap-gene-0.12-mRNA-1	bHLH	GO:0001708(cell fate specification);GO:0003677(DNA binding);GO:0003700(DNA binding transcription factor activity);GO:0005515(protein binding);GO:0005634(nucleus);GO:0006351(transcription, DNA-templated);GO:0006355(regulation of transcription, DNA-templated);GO:0007275(multicellular organism development);GO:0009867(jasmonic acid mediated signaling pathway);GO:0009957(epidermal cell fate specificat…	00860(Porphyrin and chlorophyll metabolism)	K01772	EC:4.99.1.1;EC:4.99.1.9	bHLH transcription factor [Paeonia suffruticosa]
psu.G.00018838	sp|P48981|BGAL_MALDO	Beta-galactosidase OS=Malus domestica PE=1 SV=1	XP_021656352.1	beta-galactosidase-like isoform X2 [Hevea brasiliensis]	676751308	LBD	GO:0004565(beta-galactosidase activity);GO:0005618(cell wall);GO:0005773(vacuole)	00052(Galactose metabolism);00600(Sphingolipid metabolism);00531(Glycosaminoglycan degradation);00604(Glycosphingolipid biosynthesis - ganglio series);00511(Other glycan degradation)	K12309	EC:3.2.1.23	beta-galactosidase-like isoform X2 [Hevea brasiliensis]
psu.G.00020538	sp|Q9SSA7|GLIP5_ARATH	GDSL esterase/lipase 5 OS=Arabidopsis thaliana GN=GLIP5 PE=2 SV=2	XP_002271802.1	PREDICTED: GDSL esterase/lipase 1 [Vitis vinifera]	KN538722.1_FGP037	HB-PHD	GO:0005576(extracellular region);GO:0016042(lipid catabolic process);GO:0016298(lipase activity);GO:0052689(carboxylic ester hydrolase activity)	00901(Indole alkaloid biosynthesis)	K21026	EC:3.1.1.80	PREDICTED: GDSL esterase/lipase 1 [Vitis vinifera]
psu.G.00014252	sp|P43281|METK2_SOLLC	S-adenosylmethionine synthase 2 OS=Solanum lycopersicum GN=SAM2 PE=2 SV=1	ANC98510.1	S-adenosylmethionine synthetase, partial [Paeonia suffruticosa]	-	-	GO:0004478(methionine adenosyltransferase activity);GO:0005829(cytosol)	00270(Cysteine and methionine metabolism)	K00789	EC:2.5.1.6	S-adenosylmethionine synthetase, partial [Paeonia suffruticosa]
psu.G.00012505	sp|C6TBN2|AKR1_SOYBN	Probable aldo-keto reductase 1 OS=Glycine max GN=AKR1 PE=2 SV=1	XP_015875354.1	probable aldo-keto reductase 1 [Ziziphus jujuba]	678321642	bHLH	GO:0005737(cytoplasm);GO:0005829(cytosol);GO:0016491(oxidoreductase activity);GO:0046686(response to cadmium ion);GO:0055114(oxidation-reduction process)	00053(Ascorbate and aldarate metabolism)	K17744	EC:1.1.1.316	probable aldo-keto reductase 1 [Ziziphus jujuba]
psu.G.00018467	-	-	XP_006452004.1	uncharacterized protein LOC18054318 [Citrus clementina]	-	-	GO:0003674(molecular_function);GO:0005575(cellular_component);GO:0008150(biological_process)	NA	NA	NA	uncharacterized protein LOC18054318 [Citrus clementina]
psu.G.00035429	sp|Q9ZS34|CHLP_TOBAC	Geranylgeranyl diphosphate reductase, chloroplastic OS=Nicotiana tabacum GN=CHLP PE=2 SV=1	XP_022732667.1	geranylgeranyl diphosphate reductase, chloroplastic-like [Durio zibethinus]	-	-	GO:0010189(vitamin E biosynthetic process);GO:0015995(chlorophyll biosynthetic process);GO:0033385(geranylgeranyl diphosphate metabolic process);GO:0033521(phytyl diphosphate biosynthetic process);GO:0045550(geranylgeranyl reductase activity)	00860(Porphyrin and chlorophyll metabolism);00900(Terpenoid backbone biosynthesis)	K10960	EC:1.3.1.83;EC:1.3.1.111	geranylgeranyl diphosphate reductase, chloroplastic-like [Durio zibethinus]
psu.G.00027465	sp|Q9FM65|FLA1_ARATH	Fasciclin-like arabinogalactan protein 1 OS=Arabidopsis thaliana GN=FLA1 PE=1 SV=1	PSR85400.1	Fasciclin-like arabinogalactan protein [Actinidia chinensis var. chinensis]	GSVIVT01030085001	NF-YB	GO:0005618(cell wall);GO:0005886(plasma membrane);GO:0031225(anchored component of membrane);GO:0046658(anchored component of plasma membrane);GO:0048046(apoplast);GO:0048364(root development);GO:0048367(shoot system development)	NA	NA	NA	Fasciclin-like arabinogalactan protein [Actinidia chinensis var. chinensis]
psu.G.00033445	sp|Q9LUZ6|TBL44_ARATH	Protein PMR5 OS=Arabidopsis thaliana GN=PMR5 PE=2 SV=1	XP_018835563.1	PREDICTED: protein PMR5-like [Juglans regia]	676766192	BES1	GO:0005794(Golgi apparatus);GO:0016413(O-acetyltransferase activity);GO:0071554(cell wall organization or biogenesis)	NA	NA	NA	PREDICTED: protein PMR5-like [Juglans regia]
psu.G.00000228	sp|Q8H0G0|CTS2_COFAR	Theobromine synthase 2 OS=Coffea arabica GN=CTS2 PE=1 SV=1	RVX12124.1	Salicylate/benzoate carboxyl methyltransferase [Vitis vinifera]	EMT20798	MYB_related	GO:0005634(nucleus);GO:0006952(defense response);GO:0008757(S-adenosylmethionine-dependent methyltransferase activity);GO:0009611(response to wounding);GO:0032259(methylation);GO:0046872(metal ion binding);GO:0051707(response to other organism);GO:0052624(2-phytyl-1,4-naphthoquinone methyltransferase activity);GO:0080150(S-adenosyl-L-methionine:benzoic acid carboxyl methyl transferase activity)	NA	NA	NA	Salicylate/benzoate carboxyl methyltransferase [Vitis vinifera]
psu.G.00029862	-	-	XP_006452004.1	uncharacterized protein LOC18054318 [Citrus clementina]	-	-	GO:0003674(molecular_function);GO:0008150(biological_process)	NA	NA	NA	uncharacterized protein LOC18054318 [Citrus clementina]
psu.G.00018666	sp|Q65XK7|P2C51_ORYSJ	Probable protein phosphatase 2C 51 OS=Oryza sativa subsp. japonica GN=Os05g0572700 PE=2 SV=1	PNT08706.1	hypothetical protein POPTR_012G002700 [Populus trichocarpa]	KZV22762.1	CAMTA	GO:0004722(protein serine/threonine phosphatase activity);GO:0005515(protein binding);GO:0005634(nucleus);GO:0005794(Golgi apparatus);GO:0005829(cytosol);GO:0005886(plasma membrane);GO:0006470(protein dephosphorylation);GO:0009414(response to water deprivation);GO:0009658(chloroplast organization);GO:0009737(response to abscisic acid);GO:0009788(negative regulation of abscisic acid-activated sign…	04016(MAPK signaling pathway - plant);04075(Plant hormone signal transduction)	K14497	EC:3.1.3.16	hypothetical protein POPTR_012G002700 [Populus trichocarpa]
psu.G.00026565	sp|Q9LNU3|EXP11_ARATH	Expansin-A11 OS=Arabidopsis thaliana GN=EXPA11 PE=2 SV=1	OMO75483.1	Expansin [Corchorus olitorius]	676732396	bHLH	GO:0005576(extracellular region);GO:0005618(cell wall);GO:0009664(plant-type cell wall organization);GO:0009826(unidimensional cell growth);GO:0009828(plant-type cell wall loosening);GO:0009831(plant-type cell wall modification involved in multidimensional cell growth);GO:0016020(membrane)	NA	NA	NA	Expansin [Corchorus olitorius]
psu.G.00019712	sp|A8MRC7|B3GT2_ARATH	Probable beta-1,3-galactosyltransferase 2 OS=Arabidopsis thaliana GN=B3GALT2 PE=2 SV=1	XP_002268282.1	PREDICTED: probable beta-1,3-galactosyltransferase 2 isoform X1 [Vitis vinifera]	evm.TU.contig_30133.1	ERF	GO:0000139(Golgi membrane);GO:0005794(Golgi apparatus);GO:0006486(protein glycosylation);GO:0008378(galactosyltransferase activity);GO:0016021(integral component of membrane);GO:0016757(transferase activity, transferring glycosyl groups);GO:0016758(transferase activity, transferring hexosyl groups)	NA	NA	NA	PREDICTED: probable beta-1,3-galactosyltransferase 2 isoform X1 [Vitis vinifera]
psu.G.00010103	sp|Q9LF24|LNG1_ARATH	Protein LONGIFOLIA 1 OS=Arabidopsis thaliana GN=LNG1 PE=1 SV=1	XP_010087114.1	protein LONGIFOLIA 1 [Morus notabilis]	-	-	GO:0003674(molecular_function);GO:0005634(nucleus);GO:0051513(regulation of monopolar cell growth)	NA	NA	NA	protein LONGIFOLIA 1 [Morus notabilis]
psu.G.00003012	sp|Q940R4|ASP63_ARATH	Probable aspartyl protease At4g16563 OS=Arabidopsis thaliana GN=At4g16563 PE=2 SV=1	XP_003631454.1	PREDICTED: probable aspartyl protease At4g16563 [Vitis vinifera]	Aco017242.1	Trihelix	GO:0004190(aspartic-type endopeptidase activity);GO:0006508(proteolysis);GO:0030163(protein catabolic process)	NA	NA	NA	PREDICTED: probable aspartyl protease At4g16563 [Vitis vinifera]
psu.G.00015108	sp|Q9ZUH5|SDR2B_ARATH	Short-chain dehydrogenase/reductase 2b OS=Arabidopsis thaliana GN=SDR2b PE=2 SV=1	XP_010650717.1	PREDICTED: (+)-neomenthol dehydrogenase isoform X1 [Vitis vinifera]	MDP0000191614	NAC	GO:0005737(cytoplasm);GO:0016491(oxidoreductase activity);GO:0055114(oxidation-reduction process)	00590(Arachidonic acid metabolism);00790(Folate biosynthesis)	K00079	EC:1.1.1.184;EC:1.1.1.189	PREDICTED: (+)-neomenthol dehydrogenase isoform X1 [Vitis vinifera]
psu.G.00017475	sp|Q9M0M2|AB9B_ARATH	ABC transporter B family member 9 OS=Arabidopsis thaliana GN=ABCB9 PE=3 SV=2	XP_022723745.1	LOW QUALITY PROTEIN: ABC transporter B family member 9-like [Durio zibethinus]	Zjn_sc00086.1.g02330.1.am.mk	ERF	GO:0016021(integral component of membrane);GO:0042626(ATPase activity, coupled to transmembrane movement of substances);GO:0055085(transmembrane transport)	02010(ABC transporters)	K05658	EC:3.6.3.44	LOW QUALITY PROTEIN: ABC transporter B family member 9-like [Durio zibethinus]
psu.G.00002488	sp|Q39131|LAML_ARATH	Lamin-like protein OS=Arabidopsis thaliana GN=At5g15350 PE=1 SV=1	GAV71445.1	Cu_bind_like domain-containing protein [Cephalotus follicularis]	Zmw_sc06582.1.g00020.1	C2H2	GO:0046658(anchored component of plasma membrane)	NA	NA	NA	Cu_bind_like domain-containing protein [Cephalotus follicularis]
psu.G.00028304	sp|Q9LRR7|NCED3_ARATH	9-cis-epoxycarotenoid dioxygenase NCED3, chloroplastic OS=Arabidopsis thaliana GN=NCED3 PE=2 SV=1	AKM16689.1	9-cis-epoxycarotenoid dioxygenase [Paeonia ostii]	-	-	GO:0006970(response to osmotic stress);GO:0009414(response to water deprivation);GO:0009507(chloroplast);GO:0009535(chloroplast thylakoid membrane);GO:0009570(chloroplast stroma);GO:0009688(abscisic acid biosynthetic process);GO:0042538(hyperosmotic salinity response);GO:0045549(9-cis-epoxycarotenoid dioxygenase activity);GO:0046872(metal ion binding);GO:0055114(oxidation-reduction process)	00906(Carotenoid biosynthesis)	K09840	EC:1.13.11.51	9-cis-epoxycarotenoid dioxygenase [Paeonia ostii]
psu.G.00024520	sp|Q944R1|PLY15_ARATH	Probable pectate lyase 15 OS=Arabidopsis thaliana GN=At4g13710 PE=2 SV=1	RVW30334.1	putative pectate lyase 15 [Vitis vinifera]	GSMUA_Achr7P08840_001	HD-ZIP	GO:0005576(extracellular region);GO:0016829(lyase activity);GO:0030570(pectate lyase activity);GO:0045490(pectin catabolic process);GO:0046872(metal ion binding)	00040(Pentose and glucuronate interconversions)	K01728	EC:4.2.2.2	putative pectate lyase 15 [Vitis vinifera]
psu.G.00022821	-	-	XP_010251176.1	PREDICTED: uncharacterized protein LOC104593155 isoform X1 [Nelumbo nucifera]	-	-	GO:0003674(molecular_function);GO:0008150(biological_process);GO:0009507(chloroplast);GO:0016021(integral component of membrane)	NA	NA	NA	PREDICTED: uncharacterized protein LOC104593155 isoform X1 [Nelumbo nucifera]
psu.G.00010069	-	-	RVX09220.1	Molybdenum cofactor sulfurase [Vitis vinifera]	Zpz_sc01352.1.g00200.1.am.mk	ERF	GO:0016740(transferase activity)	00790(Folate biosynthesis)	K15631	EC:2.8.1.9	Molybdenum cofactor sulfurase [Vitis vinifera]
psu.G.00021744	sp|F4JLK2|SPSA4_ARATH	Probable sucrose-phosphate synthase 4 OS=Arabidopsis thaliana GN=SPS4 PE=1 SV=1	XP_018834189.1	PREDICTED: probable sucrose-phosphate synthase 4 isoform X1 [Juglans regia]	BGIOSGA000239-PA	HD-ZIP	GO:0005634(nucleus);GO:0005886(plasma membrane);GO:0016757(transferase activity, transferring glycosyl groups);GO:0046524(sucrose-phosphate synthase activity)	00500(Starch and sucrose metabolism)	K00696	EC:2.4.1.14	PREDICTED: probable sucrose-phosphate synthase 4 isoform X1 [Juglans regia]
psu.G.00018962	sp|P17541|CHIA_CUCSA	Acidic endochitinase OS=Cucumis sativus PE=1 SV=1	XP_011001947.1	PREDICTED: acidic endochitinase-like [Populus euphratica]	Zjn_sc00096.1.g00310.1.sm.mk	C2H2	GO:0004568(chitinase activity);GO:0005576(extracellular region);GO:0006032(chitin catabolic process);GO:0008061(chitin binding)	00520(Amino sugar and nucleotide sugar metabolism)	K01183	EC:3.2.1.14	PREDICTED: acidic endochitinase-like [Populus euphratica]
psu.G.00004787	-	-	-	-	Gh_A13G1269	bZIP	NA	NA	NA	NA	0
psu.G.00000500	sp|Q9SYK9|U74E2_ARATH	UDP-glycosyltransferase 74E2 OS=Arabidopsis thaliana GN=UGT74E2 PE=1 SV=1	XP_023924982.1	UDP-glycosyltransferase 74E1-like [Quercus suber]	Tp57577_TGAC_v2_mRNA33215	bHLH	GO:0009813(flavonoid biosynthetic process);GO:0043231(intracellular membrane-bounded organelle);GO:0052696(flavonoid glucuronidation);GO:0080043(quercetin 3-O-glucosyltransferase activity);GO:0080044(quercetin 7-O-glucosyltransferase activity)	NA	NA	NA	UDP-glycosyltransferase 74E1-like [Quercus suber]
psu.G.00024484	sp|F4HWQ8|CVIF1_ARATH	Cell wall / vacuolar inhibitor of fructosidase 1 OS=Arabidopsis thaliana GN=C/VIF1 PE=1 SV=1	XP_015867826.1	cell wall / vacuolar inhibitor of fructosidase 1-like [Ziziphus jujuba]	-	-	GO:0004857(enzyme inhibitor activity)	NA	NA	NA	cell wall / vacuolar inhibitor of fructosidase 1-like [Ziziphus jujuba]
psu.G.00020149	-	-	XP_010659612.1	PREDICTED: uncharacterized protein LOC100242579 isoform X2 [Vitis vinifera]	-	-	GO:0003674(molecular_function);GO:0009507(chloroplast);GO:0016021(integral component of membrane)	NA	NA	NA	PREDICTED: uncharacterized protein LOC100242579 isoform X2 [Vitis vinifera]
psu.G.00011049	sp|Q9LK64|AB3C_ARATH	ABC transporter C family member 3 OS=Arabidopsis thaliana GN=ABCC3 PE=1 SV=1	XP_008244541.1	PREDICTED: ABC transporter C family member 3-like isoform X2 [Prunus mume]	RrC2480_p5	HSF	GO:0000325(plant-type vacuole);GO:0005524(ATP binding);GO:0005773(vacuole);GO:0005774(vacuolar membrane);GO:0005886(plasma membrane);GO:0008559(xenobiotic transmembrane transporting ATPase activity);GO:0009506(plasmodesma);GO:0010290(chlorophyll catabolite transmembrane transporter activity);GO:0015431(glutathione S-conjugate-exporting ATPase activity);GO:0016021(integral component of membrane);G…	02010(ABC transporters)	K05666	NA	PREDICTED: ABC transporter C family member 3-like isoform X2 [Prunus mume]
psu.G.00014187	sp|Q9LJK2|ABAH4_ARATH	Abscisic acid 8'-hydroxylase 4 OS=Arabidopsis thaliana GN=CYP707A4 PE=2 SV=2	OMO63229.1	Cytochrome P450 [Corchorus olitorius]	-	-	GO:0007275(multicellular organism development);GO:0010268(brassinosteroid homeostasis);GO:0010295((+)-abscisic acid 8'-hydroxylase activity);GO:0016125(sterol metabolic process);GO:0016132(brassinosteroid biosynthetic process)	00906(Carotenoid biosynthesis)	K09843	EC:1.14.13.93	Cytochrome P450 [Corchorus olitorius]
psu.G.00001783	sp|Q41050|OEP16_PEA	Outer envelope pore protein 16, chloroplastic OS=Pisum sativum GN=OEP16 PE=1 SV=1	XP_008457483.1	PREDICTED: outer envelope pore protein 16, chloroplastic [Cucumis melo]	-	-	GO:0042803(protein homodimerization activity);GO:0045037(protein import into chloroplast stroma)	NA	NA	NA	PREDICTED: outer envelope pore protein 16, chloroplastic [Cucumis melo]
psu.G.00010941	sp|Q9SGZ5|BXL7_ARATH	Probable beta-D-xylosidase 7 OS=Arabidopsis thaliana GN=BXL7 PE=2 SV=2	OVA14623.1	Glycoside hydrolase [Macleaya cordata]	-	-	GO:0009044(xylan 1,4-beta-xylosidase activity);GO:0009505(plant-type cell wall);GO:0031222(arabinan catabolic process);GO:0045493(xylan catabolic process);GO:0046556(alpha-L-arabinofuranosidase activity)	00520(Amino sugar and nucleotide sugar metabolism)	K15920	EC:3.2.1.37	Glycoside hydrolase [Macleaya cordata]
psu.G.00025964	sp|F4JLK2|SPSA4_ARATH	Probable sucrose-phosphate synthase 4 OS=Arabidopsis thaliana GN=SPS4 PE=1 SV=1	NP_001267857.1	sucrose-phosphate synthase 1 [Vitis vinifera]	BGIOSGA000239-PA	HD-ZIP	GO:0005634(nucleus);GO:0005886(plasma membrane);GO:0016757(transferase activity, transferring glycosyl groups);GO:0046524(sucrose-phosphate synthase activity)	00500(Starch and sucrose metabolism)	K00696	EC:2.4.1.14	sucrose-phosphate synthase 1 [Vitis vinifera]
psu.G.00032012	sp|P10973|NLTPA_RICCO	Non-specific lipid-transfer protein A OS=Ricinus communis PE=1 SV=1	XP_021906814.1	non-specific lipid-transfer protein A-like [Carica papaya]	XP_010106165.1	ARF	GO:0005576(extracellular region);GO:0006869(lipid transport);GO:0008289(lipid binding)	NA	NA	NA	non-specific lipid-transfer protein A-like [Carica papaya]
psu.G.00020912	sp|Q9LRR7|NCED3_ARATH	9-cis-epoxycarotenoid dioxygenase NCED3, chloroplastic OS=Arabidopsis thaliana GN=NCED3 PE=2 SV=1	AKM16689.1	9-cis-epoxycarotenoid dioxygenase [Paeonia ostii]	-	-	GO:0006970(response to osmotic stress);GO:0009414(response to water deprivation);GO:0009507(chloroplast);GO:0009535(chloroplast thylakoid membrane);GO:0009570(chloroplast stroma);GO:0009688(abscisic acid biosynthetic process);GO:0042538(hyperosmotic salinity response);GO:0045549(9-cis-epoxycarotenoid dioxygenase activity);GO:0046872(metal ion binding);GO:0055114(oxidation-reduction process)	00906(Carotenoid biosynthesis)	K09840	EC:1.13.11.51	9-cis-epoxycarotenoid dioxygenase [Paeonia ostii]
psu.G.00002881	-	-	XP_023881530.1	uncharacterized protein LOC111993924 isoform X1 [Quercus suber]	XP_004485808.1	C3H	GO:0000902(cell morphogenesis)	NA	NA	NA	uncharacterized protein LOC111993924 isoform X1 [Quercus suber]
psu.G.00034195	-	-	-	-	-	-	NA	NA	NA	NA	0
psu.G.00026435	sp|Q9S758|SPL5_ARATH	Squamosa promoter-binding-like protein 5 OS=Arabidopsis thaliana GN=SPL5 PE=2 SV=1	AKI81621.1	squamosa promoter binding-like protein [Paeonia suffruticosa]	XP_015868798.1	SBP	GO:0003677(DNA binding);GO:0003700(DNA binding transcription factor activity);GO:0005634(nucleus);GO:0005737(cytoplasm);GO:0006351(transcription, DNA-templated);GO:0006355(regulation of transcription, DNA-templated);GO:0010321(regulation of vegetative phase change);GO:0046872(metal ion binding)	04075(Plant hormone signal transduction)	K13415	EC:2.7.10.1;EC:2.7.11.1	squamosa promoter binding-like protein [Paeonia suffruticosa]
psu.G.00009519	sp|Q9C757|INT2_ARATH	Probable inositol transporter 2 OS=Arabidopsis thaliana GN=INT2 PE=1 SV=1	XP_010247407.1	PREDICTED: probable inositol transporter 2 [Nelumbo nucifera]	Bv5_101120_supk.t1	ERF	GO:0005351(carbohydrate:proton symporter activity);GO:0005355(glucose transmembrane transporter activity);GO:0005887(integral component of plasma membrane);GO:0046323(glucose import)	NA	NA	NA	PREDICTED: probable inositol transporter 2 [Nelumbo nucifera]
psu.G.00015011	sp|Q03666|GSTX4_TOBAC	Probable glutathione S-transferase OS=Nicotiana tabacum PE=2 SV=1	AAP30740.1	glutathione-S-transferase [Vitis vinifera]	-	-	GO:0004364(glutathione transferase activity);GO:0005737(cytoplasm);GO:0006749(glutathione metabolic process);GO:0009407(toxin catabolic process)	00480(Glutathione metabolism)	K00799	EC:2.5.1.18	glutathione-S-transferase [Vitis vinifera]
psu.G.00024729	-	-	XP_010278317.1	PREDICTED: uncharacterized protein LOC104612572 [Nelumbo nucifera]	-	-	NA	NA	NA	NA	PREDICTED: uncharacterized protein LOC104612572 [Nelumbo nucifera]
psu.G.00032262	-	-	EOX92478.1	Uncharacterized protein TCM_001427 isoform 1 [Theobroma cacao]	-	-	GO:0003674(molecular_function);GO:0005634(nucleus);GO:0008150(biological_process)	NA	NA	NA	Uncharacterized protein TCM_001427 isoform 1 [Theobroma cacao]
psu.G.00032502	sp|Q8VZ20|ASR3_ARATH	Trihelix transcription factor ASR3 OS=Arabidopsis thaliana GN=ASR3 PE=1 SV=1	XP_021887986.1	trihelix transcription factor ASR3 [Carica papaya]	evm.model.supercontig_2461.1	Trihelix	GO:0003677(DNA binding);GO:0003700(DNA binding transcription factor activity);GO:0005515(protein binding);GO:0005634(nucleus);GO:0006351(transcription, DNA-templated);GO:0006355(regulation of transcription, DNA-templated);GO:0006952(defense response);GO:0042803(protein homodimerization activity);GO:0045892(negative regulation of transcription, DNA-templated);GO:0050777(negative regulation of immu…	NA	NA	NA	trihelix transcription factor ASR3 [Carica papaya]
psu.G.00025058	-	-	PON38863.1	Transmembrane protein [Parasponia andersonii]	676754910	MIKC_MADS	NA	NA	NA	NA	Transmembrane protein [Parasponia andersonii]
psu.G.00019491	sp|O65220|CPY28_ARATH	Peptidyl-prolyl cis-trans isomerase CYP28, chloroplastic OS=Arabidopsis thaliana GN=CYP28 PE=1 SV=1	XP_021592278.1	peptidyl-prolyl cis-trans isomerase CYP28, chloroplastic [Manihot esculenta]	PEQU_06577	G2-like	GO:0003755(peptidyl-prolyl cis-trans isomerase activity)	NA	NA	NA	peptidyl-prolyl cis-trans isomerase CYP28, chloroplastic [Manihot esculenta]
psu.G.00006877	sp|Q69T29|AMT33_ORYSJ	Ammonium transporter 3 member 3 OS=Oryza sativa subsp. japonica GN=AMT3-3 PE=2 SV=1	GAV73588.1	NUDIX domain-containing protein/Ammonium_transp domain-containing protein [Cephalotus follicularis]	DCAR_006236	B3	GO:0005887(integral component of plasma membrane);GO:0008519(ammonium transmembrane transporter activity);GO:0015695(organic cation transport);GO:0019740(nitrogen utilization);GO:0072488(ammonium transmembrane transport)	NA	NA	NA	NUDIX domain-containing protein/Ammonium_transp domain-containing protein [Cephalotus follicularis]
psu.G.00025706	sp|Q8GWP0|MYB39_ARATH	Transcription factor MYB39 OS=Arabidopsis thaliana GN=MYB39 PE=2 SV=1	XP_018820139.1	PREDICTED: protein ODORANT1-like [Juglans regia]	Thecc1EG030009t1	MYB	GO:0000981(RNA polymerase II transcription factor activity, sequence-specific DNA binding);GO:0001135(transcription factor activity, RNA polymerase II transcription factor recruiting);GO:0003677(DNA binding);GO:0003700(DNA binding transcription factor activity);GO:0005634(nucleus);GO:0006351(transcription, DNA-templated);GO:0006355(regulation of transcription, DNA-templated);GO:0006357(regulation…	NA	NA	NA	PREDICTED: protein ODORANT1-like [Juglans regia]
psu.G.00002263	sp|P54768|TYDC1_PAPSO	Tyrosine/DOPA decarboxylase 1 OS=Papaver somniferum GN=TYDC1 PE=2 SV=1	XP_010271797.1	PREDICTED: tyrosine decarboxylase 1-like [Nelumbo nucifera]	-	-	GO:0004837(tyrosine decarboxylase activity);GO:0005737(cytoplasm);GO:0006520(cellular amino acid metabolic process);GO:0006559(L-phenylalanine catabolic process);GO:0009611(response to wounding);GO:0016740(transferase activity);GO:0016831(carboxy-lyase activity);GO:0030170(pyridoxal phosphate binding);GO:1990055(phenylacetaldehyde synthase activity)	00350(Tyrosine metabolism);00360(Phenylalanine metabolism);00380(Tryptophan metabolism);00901(Indole alkaloid biosynthesis);00950(Isoquinoline alkaloid biosynthesis);00965(Betalain biosynthesis)	K01593	EC:4.1.1.28;EC:4.1.1.105	PREDICTED: tyrosine decarboxylase 1-like [Nelumbo nucifera]
psu.G.00008984	sp|Q9M886|LBD41_ARATH	LOB domain-containing protein 41 OS=Arabidopsis thaliana GN=LBD41 PE=2 SV=1	XP_018816783.1	PREDICTED: LOB domain-containing protein 41-like [Juglans regia]	WALNUT_00001369-RA	LBD	GO:0005634(nucleus);GO:0006355(regulation of transcription, DNA-templated)	NA	NA	NA	PREDICTED: LOB domain-containing protein 41-like [Juglans regia]
psu.G.00033125	-	-	-	-	MDP0000250947	bZIP	NA	NA	NA	NA	0
psu.G.00020428	sp|Q9ZT50|RHA2A_ARATH	E3 ubiquitin-protein ligase RHA2A OS=Arabidopsis thaliana GN=RHA2A PE=1 SV=1	XP_009631296.1	PREDICTED: probable E3 ubiquitin-protein ligase XERICO [Nicotiana tomentosiformis]	Zmw_sc05604.1.g00100.1	C2H2	GO:0043161(proteasome-mediated ubiquitin-dependent protein catabolic process);GO:0061630(ubiquitin protein ligase activity)	NA	NA	NA	PREDICTED: probable E3 ubiquitin-protein ligase XERICO [Nicotiana tomentosiformis]
psu.G.00012088	sp|Q3L181|PERR_RAUSE	Perakine reductase OS=Rauvolfia serpentina GN=PR PE=1 SV=1	PIA31634.1	hypothetical protein AQUCO_04900143v1 [Aquilegia coerulea]	-	-	GO:0004033(aldo-keto reductase (NADP) activity);GO:0005737(cytoplasm);GO:0005886(plasma membrane);GO:0009941(chloroplast envelope);GO:0016491(oxidoreductase activity);GO:0055114(oxidation-reduction process)	NA	NA	NA	hypothetical protein AQUCO_04900143v1 [Aquilegia coerulea]
psu.G.00016751	sp|C6TBN2|AKR1_SOYBN	Probable aldo-keto reductase 1 OS=Glycine max GN=AKR1 PE=2 SV=1	XP_023922793.1	probable aldo-keto reductase 1 [Quercus suber]	678321642	bHLH	GO:0004033(aldo-keto reductase (NADP) activity);GO:0005737(cytoplasm);GO:0016491(oxidoreductase activity);GO:0055114(oxidation-reduction process)	03008(Ribosome biogenesis in eukaryotes)	K14521	EC:2.3.1.-	probable aldo-keto reductase 1 [Quercus suber]
psu.G.00015747	sp|H2DH17|C7A22_PANGI	Cytochrome P450 CYP749A22 OS=Panax ginseng PE=2 SV=1	XP_007222985.1	cytochrome P450 CYP749A22 [Prunus persica]	Lus10019354	B3	GO:0004497(monooxygenase activity)	00905(Brassinosteroid biosynthesis)	K15639	EC:1.14.-.-	cytochrome P450 CYP749A22 [Prunus persica]
psu.G.00020455	sp|Q8H0G0|CTS2_COFAR	Theobromine synthase 2 OS=Coffea arabica GN=CTS2 PE=1 SV=1	XP_027115639.1	probable caffeine synthase 4 isoform X2 [Coffea arabica]	EMT20798	MYB_related	GO:0005575(cellular_component);GO:0046686(response to cadmium ion)	NA	NA	NA	probable caffeine synthase 4 isoform X2 [Coffea arabica]
psu.G.00014844	sp|Q8LF99|XTH6_ARATH	Probable xyloglucan endotransglucosylase/hydrolase protein 6 OS=Arabidopsis thaliana GN=XTH6 PE=2 SV=2	ADO24304.1	putative xyloglucan endotransglucosylase/hydrolase [Gossypium hirsutum]	Sme2.5_00096.1_g00018.1	NAC	GO:0004553(hydrolase activity, hydrolyzing O-glycosyl compounds);GO:0005576(extracellular region);GO:0005618(cell wall);GO:0009414(response to water deprivation);GO:0010411(xyloglucan metabolic process);GO:0016762(xyloglucan:xyloglucosyl transferase activity);GO:0016798(hydrolase activity, acting on glycosyl bonds);GO:0042546(cell wall biogenesis);GO:0048046(apoplast);GO:0071555(cell wall organiz…	NA	NA	NA	putative xyloglucan endotransglucosylase/hydrolase [Gossypium hirsutum]
psu.G.00019913	sp|P42849|UMEC_ARMRU	Umecyanin OS=Armoracia rusticana PE=1 SV=1	PSR84521.1	Blue copper protein [Actinidia chinensis var. chinensis]	Zmw_sc06582.1.g00020.1	C2H2	GO:0046658(anchored component of plasma membrane)	NA	NA	NA	Blue copper protein [Actinidia chinensis var. chinensis]
psu.G.00000196	sp|Q84P24|4CLL6_ARATH	4-coumarate--CoA ligase-like 6 OS=Arabidopsis thaliana GN=4CLL6 PE=2 SV=2	PSR91699.1	4-coumarate--CoA ligase-like [Actinidia chinensis var. chinensis]	Spipo12G0053800	C2H2	GO:0005524(ATP binding);GO:0005777(peroxisome);GO:0006744(ubiquinone biosynthetic process);GO:0009507(chloroplast);GO:0016207(4-coumarate-CoA ligase activity);GO:0016405(CoA-ligase activity)	00360(Phenylalanine metabolism);00130(Ubiquinone and other terpenoid-quinone biosynthesis);00940(Phenylpropanoid biosynthesis)	K01904	EC:6.2.1.12	4-coumarate--CoA ligase-like [Actinidia chinensis var. chinensis]
psu.G.00012637	sp|Q0WUU6|PLT4_ARATH	Probable polyol transporter 4 OS=Arabidopsis thaliana GN=PLT4 PE=2 SV=1	XP_018838444.1	PREDICTED: probable polyol transporter 4 [Juglans regia]	Sp_067720_upzk.t1	B3	GO:0005351(carbohydrate:proton symporter activity);GO:0005355(glucose transmembrane transporter activity);GO:0005887(integral component of plasma membrane);GO:0046323(glucose import)	NA	NA	NA	PREDICTED: probable polyol transporter 4 [Juglans regia]
psu.G.00019509	sp|P42849|UMEC_ARMRU	Umecyanin OS=Armoracia rusticana PE=1 SV=1	PSR84521.1	Blue copper protein [Actinidia chinensis var. chinensis]	Zmw_sc06582.1.g00020.1	C2H2	GO:0046658(anchored component of plasma membrane)	NA	NA	NA	Blue copper protein [Actinidia chinensis var. chinensis]
psu.G.00031674	sp|Q84P24|4CLL6_ARATH	4-coumarate--CoA ligase-like 6 OS=Arabidopsis thaliana GN=4CLL6 PE=2 SV=2	PSR91699.1	4-coumarate--CoA ligase-like [Actinidia chinensis var. chinensis]	Spipo12G0053800	C2H2	GO:0005524(ATP binding);GO:0005777(peroxisome);GO:0006744(ubiquinone biosynthetic process);GO:0009507(chloroplast);GO:0016207(4-coumarate-CoA ligase activity);GO:0016405(CoA-ligase activity)	00360(Phenylalanine metabolism);00130(Ubiquinone and other terpenoid-quinone biosynthesis);00940(Phenylpropanoid biosynthesis)	K01904	EC:6.2.1.12	4-coumarate--CoA ligase-like [Actinidia chinensis var. chinensis]
psu.G.00005449	sp|Q9XIA9|LACS2_ARATH	Long chain acyl-CoA synthetase 2 OS=Arabidopsis thaliana GN=LACS2 PE=2 SV=1	RXH99730.1	hypothetical protein DVH24_021532 [Malus domestica]	-	-	GO:0003824(catalytic activity);GO:0004467(long-chain fatty acid-CoA ligase activity);GO:0005524(ATP binding);GO:0005634(nucleus);GO:0005783(endoplasmic reticulum);GO:0006631(fatty acid metabolic process);GO:0006633(fatty acid biosynthetic process);GO:0008152(metabolic process);GO:0009506(plasmodesma);GO:0010025(wax biosynthetic process);GO:0010143(cutin biosynthetic process);GO:0010311(lateral ro…	00061(Fatty acid biosynthesis);00071(Fatty acid degradation);04146(Peroxisome)	K01897	EC:6.2.1.3	hypothetical protein DVH24_021532 [Malus domestica]
psu.G.00006416	sp|Q9FZE0|BGL40_ARATH	Beta-glucosidase 40 OS=Arabidopsis thaliana GN=BGLU40 PE=2 SV=1	XP_021664181.1	beta-glucosidase 40 [Hevea brasiliensis]	Jcr4S00282.90	NAC	GO:0004553(hydrolase activity, hydrolyzing O-glycosyl compounds);GO:0005576(extracellular region);GO:0005975(carbohydrate metabolic process);GO:0008422(beta-glucosidase activity);GO:0009507(chloroplast);GO:0048046(apoplast);GO:0102483(scopolin beta-glucosidase activity);GO:1901657(glycosyl compound metabolic process)	00500(Starch and sucrose metabolism);00460(Cyanoamino acid metabolism);00940(Phenylpropanoid biosynthesis)	K01188	EC:3.2.1.21	beta-glucosidase 40 [Hevea brasiliensis]
psu.G.00023868	sp|Q8H0G0|CTS2_COFAR	Theobromine synthase 2 OS=Coffea arabica GN=CTS2 PE=1 SV=1	XP_021828375.1	salicylate carboxymethyltransferase-like [Prunus avium]	EMT20798	MYB_related	GO:0005634(nucleus);GO:0005737(cytoplasm);GO:0009611(response to wounding);GO:0009694(jasmonic acid metabolic process);GO:0009695(jasmonic acid biosynthetic process);GO:0009867(jasmonic acid mediated signaling pathway);GO:0030795(jasmonate O-methyltransferase activity);GO:0031408(oxylipin biosynthetic process);GO:0032259(methylation);GO:0102078(methyl jasmonate methylesterase activity)	NA	NA	NA	salicylate carboxymethyltransferase-like [Prunus avium]

## Sheet: TF_famlily
TF_famlily	Counts
-	38
bHLH	8
C2H2	8
ERF	8
B3	6
MYB_related	5
NAC	5
HD-ZIP	4
bZIP	3
GRAS	3
HSF	3
MYB	3
Trihelix	3
BES1	2
LBD	2
MIKC_MADS	2
NF-YB	2
WRKY	2
ARF	1
C3H	1
CAMTA	1
FAR1	1
G2-like	1
HB-PHD	1
M-type_MADS	1
S1Fa-like	1
SBP	1
