# Supplementary material for: Integrated analysis of miRNAome transcriptome and degradome reveals miRNA-target modules governing floral florescence development and senescence across early- and late-flowering genotypes in tree peony
Source: Front Plant Sci. 2022 Dec 14;13:1082415. doi: 10.3389/fpls.2022.1082415 (PMC9795019; doi:10.3389/fpls.2022.1082415)
Supplement: Supplementary Figure 1 — Expressed miRNA detected across flower developmental stages and varieties in tree peony. (A) The distribution of expressed miRNAs across the four flower developmental stages (BS, IF, FB, DE) in FD. (B) The distribution of expressed miRNAs across the four flower developmental stages (BS, IF, FB, DE) in MU. (C) The distribution of expressed miRNAs across the four flower developmental stages (BS, IF, FB, DE) in LH. (D) Intersection of expressed miRNAs across flower developmental stages (BS, IF, FB, DE) and tree peony varieties (LH, MU and LH). (E) The distribution of expressed miRNAs across varieties (FD, MU and LH) at flower developmental stage BS. (F) The distribution of expressed miRNAs across varieties (FD, MU and LH) at flower developmental stage IF. (G) The distribution of expressed miRNAs across varieties (FD, MU and LH) at flower developmental stage FB. (H) The distribution of expressed miRNAs across varieties (FD, MU and LH) at flower developmental stage DE. (I) Intersection of expressed miRNAs across tree peony varieties (FD, MU and LH) and flower developmental stages (BS, IF, FB, DE). [file DataSheet_1.zip › Supplymentary files/Supplementary tables/Table S8 TF across cultivars at different developmental stages.xlsx]

## Sheet: Sheet1
Table S8 TFs identified across cultivars at different developmental stages
gene ID	transcript_id	swissprot_hit	swissprot_description	NR_hit	NR_description	TF_ID	TF_famlily	GO	KEGG
psu.G.00015861	psu.T.00015861.1	-	-	XP_023923645.1	uncharacterized protein LOC112035039 [Quercus suber]	-	-	NA	NA
psu.G.00019865	psu.T.00019865.1	-	-	-	-	-	-	NA	NA
psu.G.00004701	psu.T.00004701.1	-	-	XP_008387258.1	PREDICTED: zinc finger CCCH domain-containing protein 31-like [Malus domestica]	evm.model.supercontig_235.5	C3H	NA	NA
psu.G.00022954	psu.T.00022954.1	sp|Q8GT20|BEBT_TOBAC	Benzyl alcohol O-benzoyltransferase OS=Nicotiana tabacum GN=HSR201 PE=1 SV=1	XP_009374085.1	PREDICTED: benzyl alcohol O-benzoyltransferase-like [Pyrus x bretschneideri]	Zpz_sc00135.1.g00200.1.am.mk	Nin-like	GO:0005737(cytoplasm);GO:0016747(transferase activity, transferring acyl groups other than amino-acyl groups)	NA
psu.G.00022865	psu.T.00022865.1	sp|P54768|TYDC1_PAPSO	Tyrosine/DOPA decarboxylase 1 OS=Papaver somniferum GN=TYDC1 PE=2 SV=1	PSS05769.1	Tyrosine decarboxylase [Actinidia chinensis var. chinensis]	-	-	GO:0004837(tyrosine decarboxylase activity);GO:0005737(cytoplasm);GO:0006520(cellular amino acid metabolic process);GO:0006559(L-phenylalanine catabolic process);GO:0009611(response to wounding);GO:0016740(transferase activity);GO:0016831(carboxy-lyase activity);GO:0030170(pyridoxal phosphate binding);GO:1990055(phenylacetaldehyde synthase activity)	00350(Tyrosine metabolism);00360(Phenylalanine metabolism);00380(Tryptophan metabolism);00901(Indole alkaloid biosynthesis);00950(Isoquinoline alkaloid biosynthesis);00965(Betalain biosynthesis)
psu.G.00010278	psu.T.00010278.1	sp|P52410|KASC1_ARATH	3-oxoacyl-[acyl-carrier-protein] synthase I, chloroplastic OS=Arabidopsis thaliana GN=KAS1 PE=1 SV=2	XP_023742720.1	3-oxoacyl-[acyl-carrier-protein] synthase I, chloroplastic-like [Lactuca sativa]	Achn273801	ARF	GO:0004312(fatty acid synthase activity);GO:0004315(3-oxoacyl-[acyl-carrier-protein] synthase activity);GO:0006633(fatty acid biosynthetic process);GO:0006636(unsaturated fatty acid biosynthetic process);GO:0009507(chloroplast);GO:0009536(plastid);GO:0009570(chloroplast stroma);GO:0009631(cold acclimation);GO:0009793(embryo development ending in seed dormancy)	00061(Fatty acid biosynthesis);00780(Biotin metabolism)
psu.G.00011613	psu.T.00011613.1	sp|Q8GT20|BEBT_TOBAC	Benzyl alcohol O-benzoyltransferase OS=Nicotiana tabacum GN=HSR201 PE=1 SV=1	XP_027072672.1	benzyl alcohol O-benzoyltransferase-like isoform X3 [Coffea arabica]	Zpz_sc00135.1.g00200.1.am.mk	Nin-like	GO:0009821(alkaloid biosynthetic process);GO:0047203(13-hydroxylupinine O-tigloyltransferase activity)	NA
psu.G.00034651	psu.T.00034651.1	sp|Q9SI09|XERIC_ARATH	Probable E3 ubiquitin-protein ligase XERICO OS=Arabidopsis thaliana GN=XERICO PE=1 SV=1	XP_010649449.1	PREDICTED: E3 ubiquitin-protein ligase RHA1B-like [Vitis vinifera]	GSMUA_Achr7P25320_001	TCP	GO:0008270(zinc ion binding);GO:0009737(response to abscisic acid);GO:0016021(integral component of membrane);GO:0016567(protein ubiquitination);GO:0061630(ubiquitin protein ligase activity)	NA
psu.G.00007899	psu.T.00007899.1	-	-	RVX05310.1	Ankyrin repeat-containing protein ITN1 [Vitis vinifera]	MDP0000311595	NF-YA	GO:0007165(signal transduction);GO:0016020(membrane)	NA
psu.G.00032770	psu.T.00032770.1	-	-	-	-	-	-	NA	NA
psu.G.00017241	psu.T.00017241.1	sp|Q9SQT8|DHQSD_ARATH	Bifunctional 3-dehydroquinate dehydratase/shikimate dehydrogenase, chloroplastic OS=Arabidopsis thaliana GN=EMB3004 PE=1 SV=1	XP_023891959.1	bifunctional 3-dehydroquinate dehydratase/shikimate dehydrogenase, chloroplastic-like isoform X1 [Quercus suber]	XP_013629268.1	C3H	GO:0003855(3-dehydroquinate dehydratase activity);GO:0004764(shikimate 3-dehydrogenase (NADP+) activity);GO:0005829(cytosol);GO:0009073(aromatic amino acid family biosynthetic process);GO:0009423(chorismate biosynthetic process);GO:0009507(chloroplast);GO:0009570(chloroplast stroma);GO:0009793(embryo development ending in seed dormancy);GO:0019632(shikimate metabolic process);GO:0050661(NADP bind…	00400(Phenylalanine, tyrosine and tryptophan biosynthesis)
psu.G.00034490	psu.T.00034490.1	sp|O64637|C76C2_ARATH	Cytochrome P450 76C2 OS=Arabidopsis thaliana GN=CYP76C2 PE=2 SV=1	XP_022717031.1	geraniol 8-hydroxylase-like isoform X2 [Durio zibethinus]	Sme2.5_00297.1_g00019.1	MYB	GO:0016020(membrane);GO:0016709(oxidoreductase activity, acting on paired donors, with incorporation or reduction of molecular oxygen, NAD(P)H as one donor, and incorporation of one atom of oxygen);GO:0044550(secondary metabolite biosynthetic process)	NA
psu.G.00005148	psu.T.00005148.1	sp|Q8LC45|XTH33_ARATH	Probable xyloglucan endotransglucosylase/hydrolase protein 33 OS=Arabidopsis thaliana GN=XTH33 PE=2 SV=2	XP_002263411.1	PREDICTED: probable xyloglucan endotransglucosylase/hydrolase protein 33 [Vitis vinifera]	Sme2.5_00096.1_g00018.1	NAC	GO:0004553(hydrolase activity, hydrolyzing O-glycosyl compounds);GO:0005576(extracellular region);GO:0005618(cell wall);GO:0005887(integral component of plasma membrane);GO:0009831(plant-type cell wall modification involved in multidimensional cell growth);GO:0010411(xyloglucan metabolic process);GO:0016762(xyloglucan:xyloglucosyl transferase activity);GO:0016798(hydrolase activity, acting on gly…	NA
psu.G.00020245	psu.T.00020245.1	-	-	PON70123.1	B3 DNA binding domain containing protein [Parasponia andersonii]	GSVIVT01009586001	B3	NA	NA
psu.G.00026087	psu.T.00026087.1	-	-	XP_011026208.1	PREDICTED: TMV resistance protein N-like [Populus euphratica]	Medtr6g015455.1	MYB	GO:0005737(cytoplasm);GO:0006952(defense response)	NA
psu.G.00000867	psu.T.00000867.1	sp|P35685|RL7A1_ORYSJ	60S ribosomal protein L7a-1 OS=Oryza sativa subsp. japonica GN=RPL7A-1 PE=2 SV=1	RVW98083.1	60S ribosomal protein L7a-2 [Vitis vinifera]	-	-	GO:0000470(maturation of LSU-rRNA);GO:0003723(RNA binding);GO:0006412(translation);GO:0022625(cytosolic large ribosomal subunit)	03010(Ribosome)
psu.G.00023950	psu.T.00023950.1	sp|Q9T039|EC14_ARATH	Egg cell-secreted protein 1.4 OS=Arabidopsis thaliana GN=EC1.4 PE=2 SV=1	XP_022750994.1	egg cell-secreted protein 1.2-like [Durio zibethinus]	mrna17589.1-v1.0-hybrid	NAC	GO:0003674(molecular_function);GO:0005576(extracellular region);GO:0007338(single fertilization);GO:0009567(double fertilization forming a zygote and endosperm);GO:0031410(cytoplasmic vesicle);GO:0031982(vesicle);GO:0080155(regulation of double fertilization forming a zygote and endosperm);GO:2000008(regulation of protein localization to cell surface)	NA
psu.G.00002263	psu.T.00002263.1	sp|P54768|TYDC1_PAPSO	Tyrosine/DOPA decarboxylase 1 OS=Papaver somniferum GN=TYDC1 PE=2 SV=1	XP_010271797.1	PREDICTED: tyrosine decarboxylase 1-like [Nelumbo nucifera]	-	-	GO:0004837(tyrosine decarboxylase activity);GO:0005737(cytoplasm);GO:0006520(cellular amino acid metabolic process);GO:0006559(L-phenylalanine catabolic process);GO:0009611(response to wounding);GO:0016740(transferase activity);GO:0016831(carboxy-lyase activity);GO:0030170(pyridoxal phosphate binding);GO:1990055(phenylacetaldehyde synthase activity)	00350(Tyrosine metabolism);00360(Phenylalanine metabolism);00380(Tryptophan metabolism);00901(Indole alkaloid biosynthesis);00950(Isoquinoline alkaloid biosynthesis);00965(Betalain biosynthesis)
psu.G.00000292	psu.T.00000292.1	-	-	-	-	-	-	NA	NA
psu.G.00025321	psu.T.00025321.1	-	-	-	-	-	-	NA	NA
psu.G.00007792	psu.T.00007792.1	sp|Q9SJ24|EC12_ARATH	Egg cell-secreted protein 1.2 OS=Arabidopsis thaliana GN=EC1.2 PE=2 SV=1	XP_010653014.1	PREDICTED: egg cell-secreted protein 1.4-like [Vitis vinifera]	mrna17589.1-v1.0-hybrid	NAC	GO:0003674(molecular_function);GO:0005576(extracellular region);GO:0007338(single fertilization);GO:0009567(double fertilization forming a zygote and endosperm);GO:0031410(cytoplasmic vesicle);GO:0031982(vesicle);GO:0080155(regulation of double fertilization forming a zygote and endosperm);GO:2000008(regulation of protein localization to cell surface)	NA
psu.G.00029643	psu.T.00029643.1	sp|Q9LY84|GDL76_ARATH	GDSL esterase/lipase At5g14450 OS=Arabidopsis thaliana GN=At5g14450 PE=2 SV=1	XP_023884639.1	GDSL esterase/lipase At3g27950-like isoform X2 [Quercus suber]	Sopen08g002450.1	B3	GO:0005576(extracellular region);GO:0009505(plant-type cell wall);GO:0009506(plasmodesma);GO:0016042(lipid catabolic process);GO:0016788(hydrolase activity, acting on ester bonds);GO:0052689(carboxylic ester hydrolase activity)	00511(Other glycan degradation)
psu.G.00005554	psu.T.00005554.1	sp|Q2R9D2|Y1176_ORYSJ	B3 domain-containing protein Os11g0197600 OS=Oryza sativa subsp. japonica GN=Os11g0197600 PE=2 SV=1	XP_019174405.1	PREDICTED: B3 domain-containing protein Os01g0723500-like isoform X1 [Ipomoea nil]	XP_016440815.1	B3	NA	NA
psu.G.00025162	psu.T.00025162.1	sp|B8AVF0|BGL12_ORYSI	Beta-glucosidase 12 OS=Oryza sativa subsp. indica GN=BGLU12 PE=3 SV=1	ARU79069.1	beta-glucosidase 1 GH1 family [Camellia sinensis]	676737120	NF-YC	GO:0008422(beta-glucosidase activity);GO:0009651(response to salt stress);GO:0009725(response to hormone);GO:0019762(glucosinolate catabolic process)	00500(Starch and sucrose metabolism);00460(Cyanoamino acid metabolism);00940(Phenylpropanoid biosynthesis)
psu.G.00012702	psu.T.00012702.1	sp|Q39231|SUC2_ARATH	Sucrose transport protein SUC2 OS=Arabidopsis thaliana GN=SUC2 PE=1 SV=2	AHA80795.2	sucrose transport protein 1 [Paeonia suffruticosa]	Achn143971	HD-ZIP	GO:0005351(carbohydrate:proton symporter activity);GO:0005886(plasma membrane);GO:0005887(integral component of plasma membrane);GO:0005985(sucrose metabolic process);GO:0008506(sucrose:proton symporter activity);GO:0008515(sucrose transmembrane transporter activity);GO:0009915(phloem sucrose loading);GO:0015144(carbohydrate transmembrane transporter activity);GO:0015770(sucrose transport);GO:001…	NA
psu.G.00016419	psu.T.00016419.1	-	-	XP_022764852.1	uncharacterized protein LOC111310031 [Durio zibethinus]	-	-	GO:0003674(molecular_function);GO:0008150(biological_process);GO:0009536(plastid)	NA
psu.G.00014324	psu.T.00014324.1	-	-	-	-	-	-	NA	NA
psu.G.00003347	psu.T.00003347.1	sp|Q9LS04|FB187_ARATH	Putative F-box protein At3g25750 OS=Arabidopsis thaliana GN=At3g25750 PE=4 SV=2	XP_019255336.1	PREDICTED: F-box protein SKIP23-like [Nicotiana attenuata]	Csa15g044640.1	B3	GO:0003677(DNA binding);GO:0005634(nucleus);GO:0005694(chromosome);GO:0005737(cytoplasm);GO:0006260(DNA replication);GO:0006284(base-excision repair);GO:0006302(double-strand break repair);GO:0006310(DNA recombination);GO:0009378(four-way junction helicase activity);GO:0032508(DNA duplex unwinding);GO:0043140(ATP-dependent 3'-5' DNA helicase activity)	NA
psu.G.00020256	psu.T.00020256.1	sp|Q8RWI9|AB15G_ARATH	ABC transporter G family member 15 OS=Arabidopsis thaliana GN=ABCG15 PE=2 SV=2	XP_002274109.2	PREDICTED: ABC transporter G family member 15 [Vitis vinifera]	MDP0000265619	Nin-like	GO:0005886(plasma membrane);GO:0016021(integral component of membrane);GO:0042626(ATPase activity, coupled to transmembrane movement of substances)	02010(ABC transporters)
psu.G.00020255	psu.T.00020255.1	sp|Q8RWI9|AB15G_ARATH	ABC transporter G family member 15 OS=Arabidopsis thaliana GN=ABCG15 PE=2 SV=2	XP_023906622.1	ABC transporter G family member 15-like [Quercus suber]	-	-	GO:0005886(plasma membrane);GO:0016021(integral component of membrane);GO:0042626(ATPase activity, coupled to transmembrane movement of substances)	02010(ABC transporters)
psu.G.00015122	psu.T.00015122.1	sp|Q9ZUF6|SBT18_ARATH	Subtilisin-like protease SBT1.8 OS=Arabidopsis thaliana GN=SBT1.8 PE=1 SV=1	XP_002284869.3	PREDICTED: subtilisin-like protease SBT1.9 [Vitis vinifera]	Aco013131.1	DBB	GO:0004252(serine-type endopeptidase activity);GO:0005618(cell wall)	NA
psu.G.00022280	psu.T.00022280.1	sp|Q9FF86|DCR_ARATH	BAHD acyltransferase DCR OS=Arabidopsis thaliana GN=DCR PE=2 SV=1	XP_006480972.1	uncharacterized acetyltransferase At3g50280 [Citrus sinensis]	MDP0000294614	NAC	GO:0005737(cytoplasm);GO:0016740(transferase activity);GO:0016747(transferase activity, transferring acyl groups other than amino-acyl groups)	NA
psu.G.00008197	psu.T.00008197.1	-	-	-	-	-	-	NA	NA
psu.G.00013392	psu.T.00013392.1	-	-	OMO82243.1	hypothetical protein CCACVL1_12028 [Corchorus capsularis]	-	-	GO:0003674(molecular_function);GO:0005634(nucleus);GO:0080167(response to karrikin)	NA
psu.G.00033142	psu.T.00033142.1	sp|Q9LS46|ALMT9_ARATH	Aluminum-activated malate transporter 9 OS=Arabidopsis thaliana GN=ALMT9 PE=2 SV=1	XP_007046270.1	PREDICTED: aluminum-activated malate transporter 4 [Theobroma cacao]	-	-	GO:0009705(plant-type vacuole membrane);GO:0015140(malate transmembrane transporter activity)	NA
psu.G.00013888	psu.T.00013888.1	sp|O64963|PAL1_PRUAV	Phenylalanine ammonia-lyase 1 OS=Prunus avium GN=PAL1 PE=2 SV=1	AAK15640.1	phenylalanine ammonia-lyase [Agastache rugosa]	-	-	GO:0005515(protein binding);GO:0005737(cytoplasm);GO:0006559(L-phenylalanine catabolic process);GO:0009800(cinnamic acid biosynthetic process);GO:0045548(phenylalanine ammonia-lyase activity)	00360(Phenylalanine metabolism);00940(Phenylpropanoid biosynthesis)
psu.G.00019211	psu.T.00019211.1	sp|O82281|BRXL1_ARATH	Protein Brevis radix-like 1 OS=Arabidopsis thaliana GN=BRXL1 PE=2 SV=2	XP_010665021.1	PREDICTED: protein BREVIS RADIX [Vitis vinifera]	XP_010106869.1	HB-other	GO:0003674(molecular_function);GO:0005634(nucleus);GO:0008150(biological_process)	NA
psu.G.00000144	psu.T.00000144.1	sp|Q9LQL2|PTR14_ARATH	Protein NRT1/ PTR FAMILY 7.3 OS=Arabidopsis thaliana GN=NPF7.3 PE=1 SV=2	XP_022757628.1	protein NRT1/ PTR FAMILY 7.3-like [Durio zibethinus]	Sopen09g001330.1	G2-like	GO:0005215(transporter activity);GO:0005886(plasma membrane);GO:0006857(oligopeptide transport);GO:0010150(leaf senescence);GO:0010167(response to nitrate);GO:0015112(nitrate transmembrane transporter activity);GO:0015293(symporter activity);GO:0015386(potassium:proton antiporter activity);GO:0015706(nitrate transport);GO:0016020(membrane);GO:0016021(integral component of membrane);GO:0042128(nit…	NA
psu.G.00018220	psu.T.00018220.1	sp|Q8L9C4|KCR1_ARATH	Very-long-chain 3-oxoacyl-CoA reductase 1 OS=Arabidopsis thaliana GN=KCR1 PE=1 SV=1	PSS30180.1	Very-long-chain 3-oxoacyl-CoA reductase [Actinidia chinensis var. chinensis]	-	-	GO:0005783(endoplasmic reticulum);GO:0005789(endoplasmic reticulum membrane);GO:0009507(chloroplast);GO:0009793(embryo development ending in seed dormancy);GO:0016020(membrane);GO:0016021(integral component of membrane);GO:0016491(oxidoreductase activity);GO:0018454(acetoacetyl-CoA reductase activity);GO:0042335(cuticle development);GO:0042761(very long-chain fatty acid biosynthetic process);GO:0…	00062(Fatty acid elongation);01040(Biosynthesis of unsaturated fatty acids)
psu.G.00027988	psu.T.00027988.1	-	-	XP_002275863.1	PREDICTED: universal stress protein A-like protein [Vitis vinifera]	-	-	GO:0005634(nucleus);GO:0005773(vacuole);GO:0006950(response to stress);GO:0016787(hydrolase activity)	NA
psu.G.00001171	psu.T.00001171.1	-	-	PNT28297.2	hypothetical protein POPTR_007G110000 [Populus trichocarpa]	MDP0000259786	ZF-HD	GO:0007165(signal transduction);GO:0016020(membrane)	NA
psu.G.00011935	psu.T.00011935.1	-	-	OVA04496.1	Protein of unknown function DUF295 [Macleaya cordata]	LPERR02G09850.2	MYB_related	GO:0004842(ubiquitin-protein transferase activity);GO:0019005(SCF ubiquitin ligase complex);GO:0031146(SCF-dependent proteasomal ubiquitin-dependent protein catabolic process)	NA
psu.G.00014302	psu.T.00014302.1	sp|P34788|RS18_ARATH	40S ribosomal protein S18 OS=Arabidopsis thaliana GN=RPS18A PE=1 SV=1	RRT84771.1	hypothetical protein B296_00012950 [Ensete ventricosum]	Achn386081	Dof	GO:0005829(cytosol);GO:0006412(translation);GO:0015935(small ribosomal subunit);GO:0042254(ribosome biogenesis)	03010(Ribosome)
psu.G.00009941	psu.T.00009941.1	sp|Q6VAA5|U89B2_STERE	UDP-glycosyltransferase 89B2 OS=Stevia rebaudiana GN=UGT89B2 PE=2 SV=1	XP_006485721.1	UDP-glycosyltransferase 89B2-like [Citrus sinensis]	AA31G00555	CO-like	GO:0009813(flavonoid biosynthetic process);GO:0043231(intracellular membrane-bounded organelle);GO:0052696(flavonoid glucuronidation);GO:0080043(quercetin 3-O-glucosyltransferase activity);GO:0080044(quercetin 7-O-glucosyltransferase activity)	00906(Carotenoid biosynthesis)
psu.G.00000220	psu.T.00000220.1	sp|O81825|DRL28_ARATH	Probable disease resistance protein At4g27220 OS=Arabidopsis thaliana GN=At4g27220 PE=2 SV=1	XP_018818337.1	PREDICTED: uncharacterized protein LOC108989247 [Juglans regia]	Neem_2071_f_3	WRKY	GO:0005524(ATP binding);GO:0005634(nucleus);GO:0006952(defense response);GO:0043531(ADP binding)	04626(Plant-pathogen interaction)
psu.G.00034916	psu.T.00034916.1	sp|Q9FLS0|FB253_ARATH	F-box protein At5g07610 OS=Arabidopsis thaliana GN=At5g07610 PE=2 SV=1	XP_016747815.1	PREDICTED: F-box protein At5g07610-like [Gossypium hirsutum]	EMT08764	B3	GO:0004842(ubiquitin-protein transferase activity);GO:0019005(SCF ubiquitin ligase complex);GO:0031146(SCF-dependent proteasomal ubiquitin-dependent protein catabolic process)	NA
psu.G.00013621	psu.T.00013621.1	sp|Q8LER3|XTH7_ARATH	Probable xyloglucan endotransglucosylase/hydrolase protein 7 OS=Arabidopsis thaliana GN=XTH7 PE=2 SV=2	XP_022843825.1	probable xyloglucan endotransglucosylase/hydrolase protein 6 [Olea europaea var. sylvestris]	Sme2.5_00096.1_g00018.1	NAC	GO:0004553(hydrolase activity, hydrolyzing O-glycosyl compounds);GO:0005576(extracellular region);GO:0005618(cell wall);GO:0010411(xyloglucan metabolic process);GO:0016762(xyloglucan:xyloglucosyl transferase activity);GO:0016798(hydrolase activity, acting on glycosyl bonds);GO:0042546(cell wall biogenesis);GO:0048046(apoplast);GO:0071555(cell wall organization)	NA
psu.G.00008728	psu.T.00008728.1	-	-	-	-	-	-	NA	NA
psu.G.00020858	psu.T.00020858.1	sp|Q9LHD1|AB15B_ARATH	ABC transporter B family member 15 OS=Arabidopsis thaliana GN=ABCB15 PE=3 SV=1	XP_003633838.1	PREDICTED: ABC transporter B family member 15 isoform X1 [Vitis vinifera]	Zjn_sc00086.1.g02330.1.am.mk	ERF	GO:0016021(integral component of membrane);GO:0042626(ATPase activity, coupled to transmembrane movement of substances);GO:0055085(transmembrane transport)	02010(ABC transporters)
psu.G.00003962	psu.T.00003962.1	-	-	-	-	-	-	NA	NA
psu.G.00023437	psu.T.00023437.1	sp|Q0ZPV7|CXE1_ACTER	Carboxylesterase 1 OS=Actinidia eriantha GN=CXE1 PE=1 SV=1	XP_024927224.1	carboxylesterase 1-like [Ziziphus jujuba]	Zjn_sc00015.1.g07420.1.am.mk	MYB	GO:0005634(nucleus);GO:0009056(catabolic process);GO:0016787(hydrolase activity);GO:0052689(carboxylic ester hydrolase activity)	NA
psu.G.00007553	psu.T.00007553.1	sp|P40283|H2B11_ARATH	Histone H2B.11 OS=Arabidopsis thaliana GN=At5g59910 PE=1 SV=5	XP_009607481.1	PREDICTED: histone H2B-like [Nicotiana tomentosiformis]	-	-	GO:0000786(nucleosome);GO:0003677(DNA binding);GO:0005634(nucleus);GO:0005730(nucleolus);GO:0009534(chloroplast thylakoid);GO:0009570(chloroplast stroma);GO:0046982(protein heterodimerization activity)	NA
psu.G.00004383	psu.T.00004383.1	sp|O24370|LOX21_SOLTU	Linoleate 13S-lipoxygenase 2-1, chloroplastic OS=Solanum tuberosum GN=LOX2.1 PE=1 SV=1	XP_002263854.1	PREDICTED: linoleate 13S-lipoxygenase 2-1, chloroplastic [Vitis vinifera]	Lus10031505	NF-YA	GO:0016165(linoleate 13S-lipoxygenase activity)	00591(Linoleic acid metabolism);00592(alpha-Linolenic acid metabolism)
psu.G.00020469	psu.T.00020469.1	sp|Q9SJ54|NHL12_ARATH	NDR1/HIN1-like protein 12 OS=Arabidopsis thaliana GN=NHL12 PE=2 SV=1	XP_023763651.1	NDR1/HIN1-like protein 1 [Lactuca sativa]	-	-	GO:0006952(defense response);GO:0009506(plasmodesma);GO:0046658(anchored component of plasma membrane)	NA
psu.G.00014952	psu.T.00014952.1	-	-	XP_021651935.1	uncharacterized protein LOC110643765 [Hevea brasiliensis]	-	-	GO:0005576(extracellular region)	NA
psu.G.00028043	psu.T.00028043.1	sp|Q9FXA2|PABP8_ARATH	Polyadenylate-binding protein 8 OS=Arabidopsis thaliana GN=PAB8 PE=1 SV=1	XP_006422975.1	polyadenylate-binding protein 2 [Citrus clementina]	mrna09127.1-v1.0-hybrid	NAC	GO:0003723(RNA binding);GO:0003729(mRNA binding);GO:0003743(translation initiation factor activity);GO:0005515(protein binding);GO:0005634(nucleus);GO:0005737(cytoplasm);GO:0005829(cytosol);GO:0006417(regulation of translation);GO:0016032(viral process);GO:0046686(response to cadmium ion)	03013(RNA transport);03015(mRNA surveillance pathway);03018(RNA degradation)
psu.G.00026826	psu.T.00026826.1	sp|O82798|ARR4_ARATH	Two-component response regulator ARR4 OS=Arabidopsis thaliana GN=ARR4 PE=1 SV=1	XP_022725581.1	two-component response regulator ARR6-like [Durio zibethinus]	Aqcoe4G178500.1.p	ARR-B	GO:0000156(phosphorelay response regulator activity);GO:0000160(phosphorelay signal transduction system);GO:0004674(protein serine/threonine kinase activity);GO:0005515(protein binding);GO:0005634(nucleus);GO:0005737(cytoplasm);GO:0006351(transcription, DNA-templated);GO:0006355(regulation of transcription, DNA-templated);GO:0007623(circadian rhythm);GO:0009735(response to cytokinin);GO:0009736(c…	04075(Plant hormone signal transduction)
psu.G.00014850	psu.T.00014850.1	-	-	XP_015896017.1	uncharacterized protein LOC107429784 [Ziziphus jujuba]	Achn273801	ARF	GO:0005634(nucleus);GO:0005884(actin filament);GO:0009055(electron transfer activity);GO:0009902(chloroplast relocation);GO:0015035(protein disulfide oxidoreductase activity);GO:0045454(cell redox homeostasis);GO:0051017(actin filament bundle assembly)	NA
psu.G.00013216	psu.T.00013216.1	sp|O24534|EF1A_VICFA	Elongation factor 1-alpha OS=Vicia faba PE=2 SV=1	PSR95173.1	Elongation factor 1-alpha [Actinidia chinensis var. chinensis]	-	-	GO:0003746(translation elongation factor activity);GO:0003924(GTPase activity);GO:0005622(intracellular)	03013(RNA transport)
psu.G.00029650	psu.T.00029650.1	-	-	-	-	-	-	NA	NA
psu.G.00008802	psu.T.00008802.1	-	-	XP_006584498.1	uncharacterized protein LOC100306615 isoform X1 [Glycine max]	-	-	GO:0005634(nucleus);GO:0008150(biological_process)	NA
psu.G.00003653	psu.T.00003653.1	sp|P27933|AMY3D_ORYSJ	Alpha-amylase isozyme 3D OS=Oryza sativa subsp. japonica GN=AMY1.3 PE=2 SV=2	XP_021685917.1	alpha-amylase-like [Hevea brasiliensis]	Zmw_sc02005.1.g00020.1	AP2	GO:0005983(starch catabolic process);GO:0005987(sucrose catabolic process)	00500(Starch and sucrose metabolism)
psu.G.00032850	psu.T.00032850.1	sp|O24370|LOX21_SOLTU	Linoleate 13S-lipoxygenase 2-1, chloroplastic OS=Solanum tuberosum GN=LOX2.1 PE=1 SV=1	ADO51752.1	lipoxygenase [Camellia sinensis]	Lus10031505	NF-YA	GO:0016165(linoleate 13S-lipoxygenase activity)	00591(Linoleic acid metabolism);00592(alpha-Linolenic acid metabolism)
psu.G.00007597	psu.T.00007597.1	sp|O80920|PYL4_ARATH	Abscisic acid receptor PYL4 OS=Arabidopsis thaliana GN=PYL4 PE=1 SV=1	XP_022743019.1	abscisic acid receptor PYL4-like [Durio zibethinus]	PSME_00044429-RA	MYB_related	GO:0004864(protein phosphatase inhibitor activity);GO:0005634(nucleus);GO:0005737(cytoplasm);GO:0009738(abscisic acid-activated signaling pathway);GO:0010427(abscisic acid binding);GO:0080163(regulation of protein serine/threonine phosphatase activity)	04016(MAPK signaling pathway - plant);04075(Plant hormone signal transduction)
psu.G.00029790	psu.T.00029790.1	sp|Q9M153|GDL61_ARATH	GDSL esterase/lipase At4g01130 OS=Arabidopsis thaliana GN=At4g01130 PE=2 SV=1	KDO86384.1	hypothetical protein CISIN_1g016356mg [Citrus sinensis]	Sopen08g002450.1	B3	GO:0005576(extracellular region);GO:0016042(lipid catabolic process);GO:0016788(hydrolase activity, acting on ester bonds);GO:0052689(carboxylic ester hydrolase activity)	00511(Other glycan degradation)
psu.G.00002044	psu.T.00002044.1	sp|Q9FL07|ATL46_ARATH	RING-H2 finger protein ATL46 OS=Arabidopsis thaliana GN=ATL46 PE=2 SV=1	XP_021825984.1	RING-H2 finger protein ATL46-like [Prunus avium]	-	-	GO:0043161(proteasome-mediated ubiquitin-dependent protein catabolic process);GO:0061630(ubiquitin protein ligase activity)	NA
psu.G.00026867	psu.T.00026867.1	sp|Q9LZP9|CP122_ARATH	Calvin cycle protein CP12-2, chloroplastic OS=Arabidopsis thaliana GN=CP12-2 PE=1 SV=1	XP_002275043.1	PREDICTED: calvin cycle protein CP12-1, chloroplastic [Vitis vinifera]	Zpz_sc00050.1.g00510.1.am.mk	bZIP	GO:0005515(protein binding);GO:0009416(response to light stimulus);GO:0009507(chloroplast);GO:0009570(chloroplast stroma);GO:0009744(response to sucrose);GO:0018316(peptide cross-linking via L-cystine);GO:0019253(reductive pentose-phosphate cycle);GO:0034605(cellular response to heat);GO:0070417(cellular response to cold);GO:0071454(cellular response to anoxia);GO:0080153(negative regulation of r…	NA
psu.G.00035519	psu.T.00035519.1	sp|Q38910|XTH23_ARATH	Probable xyloglucan endotransglucosylase/hydrolase protein 23 OS=Arabidopsis thaliana GN=XTH23 PE=2 SV=1	XP_002270416.1	PREDICTED: probable xyloglucan endotransglucosylase/hydrolase protein 23 [Vitis vinifera]	Cotton_A_39858_BGI-A2_v1.0	ERF	GO:0004553(hydrolase activity, hydrolyzing O-glycosyl compounds);GO:0005576(extracellular region);GO:0005618(cell wall);GO:0005794(Golgi apparatus);GO:0010411(xyloglucan metabolic process);GO:0016762(xyloglucan:xyloglucosyl transferase activity);GO:0016798(hydrolase activity, acting on glycosyl bonds);GO:0042546(cell wall biogenesis);GO:0048046(apoplast);GO:0071555(cell wall organization)	04075(Plant hormone signal transduction)
psu.G.00011233	psu.T.00011233.1	sp|P50165|TRNH_DATST	Tropinone reductase homolog OS=Datura stramonium PE=2 SV=1	XP_027927158.1	tropinone reductase homolog isoform X3 [Vigna unguiculata]	XP_010558920.1	C2H2	GO:0009507(chloroplast);GO:0016491(oxidoreductase activity);GO:0055114(oxidation-reduction process)	00960(Tropane, piperidine and pyridine alkaloid biosynthesis)
psu.G.00016564	psu.T.00016564.1	sp|Q9C6Y3|CCA11_ARATH	Cyclin-A1-1 OS=Arabidopsis thaliana GN=CYCA1-1 PE=1 SV=1	RVW51148.1	Cyclin-A1-1 [Vitis vinifera]	KZV54549.1	B3	GO:0005515(protein binding);GO:0005634(nucleus);GO:0005737(cytoplasm);GO:0007049(cell cycle);GO:0016538(cyclin-dependent protein serine/threonine kinase regulator activity);GO:0051301(cell division);GO:0051726(regulation of cell cycle)	NA
psu.G.00014233	psu.T.00014233.1	sp|Q9FLS0|FB253_ARATH	F-box protein At5g07610 OS=Arabidopsis thaliana GN=At5g07610 PE=2 SV=1	XP_006421544.1	F-box protein At5g07610 [Citrus clementina]	-	-	GO:0004842(ubiquitin-protein transferase activity);GO:0019005(SCF ubiquitin ligase complex);GO:0031146(SCF-dependent proteasomal ubiquitin-dependent protein catabolic process)	NA
psu.G.00028737	psu.T.00028737.1	-	-	OVA16291.1	hypothetical protein BVC80_8971g57 [Macleaya cordata]	-	-	GO:0003674(molecular_function);GO:0005634(nucleus);GO:0008150(biological_process)	NA
psu.G.00001188	psu.T.00001188.1	sp|Q948Z4|SNAK1_SOLTU	Snakin-1 OS=Solanum tuberosum GN=SN1 PE=1 SV=1	PON74748.1	Gibberellin regulated protein [Parasponia andersonii]	-	-	GO:0003674(molecular_function);GO:0005576(extracellular region);GO:0009739(response to gibberellin);GO:0009740(gibberellic acid mediated signaling pathway)	NA
psu.G.00035510	psu.T.00035510.1	sp|O80690|BGL46_ARATH	Beta-glucosidase 46 OS=Arabidopsis thaliana GN=BGLU46 PE=1 SV=2	XP_021293700.1	beta-glucosidase 47-like [Herrania umbratica]	Jcr4S00282.90	NAC	GO:0008422(beta-glucosidase activity);GO:1901657(glycosyl compound metabolic process)	00500(Starch and sucrose metabolism);00460(Cyanoamino acid metabolism);00940(Phenylpropanoid biosynthesis)
psu.G.00023256	psu.T.00023256.1	sp|Q9LRR4|R13L1_ARATH	Putative disease resistance RPP13-like protein 1 OS=Arabidopsis thaliana GN=RPPL1 PE=3 SV=1	OAY25167.1	hypothetical protein MANES_17G072100 [Manihot esculenta]	FANhyb_rscf00000379.1.g00008.1	bZIP	GO:0005515(protein binding);GO:0005524(ATP binding);GO:0005576(extracellular region);GO:0006952(defense response);GO:0043531(ADP binding)	NA
psu.G.00029479	psu.T.00029479.1	sp|Q09818|YAC4_SCHPO	Putative general negative regulator of transcription C16C9.04c OS=Schizosaccharomyces pombe (strain 972 / ATCC 24843) GN=SPAC16C9.04c PE=3 SV=1	PSS06448.1	Transcription termination factor like [Actinidia chinensis var. chinensis]	-	-	GO:0005634(nucleus)	NA
psu.G.00014469	psu.T.00014469.1	-	-	NP_001235349.1	uncharacterized protein LOC100306458 [Glycine max]	-	-	NA	04141(Protein processing in endoplasmic reticulum);04120(Ubiquitin mediated proteolysis)
psu.G.00035157	psu.T.00035157.1	sp|O23553|BAM3_ARATH	Beta-amylase 3, chloroplastic OS=Arabidopsis thaliana GN=BAM3 PE=1 SV=3	PSS11600.1	Beta-amylase [Actinidia chinensis var. chinensis]	Thecc1EG005336t1	BES1	GO:0000024(maltose biosynthetic process);GO:0005983(starch catabolic process);GO:0009409(response to cold);GO:0009507(chloroplast);GO:0009570(chloroplast stroma);GO:0016161(beta-amylase activity);GO:0102229(amylopectin maltohydrolase activity)	00500(Starch and sucrose metabolism)
psu.G.00026733	psu.T.00026733.1	sp|Q8LPS2|ACD6_ARATH	Protein ACCELERATED CELL DEATH 6 OS=Arabidopsis thaliana GN=ACD6 PE=1 SV=1	XP_023910060.1	protein ACCELERATED CELL DEATH 6-like [Quercus suber]	Zmw_sc04707.1.g00090.1	NAC	GO:0007165(signal transduction);GO:0016020(membrane)	NA
psu.G.00024821	psu.T.00024821.1	sp|Q7DNC3|MPCP1_ARATH	Mitochondrial phosphate carrier protein 1, mitochondrial OS=Arabidopsis thaliana GN=MPT1 PE=2 SV=1	XP_018841569.1	PREDICTED: mitochondrial phosphate carrier protein 1, mitochondrial [Juglans regia]	-	-	GO:0003735(structural constituent of ribosome);GO:0006412(translation)	NA
psu.G.00018585	psu.T.00018585.1	sp|Q38857|XTH22_ARATH	Xyloglucan endotransglucosylase/hydrolase protein 22 OS=Arabidopsis thaliana GN=XTH22 PE=1 SV=1	XP_002270416.1	PREDICTED: probable xyloglucan endotransglucosylase/hydrolase protein 23 [Vitis vinifera]	Cotton_A_39858_BGI-A2_v1.0	ERF	GO:0004553(hydrolase activity, hydrolyzing O-glycosyl compounds);GO:0005618(cell wall);GO:0005794(Golgi apparatus);GO:0009408(response to heat);GO:0009409(response to cold);GO:0009507(chloroplast);GO:0009612(response to mechanical stimulus);GO:0009664(plant-type cell wall organization);GO:0009733(response to auxin);GO:0009741(response to brassinosteroid);GO:0010411(xyloglucan metabolic process);G…	NA
psu.G.00020361	psu.T.00020361.1	sp|O80482|BH149_ARATH	Transcription factor bHLH149 OS=Arabidopsis thaliana GN=BHLH149 PE=1 SV=1	OVA16748.1	hypothetical protein BVC80_1543g201 [Macleaya cordata]	Jcr4S17589.10	bHLH	GO:0003677(DNA binding);GO:0003700(DNA binding transcription factor activity);GO:0005515(protein binding);GO:0005634(nucleus);GO:0006351(transcription, DNA-templated);GO:0006355(regulation of transcription, DNA-templated);GO:0046983(protein dimerization activity)	NA
psu.G.00018258	psu.T.00018258.1	sp|B8XCH5|QKY_ARATH	Protein QUIRKY OS=Arabidopsis thaliana GN=QKY PE=2 SV=1	ESR56694.1	hypothetical protein CICLE_v10018633mg [Citrus clementina]	Oropetium_20150105_17443A	bZIP	GO:0005509(calcium ion binding);GO:0005544(calcium-dependent phospholipid binding);GO:0005886(plasma membrane)	00270(Cysteine and methionine metabolism);00450(Selenocompound metabolism)
psu.G.00005681	psu.T.00005681.1	sp|Q84RL7|PIP21_MAIZE	Aquaporin PIP2-1 OS=Zea mays GN=PIP2-1 PE=1 SV=2	XP_011048549.1	PREDICTED: aquaporin PIP2-1-like [Populus euphratica]	Prupe.3G009400.1.p	ERF	GO:0005773(vacuole);GO:0005887(integral component of plasma membrane);GO:0009506(plasmodesma);GO:0009992(cellular water homeostasis);GO:0015250(water channel activity);GO:0015254(glycerol channel activity);GO:0034220(ion transmembrane transport)	NA
psu.G.00015653	psu.T.00015653.1	sp|P11432|ELI_PEA	Early light-induced protein, chloroplastic OS=Pisum sativum PE=2 SV=1	ACB20694.1	putative cold-inducible protein [Camellia sinensis]	Zmw_sc05456.1.g00030.1	HSF	GO:0009409(response to cold);GO:0009507(chloroplast);GO:0009522(photosystem I);GO:0009523(photosystem II);GO:0009535(chloroplast thylakoid membrane);GO:0010030(positive regulation of seed germination);GO:0010117(photoprotection);GO:0010380(regulation of chlorophyll biosynthetic process);GO:0015979(photosynthesis);GO:0016021(integral component of membrane);GO:0016168(chlorophyll binding);GO:003460…	NA
psu.G.00034981	psu.T.00034981.1	sp|Q9FJ41|GDL85_ARATH	GDSL esterase/lipase At5g45950 OS=Arabidopsis thaliana GN=At5g45950 PE=2 SV=1	RVW95807.1	GDSL esterase/lipase [Vitis vinifera]	KN538722.1_FGP037	HB-PHD	GO:0005576(extracellular region);GO:0016042(lipid catabolic process);GO:0016788(hydrolase activity, acting on ester bonds);GO:0052689(carboxylic ester hydrolase activity)	NA
psu.G.00034265	psu.T.00034265.1	sp|Q9LJC0|FB170_ARATH	Putative F-box protein At3g21120 OS=Arabidopsis thaliana GN=At3g21120 PE=3 SV=1	NP_001241466.1	F-box and associated interaction domain-containing protein [Glycine max]	XP_016472343.1	CAMTA	GO:0004842(ubiquitin-protein transferase activity);GO:0019005(SCF ubiquitin ligase complex);GO:0031146(SCF-dependent proteasomal ubiquitin-dependent protein catabolic process)	NA
psu.G.00000298	psu.T.00000298.1	sp|P09189|HSP7C_PETHY	Heat shock cognate 70 kDa protein OS=Petunia hybrida GN=HSP70 PE=2 SV=1	AEK70336.1	heat shock protein 70 [Paeonia lactiflora]	FANhyb_rscf00000233.1.g00002.1	GATA	GO:0005524(ATP binding);GO:0005618(cell wall);GO:0005634(nucleus);GO:0005739(mitochondrion);GO:0005774(vacuolar membrane);GO:0005794(Golgi apparatus);GO:0005829(cytosol);GO:0005886(plasma membrane);GO:0006351(transcription, DNA-templated);GO:0006355(regulation of transcription, DNA-templated);GO:0006457(protein folding);GO:0006986(response to unfolded protein);GO:0009266(response to temperature s…	03040(Spliceosome);04141(Protein processing in endoplasmic reticulum);04144(Endocytosis)
psu.G.00009305	psu.T.00009305.1	-	-	XP_015574398.1	uncharacterized protein LOC8265256 [Ricinus communis]	-	-	NA	NA
psu.G.00030858	psu.T.00030858.1	sp|Q5N8X6|BGAL3_ORYSJ	Beta-galactosidase 3 OS=Oryza sativa subsp. japonica GN=Os01g0875500 PE=3 SV=1	XP_003632537.1	PREDICTED: beta-galactosidase 10 [Vitis vinifera]	-	-	GO:0004565(beta-galactosidase activity);GO:0005618(cell wall);GO:0005773(vacuole)	00052(Galactose metabolism);00600(Sphingolipid metabolism);00531(Glycosaminoglycan degradation);00604(Glycosphingolipid biosynthesis - ganglio series);00511(Other glycan degradation)
psu.G.00024327	psu.T.00024327.1	sp|P27495|CB24_TOBAC	Chlorophyll a-b binding protein 40, chloroplastic OS=Nicotiana tabacum GN=CAB40 PE=2 SV=1	OVA14256.1	Chlorophyll A-B binding protein [Macleaya cordata]	Bradi3g42627.4.p	ERF	GO:0009416(response to light stimulus);GO:0009535(chloroplast thylakoid membrane);GO:0009768(photosynthesis, light harvesting in photosystem I);GO:0009941(chloroplast envelope);GO:0010287(plastoglobule);GO:0016168(chlorophyll binding);GO:0031409(pigment binding)	00196(Photosynthesis - antenna proteins)
psu.G.00023793	psu.T.00023793.1	sp|P51615|MAOX_VITVI	NADP-dependent malic enzyme OS=Vitis vinifera PE=2 SV=1	XP_010249514.1	PREDICTED: NADP-dependent malic enzyme [Nelumbo nucifera]	DCAR_007584	MYB_related	GO:0004470(malic enzyme activity);GO:0004471(malate dehydrogenase (decarboxylating) (NAD+) activity);GO:0004473(malate dehydrogenase (decarboxylating) (NADP+) activity);GO:0005737(cytoplasm);GO:0005829(cytosol);GO:0006090(pyruvate metabolic process);GO:0006108(malate metabolic process);GO:0008948(oxaloacetate decarboxylase activity);GO:0009507(chloroplast);GO:0016652(oxidoreductase activity, acti…	00620(Pyruvate metabolism);00710(Carbon fixation in photosynthetic organisms)
psu.G.00032285	psu.T.00032285.1	-	-	XP_010664569.1	PREDICTED: uncharacterized protein LOC100267847 [Vitis vinifera]	-	-	GO:0003674(molecular_function);GO:0005634(nucleus);GO:0009409(response to cold);GO:0010228(vegetative to reproductive phase transition of meristem);GO:0042752(regulation of circadian rhythm);GO:0080167(response to karrikin)	NA
psu.G.00019588	psu.T.00019588.1	sp|O48780|KCS11_ARATH	3-ketoacyl-CoA synthase 11 OS=Arabidopsis thaliana GN=KCS11 PE=1 SV=1	PSS33825.1	3-ketoacyl-CoA synthase [Actinidia chinensis var. chinensis]	-	-	GO:0005634(nucleus);GO:0006633(fatty acid biosynthetic process);GO:0009409(response to cold);GO:0009416(response to light stimulus);GO:0016021(integral component of membrane);GO:0102336(3-oxo-arachidoyl-CoA synthase activity);GO:0102337(3-oxo-cerotoyl-CoA synthase activity);GO:0102338(3-oxo-lignoceronyl-CoA synthase activity);GO:0102756(very-long-chain 3-ketoacyl-CoA synthase activity)	00062(Fatty acid elongation)
psu.G.00034023	psu.T.00034023.1	sp|Q7XU38|C87A3_ORYSJ	Cytochrome P450 87A3 OS=Oryza sativa subsp. japonica GN=CYP87A3 PE=2 SV=3	XP_002510669.1	cytochrome P450 87A3 [Ricinus communis]	Zpz_sc03671.1.g00030.1.am.mk	NAC	GO:0004497(monooxygenase activity);GO:0005783(endoplasmic reticulum);GO:0007275(multicellular organism development);GO:0010268(brassinosteroid homeostasis);GO:0016125(sterol metabolic process);GO:0016132(brassinosteroid biosynthetic process)	00905(Brassinosteroid biosynthesis)
psu.G.00034831	psu.T.00034831.1	sp|O80482|BH149_ARATH	Transcription factor bHLH149 OS=Arabidopsis thaliana GN=BHLH149 PE=1 SV=1	OVA16748.1	hypothetical protein BVC80_1543g201 [Macleaya cordata]	Jcr4S17589.10	bHLH	GO:0003677(DNA binding);GO:0003700(DNA binding transcription factor activity);GO:0005515(protein binding);GO:0005634(nucleus);GO:0006351(transcription, DNA-templated);GO:0006355(regulation of transcription, DNA-templated);GO:0046983(protein dimerization activity)	NA
psu.G.00032373	psu.T.00032373.1	sp|F4IVV0|RIC1_ARATH	CRIB domain-containing protein RIC1 OS=Arabidopsis thaliana GN=RIC1 PE=1 SV=1	XP_011004018.1	PREDICTED: CRIB domain-containing protein RIC7-like [Populus euphratica]	-	-	GO:0000902(cell morphogenesis);GO:0005515(protein binding);GO:0009860(pollen tube growth);GO:0010005(cortical microtubule, transverse to long axis);GO:0010215(cellulose microfibril organization);GO:0016324(apical plasma membrane);GO:0031122(cytoplasmic microtubule organization)	NA
psu.G.00034073	psu.T.00034073.1	-	-	RVW45959.1	Pentatricopeptide repeat-containing protein [Vitis vinifera]	-	-	NA	NA
psu.G.00016999	psu.T.00016999.1	sp|F8WLS6|UGT6_CATRO	7-deoxyloganetin glucosyltransferase OS=Catharanthus roseus GN=UGT85A23 PE=1 SV=1	PQM38923.1	7-deoxyloganetin glucosyltransferase-like [Prunus yedoensis var. nudiflora]	TRIUR3_17264-P1	GRAS	GO:0009813(flavonoid biosynthetic process);GO:0043231(intracellular membrane-bounded organelle);GO:0052696(flavonoid glucuronidation);GO:0080043(quercetin 3-O-glucosyltransferase activity);GO:0080044(quercetin 7-O-glucosyltransferase activity)	NA
psu.G.00010216	psu.T.00010216.1	sp|Q9FQA3|GST23_MAIZE	Glutathione transferase GST 23 OS=Zea mays PE=2 SV=1	CAN78656.1	hypothetical protein VITISV_006850 [Vitis vinifera]	-	-	GO:0004364(glutathione transferase activity);GO:0005737(cytoplasm);GO:0006749(glutathione metabolic process);GO:0009407(toxin catabolic process)	00480(Glutathione metabolism)
psu.G.00020538	psu.T.00020538.1	sp|Q9SSA7|GLIP5_ARATH	GDSL esterase/lipase 5 OS=Arabidopsis thaliana GN=GLIP5 PE=2 SV=2	XP_002271802.1	PREDICTED: GDSL esterase/lipase 1 [Vitis vinifera]	KN538722.1_FGP037	HB-PHD	GO:0005576(extracellular region);GO:0016042(lipid catabolic process);GO:0016298(lipase activity);GO:0052689(carboxylic ester hydrolase activity)	00901(Indole alkaloid biosynthesis)
psu.G.00000182	psu.T.00000182.1	-	-	XP_018832710.1	PREDICTED: uncharacterized protein LOC109000338 [Juglans regia]	-	-	GO:0003674(molecular_function);GO:0008150(biological_process)	NA
psu.G.00027795	psu.T.00027795.1	sp|Q7XBH4|MYB4_ORYSJ	Myb-related protein Myb4 OS=Oryza sativa subsp. japonica GN=MYB4 PE=2 SV=2	XP_012090267.1	transcription factor MYB6 [Jatropha curcas]	Achn081181	MYB	GO:0000981(RNA polymerase II transcription factor activity, sequence-specific DNA binding);GO:0001135(transcription factor activity, RNA polymerase II transcription factor recruiting);GO:0003677(DNA binding);GO:0003700(DNA binding transcription factor activity);GO:0005515(protein binding);GO:0005634(nucleus);GO:0006351(transcription, DNA-templated);GO:0006355(regulation of transcription, DNA-temp…	NA
psu.G.00027128	psu.T.00027128.1	sp|P51820|DRTS_SOYBN	Bifunctional dihydrofolate reductase-thymidylate synthase OS=Glycine max PE=1 SV=1	XP_002280254.1	PREDICTED: bifunctional dihydrofolate reductase-thymidylate synthase isoform X1 [Vitis vinifera]	-	-	GO:0004146(dihydrofolate reductase activity);GO:0004799(thymidylate synthase activity);GO:0005737(cytoplasm);GO:0005829(cytosol);GO:0006231(dTMP biosynthetic process);GO:0006730(one-carbon metabolic process);GO:0009257(10-formyltetrahydrofolate biosynthetic process);GO:0016021(integral component of membrane);GO:0032259(methylation);GO:0046654(tetrahydrofolate biosynthetic process);GO:0055114(oxid…	00240(Pyrimidine metabolism);00790(Folate biosynthesis);00670(One carbon pool by folate)
psu.G.00030461	psu.T.00030461.1	sp|E3W208|SPISS_SANSP	Sesquiterpene synthase OS=Santalum spicatum PE=2 SV=1	CAN62604.1	hypothetical protein VITISV_009666 [Vitis vinifera]	Cotton_A_17926_BGI-A2_v1.0	GRAS	GO:0003674(molecular_function);GO:0005634(nucleus);GO:0008150(biological_process)	00909(Sesquiterpenoid and triterpenoid biosynthesis)
psu.G.00028949	psu.T.00028949.1	sp|F8WKW0|UGT1_GARJA	Crocetin glucosyltransferase, chloroplastic OS=Gardenia jasminoides GN=UGT75L6 PE=1 SV=1	ARA67364.1	flavonol 5-O-glucosyltransferase [Paeonia delavayi]	Tp57577_TGAC_v2_mRNA33215	bHLH	GO:0009813(flavonoid biosynthetic process);GO:0043231(intracellular membrane-bounded organelle);GO:0052696(flavonoid glucuronidation);GO:0080043(quercetin 3-O-glucosyltransferase activity);GO:0080044(quercetin 7-O-glucosyltransferase activity)	NA
psu.G.00032953	psu.T.00032953.1	sp|Q40316|VESTR_MEDSA	Vestitone reductase OS=Medicago sativa PE=1 SV=1	CBI38845.3	unnamed protein product, partial [Vitis vinifera]	676768160	GeBP	GO:0003824(catalytic activity);GO:0005634(nucleus);GO:0005737(cytoplasm);GO:0007275(multicellular organism development);GO:0009646(response to absence of light);GO:0009813(flavonoid biosynthetic process);GO:0010422(regulation of brassinosteroid biosynthetic process);GO:0016131(brassinosteroid metabolic process);GO:0016132(brassinosteroid biosynthetic process);GO:0016491(oxidoreductase activity);G…	00943(Isoflavonoid biosynthesis)
psu.G.00024596	psu.T.00024596.1	sp|Q9ZW24|GSTU7_ARATH	Glutathione S-transferase U7 OS=Arabidopsis thaliana GN=GSTU7 PE=2 SV=1	XP_002275539.1	PREDICTED: glutathione S-transferase U8 [Vitis vinifera]	-	-	GO:0004364(glutathione transferase activity);GO:0005737(cytoplasm);GO:0006749(glutathione metabolic process);GO:0009407(toxin catabolic process)	00480(Glutathione metabolism)
psu.G.00012473	psu.T.00012473.1	-	-	-	-	-	-	NA	NA
psu.G.00002348	psu.T.00002348.1	sp|Q9FGM1|PYL8_ARATH	Abscisic acid receptor PYL8 OS=Arabidopsis thaliana GN=PYL8 PE=1 SV=1	XP_006444870.1	abscisic acid receptor PYL9 [Citrus clementina]	-	-	GO:0004864(protein phosphatase inhibitor activity);GO:0005634(nucleus);GO:0005737(cytoplasm);GO:0009738(abscisic acid-activated signaling pathway);GO:0010427(abscisic acid binding);GO:0080163(regulation of protein serine/threonine phosphatase activity)	04016(MAPK signaling pathway - plant);04075(Plant hormone signal transduction)
psu.G.00029768	psu.T.00029768.1	sp|P46086|KIME_ARATH	Mevalonate kinase OS=Arabidopsis thaliana GN=At5g27450 PE=2 SV=1	XP_015875215.1	mevalonate kinase [Ziziphus jujuba]	-	-	GO:0004496(mevalonate kinase activity);GO:0005524(ATP binding);GO:0005737(cytoplasm);GO:0005829(cytosol);GO:0016125(sterol metabolic process);GO:0016126(sterol biosynthetic process);GO:0016310(phosphorylation);GO:0019287(isopentenyl diphosphate biosynthetic process, mevalonate pathway)	00900(Terpenoid backbone biosynthesis);04146(Peroxisome)
psu.G.00029158	psu.T.00029158.1	sp|Q6Q3H3|TPSGD_VITVI	(-)-germacrene D synthase OS=Vitis vinifera GN=VIT_19s0014g04930 PE=1 SV=1	AIO10965.1	TPS02 [Liquidambar formosana]	Cotton_A_17926_BGI-A2_v1.0	GRAS	GO:0010334(sesquiterpene synthase activity);GO:0033383(geranyl diphosphate metabolic process)	00909(Sesquiterpenoid and triterpenoid biosynthesis)
psu.G.00032165	psu.T.00032165.1	sp|Q93Z25|PLY22_ARATH	Probable pectate lyase 22 OS=Arabidopsis thaliana GN=At5g63180 PE=2 SV=1	XP_002515037.1	probable pectate lyase 5 [Ricinus communis]	GSMUA_Achr7P08840_001	HD-ZIP	GO:0005576(extracellular region);GO:0016829(lyase activity);GO:0030570(pectate lyase activity);GO:0045490(pectin catabolic process);GO:0046872(metal ion binding)	00040(Pentose and glucuronate interconversions)
psu.G.00001753	psu.T.00001753.1	sp|Q9SV13|SUT31_ARATH	Sulfate transporter 3.1 OS=Arabidopsis thaliana GN=SULTR3;1 PE=2 SV=1	EEF45243.1	sulfate transporter, putative [Ricinus communis]	GSMUA_Achr9P13010_001	MIKC_MADS	GO:0005887(integral component of plasma membrane);GO:0015116(sulfate transmembrane transporter activity)	NA
psu.G.00031881	psu.T.00031881.1	sp|O81069|Y2899_ARATH	Probable leucine-rich repeat receptor-like protein kinase At2g28990 OS=Arabidopsis thaliana GN=At2g28990 PE=2 SV=1	RVW66058.1	putative LRR receptor-like serine/threonine-protein kinase [Vitis vinifera]	EMT05641	FAR1	GO:0004672(protein kinase activity);GO:0004674(protein serine/threonine kinase activity);GO:0005515(protein binding);GO:0005524(ATP binding);GO:0005886(plasma membrane);GO:0006468(protein phosphorylation);GO:0016021(integral component of membrane);GO:0016301(kinase activity)	NA
psu.G.00007476	psu.T.00007476.1	-	-	-	-	-	-	NA	NA
psu.G.00028099	psu.T.00028099.1	sp|Q9MAP7|SBT35_ARATH	Subtilisin-like protease SBT3.5 OS=Arabidopsis thaliana GN=SBT3.5 PE=1 SV=1	XP_019072376.1	PREDICTED: subtilisin-like protease SBT3.5 isoform X1 [Vitis vinifera]	Aco013131.1	DBB	GO:0004252(serine-type endopeptidase activity);GO:0005618(cell wall)	NA
psu.G.00024729	psu.T.00024729.1	-	-	XP_010278317.1	PREDICTED: uncharacterized protein LOC104612572 [Nelumbo nucifera]	-	-	NA	NA
psu.G.00035184	psu.T.00035184.1	sp|Q96321|IMPA1_ARATH	Importin subunit alpha-1 OS=Arabidopsis thaliana GN=IMPA1 PE=1 SV=2	XP_008340751.1	PREDICTED: importin subunit alpha-2 [Malus domestica]	MDP0000309902	GATA	GO:0005643(nuclear pore);GO:0005654(nucleoplasm);GO:0005829(cytosol);GO:0006607(NLS-bearing protein import into nucleus);GO:0008139(nuclear localization sequence binding)	NA
psu.G.00008173	psu.T.00008173.1	sp|Q9SVG3|BBE21_ARATH	Berberine bridge enzyme-like 21 OS=Arabidopsis thaliana GN=At4g20840 PE=2 SV=1	AEK87147.1	berberine bridge enzyme [Hevea brasiliensis]	FANhyb_rscf00000362.1.g00002.1	CPP	GO:0005886(plasma membrane);GO:0009055(electron transfer activity);GO:0009507(chloroplast);GO:0016614(oxidoreductase activity, acting on CH-OH group of donors);GO:0048046(apoplast);GO:0050660(flavin adenine dinucleotide binding);GO:0055114(oxidation-reduction process)	00052(Galactose metabolism);00500(Starch and sucrose metabolism)
psu.G.00034016	psu.T.00034016.1	sp|Q9FME4|PP438_ARATH	Pentatricopeptide repeat-containing protein PNM1, mitochondrial OS=Arabidopsis thaliana GN=PNM1 PE=1 SV=1	XP_027168199.1	pentatricopeptide repeat-containing protein PNM1, mitochondrial [Coffea eugenioides]	cra_locus_4511_iso_7	G2-like	GO:0003723(RNA binding);GO:0003729(mRNA binding);GO:0004519(endonuclease activity);GO:0005515(protein binding);GO:0005634(nucleus);GO:0005739(mitochondrion);GO:0005759(mitochondrial matrix);GO:0006351(transcription, DNA-templated);GO:0006355(regulation of transcription, DNA-templated);GO:0006417(regulation of translation);GO:0009451(RNA modification);GO:0043231(intracellular membrane-bounded orga…	NA
psu.G.00034603	psu.T.00034603.1	sp|P16273|PRPX_HORVU	Pathogen-related protein OS=Hordeum vulgare PE=2 SV=2	XP_010110490.1	pathogen-related protein [Morus notabilis]	Ote100033380001	MYB	GO:0003674(molecular_function);GO:0005737(cytoplasm);GO:0008150(biological_process)	NA
psu.G.00029235	psu.T.00029235.1	sp|Q9SGW3|PSD8A_ARATH	26S proteasome non-ATPase regulatory subunit 8 homolog A OS=Arabidopsis thaliana GN=RPN12A PE=1 SV=1	XP_019447798.1	PREDICTED: 26S proteasome non-ATPase regulatory subunit 8 homolog A-like [Lupinus angustifolius]	Achn177831	Nin-like	GO:0005634(nucleus);GO:0005829(cytosol);GO:0008541(proteasome regulatory particle, lid subcomplex);GO:0043161(proteasome-mediated ubiquitin-dependent protein catabolic process);GO:0043248(proteasome assembly)	03050(Proteasome)
psu.G.00032402	psu.T.00032402.1	sp|P13917|7SB1_SOYBN	Basic 7S globulin OS=Glycine max GN=BG PE=1 SV=2	XP_023911593.1	basic 7S globulin-like [Quercus suber]	Peaxi162Scf00170g01227.1	FAR1	GO:0004190(aspartic-type endopeptidase activity);GO:0006508(proteolysis);GO:0030163(protein catabolic process)	NA
psu.G.00017048	psu.T.00017048.1	sp|Q6TEP1|F91A1_DANRE	Protein FAM91A1 OS=Danio rerio GN=fam91a1 PE=2 SV=2	XP_018833923.1	PREDICTED: protein FAM91A1 [Juglans regia]	-	-	GO:0003674(molecular_function);GO:0005634(nucleus);GO:0008150(biological_process)	NA
psu.G.00003892	psu.T.00003892.1	sp|P39207|NDK1_ARATH	Nucleoside diphosphate kinase 1 OS=Arabidopsis thaliana GN=NDK1 PE=1 SV=1	EOA21687.1	hypothetical protein CARUB_v10002112mg, partial [Capsella rubella]	-	-	GO:0004550(nucleoside diphosphate kinase activity);GO:0005622(intracellular);GO:0006163(purine nucleotide metabolic process);GO:0006220(pyrimidine nucleotide metabolic process);GO:0009142(nucleoside triphosphate biosynthetic process)	00230(Purine metabolism);00240(Pyrimidine metabolism);04016(MAPK signaling pathway - plant)
psu.G.00034281	psu.T.00034281.1	-	-	XP_020272635.1	uncharacterized protein LOC109847807 [Asparagus officinalis]	mrna15055.1-v1.0-hybrid	G2-like	GO:0000981(RNA polymerase II transcription factor activity, sequence-specific DNA binding);GO:0003677(DNA binding);GO:0005654(nucleoplasm);GO:0005737(cytoplasm)	NA
psu.G.00028012	psu.T.00028012.1	-	-	XP_022744159.1	uncharacterized protein LOC111295066 [Durio zibethinus]	-	-	GO:0005509(calcium ion binding)	NA
psu.G.00029583	psu.T.00029583.1	sp|Q9SSA7|GLIP5_ARATH	GDSL esterase/lipase 5 OS=Arabidopsis thaliana GN=GLIP5 PE=2 SV=2	XP_022749109.1	GDSL esterase/lipase 2-like isoform X2 [Durio zibethinus]	KN538722.1_FGP037	HB-PHD	GO:0016412(serine O-acyltransferase activity)	00901(Indole alkaloid biosynthesis)
psu.G.00014589	psu.T.00014589.1	sp|F8WLS6|UGT6_CATRO	7-deoxyloganetin glucosyltransferase OS=Catharanthus roseus GN=UGT85A23 PE=1 SV=1	XP_002302305.1	7-deoxyloganetin glucosyltransferase [Populus trichocarpa]	TRIUR3_17264-P1	GRAS	GO:0009813(flavonoid biosynthetic process);GO:0043231(intracellular membrane-bounded organelle);GO:0052696(flavonoid glucuronidation);GO:0080043(quercetin 3-O-glucosyltransferase activity);GO:0080044(quercetin 7-O-glucosyltransferase activity)	NA
psu.G.00006337	psu.T.00006337.1	-	-	PIA63167.1	hypothetical protein AQUCO_00200887v1 [Aquilegia coerulea]	-	-	GO:0003677(DNA binding);GO:0005634(nucleus);GO:0008150(biological_process)	NA
psu.G.00018595	psu.T.00018595.1	sp|Q93Z25|PLY22_ARATH	Probable pectate lyase 22 OS=Arabidopsis thaliana GN=At5g63180 PE=2 SV=1	XP_021631196.1	probable pectate lyase 5 [Manihot esculenta]	GSMUA_Achr7P08840_001	HD-ZIP	GO:0005576(extracellular region);GO:0016829(lyase activity);GO:0030570(pectate lyase activity);GO:0045490(pectin catabolic process);GO:0046872(metal ion binding)	00040(Pentose and glucuronate interconversions)
psu.G.00034968	psu.T.00034968.1	-	-	PSR84638.1	TRNA wybutosine-synthesizing protein like [Actinidia chinensis var. chinensis]	-	-	NA	NA
psu.G.00027705	psu.T.00027705.1	sp|Q9SS90|RGLG1_ARATH	E3 ubiquitin-protein ligase RGLG1 OS=Arabidopsis thaliana GN=RGLG1 PE=1 SV=1	KHN07971.1	E3 ubiquitin-protein ligase RGLG2 [Glycine soja]	KN540739.1_FGP003	M-type_MADS	GO:0004842(ubiquitin-protein transferase activity);GO:0005515(protein binding);GO:0005634(nucleus);GO:0005886(plasma membrane);GO:0009690(cytokinin metabolic process);GO:0009738(abscisic acid-activated signaling pathway);GO:0009789(positive regulation of abscisic acid-activated signaling pathway);GO:0009850(auxin metabolic process);GO:0046872(metal ion binding);GO:0070534(protein K63-linked ubiqu…	NA
psu.G.00001816	psu.T.00001816.1	sp|Q9FHA4|SBT19_ARATH	Subtilisin-like protease SBT1.9 OS=Arabidopsis thaliana GN=SBT1.9 PE=2 SV=1	XP_021285053.1	subtilisin-like protease SBT1.9 [Herrania umbratica]	Aco013131.1	DBB	GO:0004252(serine-type endopeptidase activity);GO:0005618(cell wall)	NA
psu.G.00018345	psu.T.00018345.1	sp|Q6DDU8|FIGL1_XENLA	Fidgetin-like protein 1 OS=Xenopus laevis GN=fignl1 PE=2 SV=1	RZB94821.1	putative AAA domain-containing protein C24B10.10c isoform C [Glycine soja]	XP_011400627.1	GATA	GO:0005634(nucleus);GO:0008568(microtubule-severing ATPase activity);GO:0031122(cytoplasmic microtubule organization)	03013(RNA transport)
psu.G.00031534	psu.T.00031534.1	sp|Q9SCK2|LSU3_ARATH	Protein RESPONSE TO LOW SULFUR 3 OS=Arabidopsis thaliana GN=LSU3 PE=3 SV=1	XP_015878630.1	protein RESPONSE TO LOW SULFUR 3-like [Ziziphus jujuba]	-	-	GO:0003674(molecular_function);GO:0005575(cellular_component);GO:0008150(biological_process)	NA
psu.G.00008694	psu.T.00008694.1	sp|Q6EU49|WNK4_ORYSJ	Probable serine/threonine-protein kinase WNK4 OS=Oryza sativa subsp. japonica GN=WNK4 PE=2 SV=1	XP_006444797.1	probable serine/threonine-protein kinase WNK4 isoform X2 [Citrus clementina]	GSVIVT01019630001	MIKC_MADS	GO:0004674(protein serine/threonine kinase activity);GO:0005829(cytosol);GO:0006468(protein phosphorylation);GO:0035556(intracellular signal transduction)	NA
psu.G.00022432	psu.T.00022432.1	-	-	-	-	-	-	NA	NA
psu.G.00011049	psu.T.00011049.1	sp|Q9LK64|AB3C_ARATH	ABC transporter C family member 3 OS=Arabidopsis thaliana GN=ABCC3 PE=1 SV=1	XP_008244541.1	PREDICTED: ABC transporter C family member 3-like isoform X2 [Prunus mume]	RrC2480_p5	HSF	GO:0000325(plant-type vacuole);GO:0005524(ATP binding);GO:0005773(vacuole);GO:0005774(vacuolar membrane);GO:0005886(plasma membrane);GO:0008559(xenobiotic transmembrane transporting ATPase activity);GO:0009506(plasmodesma);GO:0010290(chlorophyll catabolite transmembrane transporter activity);GO:0015431(glutathione S-conjugate-exporting ATPase activity);GO:0016021(integral component of membrane);G…	02010(ABC transporters)
psu.G.00024020	psu.T.00024020.1	sp|Q9FLZ5|PTEN1_ARATH	Phosphatidylinositol 3,4,5-trisphosphate 3-phosphatase and protein-tyrosine-phosphatase PTEN1 OS=Arabidopsis thaliana GN=PTEN1 PE=1 SV=1	XP_010258182.1	PREDICTED: phosphatidylinositol 3,4,5-trisphosphate 3-phosphatase and protein-tyrosine-phosphatase PTEN1 [Nelumbo nucifera]	-	-	GO:0004725(protein tyrosine phosphatase activity);GO:0008138(protein tyrosine/serine/threonine phosphatase activity);GO:0009555(pollen development);GO:0016311(dephosphorylation);GO:0016314(phosphatidylinositol-3,4,5-trisphosphate 3-phosphatase activity);GO:0016791(phosphatase activity);GO:0046856(phosphatidylinositol dephosphorylation);GO:0052866(phosphatidylinositol phosphate phosphatase activit…	00562(Inositol phosphate metabolism);04070(Phosphatidylinositol signaling system)
psu.G.00021194	psu.T.00021194.1	sp|F4I4K5|LPR1_ARATH	Multicopper oxidase LPR1 OS=Arabidopsis thaliana GN=LPR1 PE=2 SV=1	EOY00928.1	Cupredoxin superfamily protein isoform 1 [Theobroma cacao]	-	-	GO:0005507(copper ion binding);GO:0016722(oxidoreductase activity, oxidizing metal ions)	NA
psu.G.00001201	psu.T.00001201.1	sp|Q84MZ4|TF3A_ARATH	Transcription factor IIIA OS=Arabidopsis thaliana GN=TFIIIA PE=1 SV=1	OMO61335.1	Zinc finger, C2H2 [Corchorus olitorius]	GSVIVT01025855001	C2H2	GO:0003676(nucleic acid binding);GO:0003700(DNA binding transcription factor activity);GO:0003723(RNA binding);GO:0005634(nucleus);GO:0005730(nucleolus);GO:0005737(cytoplasm);GO:0006351(transcription, DNA-templated);GO:0006355(regulation of transcription, DNA-templated);GO:0007275(multicellular organism development);GO:0008097(5S rRNA binding);GO:0008270(zinc ion binding);GO:0046872(metal ion bin…	NA
psu.G.00027085	psu.T.00027085.1	sp|P42849|UMEC_ARMRU	Umecyanin OS=Armoracia rusticana PE=1 SV=1	PSR84521.1	Blue copper protein [Actinidia chinensis var. chinensis]	Zmw_sc06582.1.g00020.1	C2H2	GO:0046658(anchored component of plasma membrane)	NA
psu.G.00028370	psu.T.00028370.1	-	-	XP_021805330.1	leucine-rich repeat extensin-like protein 3 [Prunus avium]	OB06G35370.1	bZIP	GO:0005886(plasma membrane);GO:0009507(chloroplast)	NA
psu.G.00018853	psu.T.00018853.1	sp|Q940V3|U91A1_ARATH	UDP-glycosyltransferase 91A1 OS=Arabidopsis thaliana GN=UGT91A1 PE=2 SV=1	XP_027367323.1	UDP-glycosyltransferase 91A1-like [Abrus precatorius]	PSME_00046249-RA	bHLH	GO:0009813(flavonoid biosynthetic process);GO:0043231(intracellular membrane-bounded organelle);GO:0052696(flavonoid glucuronidation);GO:0080043(quercetin 3-O-glucosyltransferase activity);GO:0080044(quercetin 7-O-glucosyltransferase activity)	NA
psu.G.00019355	psu.T.00019355.1	sp|Q93Z81|CAX3_ARATH	Vacuolar cation/proton exchanger 3 OS=Arabidopsis thaliana GN=CAX3 PE=1 SV=1	XP_012087866.1	vacuolar cation/proton exchanger 3 [Jatropha curcas]	DCAR_013815	ERF	GO:0005515(protein binding);GO:0005773(vacuole);GO:0005774(vacuolar membrane);GO:0006793(phosphorus metabolic process);GO:0006812(cation transport);GO:0006814(sodium ion transport);GO:0006874(cellular calcium ion homeostasis);GO:0006882(cellular zinc ion homeostasis);GO:0009624(response to nematode);GO:0009705(plant-type vacuole membrane);GO:0010351(lithium ion transport);GO:0015368(calcium:catio…	NA
psu.G.00015487	psu.T.00015487.1	-	-	RVX17874.1	putative beta-1,4-xylosyltransferase IRX10L [Vitis vinifera]	-	-	NA	NA
psu.G.00006968	psu.T.00006968.1	sp|Q9FLS0|FB253_ARATH	F-box protein At5g07610 OS=Arabidopsis thaliana GN=At5g07610 PE=2 SV=1	OMO52202.1	hypothetical protein COLO4_37365 [Corchorus olitorius]	EMT08764	B3	GO:0004842(ubiquitin-protein transferase activity);GO:0019005(SCF ubiquitin ligase complex);GO:0031146(SCF-dependent proteasomal ubiquitin-dependent protein catabolic process)	NA
psu.G.00034433	psu.T.00034433.1	sp|P48021|HMDH_CAMAC	3-hydroxy-3-methylglutaryl-coenzyme A reductase OS=Camptotheca acuminata PE=3 SV=1	PSS21830.1	3-hydroxy-3-methylglutaryl-coenzyme A reductase [Actinidia chinensis var. chinensis]	RrC14701_p1	HSF	GO:0004420(hydroxymethylglutaryl-CoA reductase (NADPH) activity);GO:0005778(peroxisomal membrane);GO:0005789(endoplasmic reticulum membrane);GO:0008299(isoprenoid biosynthetic process);GO:0016126(sterol biosynthetic process)	00900(Terpenoid backbone biosynthesis)
psu.G.00009377	psu.T.00009377.1	sp|Q9SXA1|P4KA1_ARATH	Phosphatidylinositol 4-kinase alpha 1 OS=Arabidopsis thaliana GN=PI4KA1 PE=1 SV=2	XP_022148571.1	phosphatidylinositol 4-kinase alpha 1-like [Momordica charantia]	-	-	GO:0004430(1-phosphatidylinositol 4-kinase activity);GO:0005886(plasma membrane)	00562(Inositol phosphate metabolism);04070(Phosphatidylinositol signaling system)
psu.G.00034821	psu.T.00034821.1	sp|C0LGK9|Y2242_ARATH	Probable LRR receptor-like serine/threonine-protein kinase At2g24230 OS=Arabidopsis thaliana GN=At2g24230 PE=2 SV=1	XP_015874215.1	calmodulin-binding receptor kinase CaMRLK isoform X1 [Ziziphus jujuba]	MDP0000261185	FAR1	GO:0004672(protein kinase activity);GO:0004674(protein serine/threonine kinase activity);GO:0005515(protein binding);GO:0005516(calmodulin binding);GO:0005524(ATP binding);GO:0005886(plasma membrane);GO:0006468(protein phosphorylation);GO:0006970(response to osmotic stress);GO:0007169(transmembrane receptor protein tyrosine kinase signaling pathway);GO:0009625(response to insect);GO:0009733(respo…	04075(Plant hormone signal transduction)
psu.G.00031702	psu.T.00031702.1	sp|Q9C7F2|AB14B_ARATH	ABC transporter B family member 14 OS=Arabidopsis thaliana GN=ABCB14 PE=3 SV=1	XP_002279471.2	PREDICTED: ABC transporter B family member 13 isoform X1 [Vitis vinifera]	Zjn_sc00086.1.g02330.1.am.mk	ERF	GO:0016021(integral component of membrane);GO:0042626(ATPase activity, coupled to transmembrane movement of substances);GO:0055085(transmembrane transport)	02010(ABC transporters)
psu.G.00027547	psu.T.00027547.1	sp|Q7XA42|RGA1_SOLBU	Putative disease resistance protein RGA1 OS=Solanum bulbocastanum GN=RGA1 PE=2 SV=2	XP_010654955.1	PREDICTED: putative disease resistance protein RGA3 [Vitis vinifera]	FANhyb_rscf00000379.1.g00008.1	bZIP	GO:0005515(protein binding);GO:0005524(ATP binding);GO:0005576(extracellular region);GO:0006952(defense response);GO:0043531(ADP binding)	NA
psu.G.00027307	psu.T.00027307.1	sp|P37122|C76A2_SOLME	Cytochrome P450 76A2 OS=Solanum melongena GN=CYP76A2 PE=2 SV=1	XP_002283772.1	PREDICTED: cytochrome P450 76A1 [Vitis vinifera]	Sme2.5_00297.1_g00019.1	MYB	GO:0016020(membrane);GO:0016709(oxidoreductase activity, acting on paired donors, with incorporation or reduction of molecular oxygen, NAD(P)H as one donor, and incorporation of one atom of oxygen);GO:0044550(secondary metabolite biosynthetic process)	NA
psu.G.00003853	psu.T.00003853.1	-	-	XP_015898939.1	uncharacterized protein LOC107432335 [Ziziphus jujuba]	Zmw_sc01257.1.g00130.1	SBP	GO:0003674(molecular_function);GO:0005737(cytoplasm);GO:0008150(biological_process)	NA
psu.G.00032260	psu.T.00032260.1	sp|Q9C6L8|ALMT4_ARATH	Aluminum-activated malate transporter 4 OS=Arabidopsis thaliana GN=ALMT4 PE=3 SV=1	XP_023872010.1	aluminum-activated malate transporter 9-like [Quercus suber]	-	-	GO:0009705(plant-type vacuole membrane);GO:0015140(malate transmembrane transporter activity)	NA
psu.G.00029518	psu.T.00029518.1	sp|P51094|UFOG_VITVI	Anthocyanidin 3-O-glucosyltransferase 2 OS=Vitis vinifera GN=UFGT PE=1 SV=2	CBI17777.3	unnamed protein product, partial [Vitis vinifera]	TRIUR3_17264-P1	GRAS	GO:0009813(flavonoid biosynthetic process);GO:0043231(intracellular membrane-bounded organelle);GO:0052696(flavonoid glucuronidation);GO:0080043(quercetin 3-O-glucosyltransferase activity);GO:0080044(quercetin 7-O-glucosyltransferase activity)	00942(Anthocyanin biosynthesis)
psu.G.00012005	psu.T.00012005.1	-	-	-	-	-	-	NA	NA
psu.G.00014644	psu.T.00014644.1	sp|Q6RVV4|TIC32_PEA	Short-chain dehydrogenase TIC 32, chloroplastic OS=Pisum sativum GN=TIC32 PE=1 SV=1	XP_010242297.1	PREDICTED: retinol dehydrogenase 12-like [Nelumbo nucifera]	TRIUR3_22095-P1	C2H2	GO:0005575(cellular_component);GO:0007275(multicellular organism development);GO:0016491(oxidoreductase activity);GO:0055114(oxidation-reduction process)	NA
psu.G.00017279	psu.T.00017279.1	sp|Q9STG2|COPT2_ARATH	Copper transporter 2 OS=Arabidopsis thaliana GN=COPT2 PE=2 SV=1	XP_015886064.1	copper transporter 1-like [Ziziphus jujuba]	407447	GeBP	GO:0005375(copper ion transmembrane transporter activity);GO:0006825(copper ion transport);GO:0015089(high-affinity copper ion transmembrane transporter activity);GO:0016021(integral component of membrane);GO:0035434(copper ion transmembrane transport);GO:0046658(anchored component of plasma membrane);GO:0098705(copper ion import across plasma membrane)	NA
psu.G.00004276	psu.T.00004276.1	sp|Q9SCU9|BGA13_ARATH	Beta-galactosidase 13 OS=Arabidopsis thaliana GN=BGAL13 PE=2 SV=1	XP_002306183.1	beta-galactosidase 13 [Populus trichocarpa]	-	-	GO:0004565(beta-galactosidase activity);GO:0005618(cell wall);GO:0005773(vacuole)	00052(Galactose metabolism);00600(Sphingolipid metabolism);00531(Glycosaminoglycan degradation);00604(Glycosphingolipid biosynthesis - ganglio series);00511(Other glycan degradation)
psu.G.00018018	psu.T.00018018.1	sp|Q9SZ06|EF109_ARATH	Ethylene-responsive transcription factor ERF109 OS=Arabidopsis thaliana GN=ERF109 PE=1 SV=1	XP_015890142.1	ethylene-responsive transcription factor ERF109-like [Ziziphus jujuba]	XP_015890142.1	ERF	GO:0003677(DNA binding);GO:0003700(DNA binding transcription factor activity);GO:0005634(nucleus);GO:0006351(transcription, DNA-templated);GO:0006355(regulation of transcription, DNA-templated);GO:0009873(ethylene-activated signaling pathway);GO:0010087(phloem or xylem histogenesis);GO:0010200(response to chitin);GO:0050832(defense response to fungus);GO:0051301(cell division)	NA
psu.G.00014158	psu.T.00014158.1	-	-	-	-	-	-	NA	NA
psu.G.00034291	psu.T.00034291.1	sp|Q3E8Z8|PME28_ARATH	Putative pectinesterase/pectinesterase inhibitor 28 OS=Arabidopsis thaliana GN=PME28 PE=2 SV=1	XP_009352341.1	PREDICTED: probable pectinesterase/pectinesterase inhibitor 21 [Pyrus x bretschneideri]	Vang03g11510.1	Trihelix	GO:0030599(pectinesterase activity);GO:0046910(pectinesterase inhibitor activity);GO:0071944(cell periphery)	00040(Pentose and glucuronate interconversions)
psu.G.00029217	psu.T.00029217.1	sp|P10290|MYBC_MAIZE	Anthocyanin regulatory C1 protein OS=Zea mays GN=C1 PE=2 SV=1	RVW44110.1	Transcription factor TT2 [Vitis vinifera]	NNU_010651-RA	MYB	GO:0000981(RNA polymerase II transcription factor activity, sequence-specific DNA binding);GO:0001135(transcription factor activity, RNA polymerase II transcription factor recruiting);GO:0003677(DNA binding);GO:0003700(DNA binding transcription factor activity);GO:0005515(protein binding);GO:0005634(nucleus);GO:0006351(transcription, DNA-templated);GO:0006355(regulation of transcription, DNA-temp…	NA
psu.G.00001792	psu.T.00001792.1	sp|Q3E8Z8|PME28_ARATH	Putative pectinesterase/pectinesterase inhibitor 28 OS=Arabidopsis thaliana GN=PME28 PE=2 SV=1	PON93233.1	Pectinesterase inhibitor domain containing protein [Trema orientale]	Vang03g11510.1	Trihelix	GO:0030599(pectinesterase activity);GO:0046910(pectinesterase inhibitor activity);GO:0071944(cell periphery)	00040(Pentose and glucuronate interconversions)
psu.G.00035513	psu.T.00035513.1	sp|P17642|PRS2_SOLTU	Pathogenesis-related protein STH-2 OS=Solanum tuberosum GN=STH-2 PE=2 SV=1	XP_010028229.1	PREDICTED: pathogenesis-related protein STH-21 [Eucalyptus grandis]	-	-	GO:0004864(protein phosphatase inhibitor activity);GO:0005634(nucleus);GO:0005737(cytoplasm);GO:0009738(abscisic acid-activated signaling pathway);GO:0010427(abscisic acid binding);GO:0080163(regulation of protein serine/threonine phosphatase activity)	NA
psu.G.00033332	psu.T.00033332.1	sp|Q8GX86|PME21_ARATH	Probable pectinesterase/pectinesterase inhibitor 21 OS=Arabidopsis thaliana GN=PME21 PE=2 SV=2	XP_015899883.1	probable pectinesterase/pectinesterase inhibitor 21 isoform X1 [Ziziphus jujuba]	Vang03g11510.1	Trihelix	GO:0030599(pectinesterase activity);GO:0046910(pectinesterase inhibitor activity);GO:0071944(cell periphery)	00040(Pentose and glucuronate interconversions)
psu.G.00034991	psu.T.00034991.1	sp|Q43463|RAB7_SOYBN	Ras-related protein Rab7 OS=Glycine max PE=2 SV=1	XP_010261069.1	PREDICTED: ras-related protein Rab7-like isoform X5 [Nelumbo nucifera]	mrna29786.1-v1.0-hybrid	WOX	GO:0003924(GTPase activity);GO:0005525(GTP binding);GO:0005737(cytoplasm);GO:0005774(vacuolar membrane);GO:0005794(Golgi apparatus);GO:0005886(plasma membrane);GO:0006886(intracellular protein transport);GO:0015031(protein transport)	04144(Endocytosis);04145(Phagosome)
psu.G.00023573	psu.T.00023573.1	sp|Q9LJU0|CBL10_ARATH	COBRA-like protein 10 OS=Arabidopsis thaliana GN=COBL10 PE=2 SV=1	OVA11132.1	COBRA [Macleaya cordata]	Sopen01g046240.1	M-type_MADS	GO:0005886(plasma membrane);GO:0010215(cellulose microfibril organization);GO:0016049(cell growth);GO:0031225(anchored component of membrane)	03060(Protein export);04141(Protein processing in endoplasmic reticulum);04145(Phagosome)
psu.G.00000603	psu.T.00000603.1	-	-	XP_006428422.1	uncharacterized protein LOC18039084 [Citrus clementina]	-	-	GO:0003674(molecular_function);GO:0005634(nucleus);GO:0008150(biological_process)	NA
psu.G.00014736	psu.T.00014736.1	-	-	XP_015878630.1	protein RESPONSE TO LOW SULFUR 3-like [Ziziphus jujuba]	-	-	NA	NA
psu.G.00023749	psu.T.00023749.1	sp|Q9M2A0|PMA8_ARATH	ATPase 8, plasma membrane-type OS=Arabidopsis thaliana GN=AHA8 PE=3 SV=1	XP_002263241.1	PREDICTED: ATPase 8, plasma membrane-type [Vitis vinifera]	Lus10040166	GRAS	GO:0005887(integral component of plasma membrane);GO:0008553(proton-exporting ATPase activity, phosphorylative mechanism);GO:0043231(intracellular membrane-bounded organelle);GO:0051453(regulation of intracellular pH);GO:1902600(proton transmembrane transport)	00190(Oxidative phosphorylation)
psu.G.00028367	psu.T.00028367.1	-	-	-	-	Cre03.g145407.t1.1	C3H	NA	NA
psu.G.00030508	psu.T.00030508.1	-	-	-	-	-	-	NA	NA
psu.G.00029140	psu.T.00029140.1	-	-	ACU16705.1	unknown [Glycine max]	Zmw_sc06582.1.g00020.1	C2H2	GO:0046658(anchored component of plasma membrane)	NA
psu.G.00035063	psu.T.00035063.1	sp|P13917|7SB1_SOYBN	Basic 7S globulin OS=Glycine max GN=BG PE=1 SV=2	XP_023911593.1	basic 7S globulin-like [Quercus suber]	Peaxi162Scf00170g01227.1	FAR1	GO:0004190(aspartic-type endopeptidase activity);GO:0006508(proteolysis);GO:0030163(protein catabolic process)	NA
psu.G.00028352	psu.T.00028352.1	sp|Q8L936|CAP16_ARATH	Putative clathrin assembly protein At4g40080 OS=Arabidopsis thaliana GN=At4g40080 PE=2 SV=2	RVX23136.1	putative clathrin assembly protein [Vitis vinifera]	RrC9010_p1	bZIP	GO:0005543(phospholipid binding);GO:0005739(mitochondrion);GO:0005794(Golgi apparatus);GO:0005905(clathrin-coated pit);GO:0006897(endocytosis);GO:0030136(clathrin-coated vesicle)	NA
psu.G.00005283	psu.T.00005283.1	-	-	XP_022770467.1	uncharacterized protein LOC111313884 [Durio zibethinus]	676738414	HSF	GO:0005783(endoplasmic reticulum);GO:0005794(Golgi apparatus);GO:0008150(biological_process);GO:0016021(integral component of membrane);GO:0016740(transferase activity);GO:0016757(transferase activity, transferring glycosyl groups)	00514(Other types of O-glycan biosynthesis)
psu.G.00030270	psu.T.00030270.1	sp|Q9M5X8|NLTP_PRUAV	Non-specific lipid-transfer protein OS=Prunus avium PE=1 SV=1	PON51598.1	Lipid transfer protein/Par allergen [Parasponia andersonii]	Pbr002342.1	ARF	GO:0005576(extracellular region);GO:0005618(cell wall);GO:0006869(lipid transport);GO:0008289(lipid binding);GO:0009414(response to water deprivation);GO:0009737(response to abscisic acid);GO:0016020(membrane);GO:0048046(apoplast)	NA
psu.G.00015056	psu.T.00015056.1	sp|Q9M9P4|HDG8_ARATH	Homeobox-leucine zipper protein HDG8 OS=Arabidopsis thaliana GN=HDG8 PE=2 SV=2	XP_011469296.1	PREDICTED: homeobox-leucine zipper protein HDG11-like [Fragaria vesca subsp. vesca]	Pbr012632.1	HD-ZIP	GO:0003677(DNA binding);GO:0003700(DNA binding transcription factor activity);GO:0005634(nucleus);GO:0006351(transcription, DNA-templated);GO:0006355(regulation of transcription, DNA-templated);GO:0008289(lipid binding)	NA
psu.G.00015816	psu.T.00015816.1	sp|Q3E6Q1|PPR32_ARATH	Pentatricopeptide repeat-containing protein At1g11290, chloroplastic OS=Arabidopsis thaliana GN=PCMP-H40 PE=2 SV=1	RVX18436.1	Pentatricopeptide repeat-containing protein [Vitis vinifera]	MDP0000254227	ERF	GO:0003723(RNA binding);GO:0004519(endonuclease activity);GO:0005739(mitochondrion);GO:0006397(mRNA processing);GO:0008270(zinc ion binding);GO:0009507(chloroplast);GO:0016556(mRNA modification)	NA
psu.G.00007120	psu.T.00007120.1	-	-	-	-	-	-	NA	NA
psu.G.00021604	psu.T.00021604.1	sp|P12062|CB26_PETSP	Chlorophyll a-b binding protein 37, chloroplastic OS=Petunia sp. GN=CAB37 PE=3 SV=1	PRQ52538.1	putative chlorophyll A-B binding protein [Rosa chinensis]	Bradi3g42627.4.p	ERF	GO:0009416(response to light stimulus);GO:0009535(chloroplast thylakoid membrane);GO:0009768(photosynthesis, light harvesting in photosystem I);GO:0009941(chloroplast envelope);GO:0010287(plastoglobule);GO:0016168(chlorophyll binding);GO:0031409(pigment binding)	00196(Photosynthesis - antenna proteins)
psu.G.00026286	psu.T.00026286.1	sp|Q9SHY2|YSL7_ARATH	Probable metal-nicotianamine transporter YSL7 OS=Arabidopsis thaliana GN=YSL7 PE=2 SV=1	XP_018834157.1	PREDICTED: probable metal-nicotianamine transporter YSL7 [Juglans regia]	BGIOSGA009723-PA	FAR1	GO:0005886(plasma membrane);GO:0006857(oligopeptide transport);GO:0016021(integral component of membrane);GO:0022857(transmembrane transporter activity);GO:0055085(transmembrane transport)	NA
psu.G.00021966	psu.T.00021966.1	-	-	-	-	Peinf101Scf00723g01015.1	Nin-like	NA	NA
psu.G.00007022	psu.T.00007022.1	-	-	XP_021283494.1	squamosa promoter-binding-like protein 9 [Herrania umbratica]	Thecc1EG024873t1	SBP	NA	NA
psu.G.00025015	psu.T.00025015.1	-	-	-	-	AHYPO_012657-RA	C3H	NA	NA
psu.G.00028001	psu.T.00028001.1	sp|O64510|PLY6_ARATH	Probable pectate lyase 6 OS=Arabidopsis thaliana GN=At2g02720 PE=2 SV=1	XP_018823005.1	PREDICTED: probable pectate lyase P59 [Juglans regia]	GSMUA_Achr7P08840_001	HD-ZIP	GO:0005886(plasma membrane);GO:0016829(lyase activity);GO:0030570(pectate lyase activity);GO:0045490(pectin catabolic process);GO:0046872(metal ion binding)	00040(Pentose and glucuronate interconversions)
psu.G.00031178	psu.T.00031178.1	sp|P20144|WUN1_SOLTU	Wound-induced protein 1 OS=Solanum tuberosum GN=WUN1 PE=2 SV=1	EOY17640.1	Senescence associated gene 20, putative [Theobroma cacao]	-	-	GO:0003674(molecular_function);GO:0005575(cellular_component);GO:0008150(biological_process)	NA
psu.G.00001427	psu.T.00001427.1	sp|P46690|GASA4_ARATH	Gibberellin-regulated protein 4 OS=Arabidopsis thaliana GN=GASA4 PE=1 SV=2	XP_021297672.1	gibberellin-regulated protein 4 [Herrania umbratica]	Zmw_sc01994.1.g00160.1	ZF-HD	GO:0003674(molecular_function);GO:0005576(extracellular region);GO:0009739(response to gibberellin);GO:0009740(gibberellic acid mediated signaling pathway);GO:0045454(cell redox homeostasis)	00563(Glycosylphosphatidylinositol(GPI)-anchor biosynthesis)
psu.G.00009749	psu.T.00009749.1	sp|Q40392|TMVRN_NICGU	TMV resistance protein N OS=Nicotiana glutinosa GN=N PE=1 SV=1	RVX13319.1	TMV resistance protein N [Vitis vinifera]	Eucgr.H02157.1.p	MYB_related	GO:0005515(protein binding)	NA
psu.G.00020347	psu.T.00020347.1	sp|Q9LQZ7|BBX21_ARATH	B-box zinc finger protein 21 OS=Arabidopsis thaliana GN=BBX21 PE=1 SV=1	XP_010109757.1	B-box zinc finger protein 20 isoform X1 [Morus notabilis]	XP_010109757.1	DBB	GO:0005634(nucleus);GO:0006355(regulation of transcription, DNA-templated);GO:0009640(photomorphogenesis)	NA
psu.G.00004485	psu.T.00004485.1	sp|Q8LPR5|TCP4_ARATH	Transcription factor TCP4 OS=Arabidopsis thaliana GN=TCP4 PE=1 SV=1	GAV75987.1	TCP domain-containing protein [Cephalotus follicularis]	Neem_14419_f_1	TCP	GO:0003677(DNA binding);GO:0003700(DNA binding transcription factor activity);GO:0005515(protein binding);GO:0005634(nucleus);GO:0006351(transcription, DNA-templated);GO:0006355(regulation of transcription, DNA-templated);GO:0009793(embryo development ending in seed dormancy);GO:0009965(leaf morphogenesis);GO:0010150(leaf senescence);GO:0030154(cell differentiation);GO:0045962(positive regulation…	NA
psu.G.00002837	psu.T.00002837.1	-	-	XP_023877699.1	LOW QUALITY PROTEIN: uncharacterized protein LOC111990140 [Quercus suber]	GSMUA_Achr10P15240_001	Nin-like	NA	NA
psu.G.00034074	psu.T.00034074.1	sp|F4JLE5|SFH1_ARATH	Phosphatidylinositol/phosphatidylcholine transfer protein SFH1 OS=Arabidopsis thaliana GN=SFH1 PE=2 SV=1	XP_024166315.1	phosphatidylinositol/phosphatidylcholine transfer protein SFH3 isoform X2 [Rosa chinensis]	mrna15187.1-v1.0-hybrid	bHLH	GO:0005215(transporter activity);GO:0005739(mitochondrion);GO:0006810(transport);GO:0008526(phosphatidylinositol transporter activity);GO:0009932(cell tip growth);GO:0010053(root epidermal cell differentiation);GO:0048768(root hair cell tip growth)	00970(Aminoacyl-tRNA biosynthesis)
psu.G.00028225	psu.T.00028225.1	sp|Q6H9K0|PGLR2_PLAAC	Exopolygalacturonase (Fragment) OS=Platanus acerifolia GN=plaa2 PE=1 SV=1	XP_002272193.1	PREDICTED: exopolygalacturonase [Vitis vinifera]	Lus10003001	MYB	GO:0004650(polygalacturonase activity);GO:0005576(extracellular region);GO:0005975(carbohydrate metabolic process)	00040(Pentose and glucuronate interconversions)
psu.G.00011940	psu.T.00011940.1	sp|P25766|RLGP1_ORYSJ	Ras-related protein RGP1 OS=Oryza sativa subsp. japonica GN=RGP1 PE=2 SV=2	XP_010067891.1	PREDICTED: ras-related protein RABA4c [Eucalyptus grandis]	Lus10023829	bHLH	GO:0005768(endosome)	04144(Endocytosis)
psu.G.00029730	psu.T.00029730.1	-	-	XP_010086936.1	nucleosome assembly protein 1-like 3 isoform X1 [Morus notabilis]	-	-	NA	NA
psu.G.00025758	psu.T.00025758.1	sp|P49730|RIR2_TOBAC	Ribonucleoside-diphosphate reductase small chain OS=Nicotiana tabacum PE=2 SV=1	XP_021658909.1	ribonucleoside-diphosphate reductase small chain [Hevea brasiliensis]	-	-	GO:0004748(ribonucleoside-diphosphate reductase activity, thioredoxin disulfide as acceptor);GO:0005971(ribonucleoside-diphosphate reductase complex);GO:0009263(deoxyribonucleotide biosynthetic process)	00230(Purine metabolism);00240(Pyrimidine metabolism);00480(Glutathione metabolism)
psu.G.00016978	psu.T.00016978.1	sp|Q9LUL2|WAG2_ARATH	Serine/threonine-protein kinase WAG2 OS=Arabidopsis thaliana GN=WAG2 PE=2 SV=1	XP_009354815.1	PREDICTED: serine/threonine-protein kinase WAG1-like [Pyrus x bretschneideri]	Gh_D11G0701	NAC	GO:0004674(protein serine/threonine kinase activity);GO:0005634(nucleus);GO:0005737(cytoplasm);GO:0005886(plasma membrane);GO:0035556(intracellular signal transduction)	NA
psu.G.00016747	psu.T.00016747.1	sp|Q94A08|RFS2_ARATH	Probable galactinol--sucrose galactosyltransferase 2 OS=Arabidopsis thaliana GN=RFS2 PE=2 SV=2	XP_026390358.1	probable galactinol--sucrose galactosyltransferase 2 [Papaver somniferum]	-	-	GO:0003824(catalytic activity);GO:0004553(hydrolase activity, hydrolyzing O-glycosyl compounds);GO:0005737(cytoplasm);GO:0006979(response to oxidative stress);GO:0009506(plasmodesma);GO:0034484(raffinose catabolic process);GO:0047274(galactinol-sucrose galactosyltransferase activity);GO:0052692(raffinose alpha-galactosidase activity);GO:0080167(response to karrikin)	00052(Galactose metabolism)
psu.G.00026268	psu.T.00026268.1	sp|Q93WV5|WRK69_ARATH	Probable WRKY transcription factor 69 OS=Arabidopsis thaliana GN=WRKY69 PE=2 SV=1	RVW85890.1	putative WRKY transcription factor 65 [Vitis vinifera]	Cc05_g08580	WRKY	GO:0003700(DNA binding transcription factor activity);GO:0005634(nucleus);GO:0006351(transcription, DNA-templated);GO:0006355(regulation of transcription, DNA-templated);GO:0043565(sequence-specific DNA binding)	04016(MAPK signaling pathway - plant);04626(Plant-pathogen interaction)
psu.G.00022799	psu.T.00022799.1	-	-	XP_027165914.1	uncharacterized protein LOC113765867 [Coffea eugenioides]	-	-	GO:0008150(biological_process);GO:0016020(membrane)	00620(Pyruvate metabolism)
psu.G.00009571	psu.T.00009571.1	sp|Q7Y201|PME13_ARATH	Probable pectinesterase/pectinesterase inhibitor 13 OS=Arabidopsis thaliana GN=PME13 PE=2 SV=2	XP_022938856.1	pectinesterase [Cucurbita moschata]	MDP0000320566	NAC	GO:0030599(pectinesterase activity);GO:0046910(pectinesterase inhibitor activity);GO:0071944(cell periphery)	00040(Pentose and glucuronate interconversions)
psu.G.00015396	psu.T.00015396.1	sp|F4KEW8|NET4A_ARATH	Protein NETWORKED 4A OS=Arabidopsis thaliana GN=NET4A PE=2 SV=1	XP_018828537.1	PREDICTED: protein NETWORKED 4A-like isoform X1 [Juglans regia]	Gh_D05G2531	bHLH	GO:0005576(extracellular region);GO:0005634(nucleus);GO:0005737(cytoplasm);GO:0005774(vacuolar membrane)	NA
psu.G.00014863	psu.T.00014863.1	sp|C0LGR6|Y4291_ARATH	Probable LRR receptor-like serine/threonine-protein kinase At4g29180 OS=Arabidopsis thaliana GN=At4g29180 PE=2 SV=2	XP_018843215.1	PREDICTED: putative leucine-rich repeat receptor-like serine/threonine-protein kinase At2g19230 [Juglans regia]	EMT05641	FAR1	GO:0005886(plasma membrane);GO:0009506(plasmodesma);GO:0016301(kinase activity);GO:0016310(phosphorylation);GO:0046777(protein autophosphorylation)	NA
psu.G.00032295	psu.T.00032295.1	sp|P10708|CB12_SOLLC	Chlorophyll a-b binding protein 7, chloroplastic OS=Solanum lycopersicum GN=CAB7 PE=3 SV=1	KOM29115.1	hypothetical protein LR48_Vigan635s004000 [Vigna angularis]	Bradi3g42627.4.p	ERF	GO:0009416(response to light stimulus);GO:0009535(chloroplast thylakoid membrane);GO:0009768(photosynthesis, light harvesting in photosystem I);GO:0009941(chloroplast envelope);GO:0010287(plastoglobule);GO:0016168(chlorophyll binding);GO:0031409(pigment binding)	00196(Photosynthesis - antenna proteins)
psu.G.00018736	psu.T.00018736.1	-	-	RXI04370.1	hypothetical protein DVH24_038644 [Malus domestica]	-	-	NA	NA
psu.G.00034926	psu.T.00034926.1	-	-	RXH86960.1	hypothetical protein DVH24_022233 [Malus domestica]	Tp57577_TGAC_v2_mRNA27146	bZIP	GO:0003674(molecular_function);GO:0005737(cytoplasm)	NA
psu.G.00007322	psu.T.00007322.1	sp|Q9C7W2|ERF61_ARATH	Ethylene-responsive transcription factor ERF061 OS=Arabidopsis thaliana GN=ERF061 PE=2 SV=1	XP_002270561.2	PREDICTED: ethylene-responsive transcription factor ERF061 [Vitis vinifera]	SapurV1A.0035s0570.1.p	ERF	GO:0003677(DNA binding);GO:0003700(DNA binding transcription factor activity);GO:0005634(nucleus);GO:0006351(transcription, DNA-templated);GO:0006355(regulation of transcription, DNA-templated);GO:0009873(ethylene-activated signaling pathway);GO:0010200(response to chitin)	NA
psu.G.00027714	psu.T.00027714.1	sp|Q00624|ASOL_BRANA	L-ascorbate oxidase homolog OS=Brassica napus GN=Bp10 PE=2 SV=1	XP_026414331.1	L-ascorbate oxidase homolog [Papaver somniferum]	Rsa1.0_03034.1_g00001.1	ERF	GO:0005507(copper ion binding);GO:0009505(plant-type cell wall);GO:0009506(plasmodesma);GO:0016722(oxidoreductase activity, oxidizing metal ions)	00053(Ascorbate and aldarate metabolism)
psu.G.00015534	psu.T.00015534.1	sp|Q9ZQX6|ETOL1_ARATH	ETO1-like protein 1 OS=Arabidopsis thaliana GN=EOL1 PE=1 SV=1	XP_002280519.2	PREDICTED: ETO1-like protein 1 [Vitis vinifera]	676755576	bHLH	GO:0005515(protein binding);GO:0005634(nucleus);GO:0009873(ethylene-activated signaling pathway);GO:0010364(regulation of ethylene biosynthetic process);GO:0016567(protein ubiquitination)	NA
psu.G.00010884	psu.T.00010884.1	sp|F8WKW0|UGT1_GARJA	Crocetin glucosyltransferase, chloroplastic OS=Gardenia jasminoides GN=UGT75L6 PE=1 SV=1	ALX35999.1	5-glucosyltransferase 1, partial [Paeonia lutea]	Sme2.5_06310.1_g00004.1	WRKY	GO:0009813(flavonoid biosynthetic process);GO:0043231(intracellular membrane-bounded organelle);GO:0052696(flavonoid glucuronidation);GO:0080043(quercetin 3-O-glucosyltransferase activity);GO:0080044(quercetin 7-O-glucosyltransferase activity)	NA
psu.G.00033155	psu.T.00033155.1	sp|P37122|C76A2_SOLME	Cytochrome P450 76A2 OS=Solanum melongena GN=CYP76A2 PE=2 SV=1	AIW00679.1	flavonoid 3',5'-hydroxylase, partial [Paeonia lactiflora]	RrC1570_p1	bHLH	GO:0016020(membrane);GO:0016709(oxidoreductase activity, acting on paired donors, with incorporation or reduction of molecular oxygen, NAD(P)H as one donor, and incorporation of one atom of oxygen);GO:0044550(secondary metabolite biosynthetic process)	NA
psu.G.00023955	psu.T.00023955.1	-	-	PKI43114.1	hypothetical protein CRG98_036493 [Punica granatum]	-	-	NA	NA
psu.G.00022337	psu.T.00022337.1	sp|Q9LPR6|TET11_ARATH	Tetraspanin-11 OS=Arabidopsis thaliana GN=TET11 PE=2 SV=1	XP_010663513.1	PREDICTED: tetraspanin-8 [Vitis vinifera]	-	-	GO:0003674(molecular_function);GO:0005576(extracellular region);GO:0007568(aging);GO:0016021(integral component of membrane)	NA
psu.G.00008527	psu.T.00008527.1	-	-	RDX85675.1	putative E3 ubiquitin-protein ligase LIN-1, partial [Mucuna pruriens]	-	-	NA	NA
psu.G.00013606	psu.T.00013606.1	-	-	-	-	-	-	NA	NA
psu.G.00002764	psu.T.00002764.1	sp|Q9FLN0|GLIP1_ARATH	GDSL esterase/lipase 1 OS=Arabidopsis thaliana GN=GLIP1 PE=1 SV=1	XP_023892848.1	GDSL esterase/lipase 4-like [Quercus suber]	-	-	GO:0005576(extracellular region);GO:0005615(extracellular space);GO:0009620(response to fungus);GO:0009627(systemic acquired resistance);GO:0009751(response to salicylic acid);GO:0009817(defense response to fungus, incompatible interaction);GO:0009866(induced systemic resistance, ethylene mediated signaling pathway);GO:0009871(jasmonic acid and ethylene-dependent systemic resistance, ethylene med…	NA
psu.G.00021022	psu.T.00021022.1	sp|Q9FH03|BGL12_ARATH	Beta-glucosidase 12 OS=Arabidopsis thaliana GN=BGLU12 PE=2 SV=1	XP_007131972.1	hypothetical protein PHAVU_011G055900g [Phaseolus vulgaris]	676737120	NF-YC	GO:0008422(beta-glucosidase activity);GO:0009651(response to salt stress);GO:0009725(response to hormone);GO:0019762(glucosinolate catabolic process)	00500(Starch and sucrose metabolism);00460(Cyanoamino acid metabolism);00940(Phenylpropanoid biosynthesis)
psu.G.00001298	psu.T.00001298.1	-	-	XP_015874979.1	protein unc-13 homolog [Ziziphus jujuba]	-	-	GO:0003674(molecular_function);GO:0005739(mitochondrion);GO:0008150(biological_process)	NA
psu.G.00008642	psu.T.00008642.1	sp|O64973|RPS5_ARATH	Disease resistance protein RPS5 OS=Arabidopsis thaliana GN=RPS5 PE=1 SV=2	CBI33425.3	unnamed protein product, partial [Vitis vinifera]	Bv3_064600_wiae.t1	WRKY	GO:0000166(nucleotide binding);GO:0005515(protein binding);GO:0005524(ATP binding);GO:0005622(intracellular);GO:0005886(plasma membrane);GO:0006952(defense response);GO:0008219(cell death);GO:0009626(plant-type hypersensitive response);GO:0009816(defense response to bacterium, incompatible interaction);GO:0038023(signaling receptor activity);GO:0042802(identical protein binding);GO:0043531(ADP bi…	04626(Plant-pathogen interaction)
psu.G.00030324	psu.T.00030324.1	sp|B6VJS4|ROMT_VITVI	Trans-resveratrol di-O-methyltransferase OS=Vitis vinifera GN=ROMT PE=1 SV=2	RVX09504.1	Trans-resveratrol di-O-methyltransferase [Vitis vinifera]	-	-	GO:0008171(O-methyltransferase activity);GO:0008757(S-adenosylmethionine-dependent methyltransferase activity);GO:0019438(aromatic compound biosynthetic process)	00945(Stilbenoid, diarylheptanoid and gingerol biosynthesis)
psu.G.00028975	psu.T.00028975.1	sp|Q9LMJ1|CHX14_ARATH	Cation/H(+) antiporter 14 OS=Arabidopsis thaliana GN=CHX14 PE=2 SV=1	XP_018828495.1	PREDICTED: cation/H(+) antiporter 14-like [Juglans regia]	-	-	GO:0005451(monovalent cation:proton antiporter activity);GO:0006885(regulation of pH);GO:0012505(endomembrane system)	NA
psu.G.00020487	psu.T.00020487.1	-	-	-	-	-	-	NA	NA
psu.G.00022771	psu.T.00022771.1	sp|Q9LVG4|APRR3_ARATH	Two-component response regulator-like APRR3 OS=Arabidopsis thaliana GN=APRR3 PE=1 SV=1	XP_022962991.1	two-component response regulator-like APRR7 isoform X2 [Cucurbita moschata]	-	-	GO:0000156(phosphorelay response regulator activity);GO:0000160(phosphorelay signal transduction system);GO:0003677(DNA binding);GO:0005634(nucleus);GO:0005739(mitochondrion);GO:0006351(transcription, DNA-templated);GO:0006355(regulation of transcription, DNA-templated);GO:0007623(circadian rhythm);GO:0009266(response to temperature stimulus);GO:0010017(red or far-red light signaling pathway);GO:…	04712(Circadian rhythm - plant)
psu.G.00027525	psu.T.00027525.1	sp|P13447|LAT52_SOLLC	Anther-specific protein LAT52 OS=Solanum lycopersicum GN=LAT52 PE=2 SV=1	XP_010277041.1	PREDICTED: anther-specific protein LAT52 [Nelumbo nucifera]	Sme2.5_05928.1_g00003.1	EIL	GO:0003674(molecular_function);GO:0005576(extracellular region);GO:0005615(extracellular space);GO:0008150(biological_process)	03050(Proteasome)
psu.G.00022995	psu.T.00022995.1	sp|Q9MA60|FH11_ARATH	Formin-like protein 11 OS=Arabidopsis thaliana GN=FH11 PE=2 SV=1	XP_021673495.1	formin-like protein 11 [Hevea brasiliensis]	Do000506.1	HD-ZIP	GO:0003779(actin binding);GO:0005576(extracellular region);GO:0016021(integral component of membrane)	NA
psu.G.00025016	psu.T.00025016.1	sp|Q9LJ64|PLRX1_ARATH	Pollen-specific leucine-rich repeat extensin-like protein 1 OS=Arabidopsis thaliana GN=PEX1 PE=2 SV=1	GAV90729.1	LRR_8 domain-containing protein, partial [Cephalotus follicularis]	676753166	M-type_MADS	GO:0005199(structural constituent of cell wall);GO:0005576(extracellular region);GO:0005618(cell wall);GO:0005634(nucleus);GO:0009860(pollen tube growth);GO:0071555(cell wall organization)	NA
psu.G.00028835	psu.T.00028835.1	sp|Q9FME8|OPT4_ARATH	Oligopeptide transporter 4 OS=Arabidopsis thaliana GN=OPT4 PE=1 SV=1	XP_010029951.1	PREDICTED: oligopeptide transporter 4 [Eucalyptus grandis]	PSME_00043819-RA	M-type_MADS	GO:0005887(integral component of plasma membrane);GO:0006857(oligopeptide transport);GO:0015031(protein transport);GO:0016020(membrane);GO:0035673(oligopeptide transmembrane transporter activity);GO:0080167(response to karrikin)	NA
psu.G.00024773	psu.T.00024773.1	sp|Q9LT15|STP10_ARATH	Sugar transport protein 10 OS=Arabidopsis thaliana GN=STP10 PE=2 SV=1	XP_010253802.1	PREDICTED: sugar transport protein 4 [Nelumbo nucifera]	Bv5_101120_supk.t1	ERF	GO:0005351(carbohydrate:proton symporter activity);GO:0005355(glucose transmembrane transporter activity);GO:0005887(integral component of plasma membrane);GO:0046323(glucose import)	NA
psu.G.00012961	psu.T.00012961.1	sp|Q9FE06|EXOL2_ARATH	Protein EXORDIUM-like 2 OS=Arabidopsis thaliana GN=EXL2 PE=2 SV=1	XP_010250255.1	PREDICTED: protein EXORDIUM-like 2 [Nelumbo nucifera]	MDP0000574942	MYB	GO:0003674(molecular_function);GO:0005615(extracellular space);GO:0005618(cell wall);GO:0005794(Golgi apparatus);GO:0005829(cytosol);GO:0008150(biological_process);GO:0009505(plant-type cell wall);GO:0009506(plasmodesma);GO:0009507(chloroplast);GO:0048046(apoplast)	NA
psu.G.00030750	psu.T.00030750.1	sp|P32295|ARG7_VIGRR	Indole-3-acetic acid-induced protein ARG7 OS=Vigna radiata var. radiata GN=ARG7 PE=2 SV=1	XP_002275644.1	PREDICTED: uncharacterized protein LOC100266455 [Vitis vinifera]	GRMZM5G899865_P01	bHLH	GO:0005515(protein binding);GO:0005516(calmodulin binding);GO:0005634(nucleus);GO:0005777(peroxisome);GO:0009733(response to auxin)	04075(Plant hormone signal transduction)
psu.G.00035085	psu.T.00035085.1	sp|Q9SCU9|BGA13_ARATH	Beta-galactosidase 13 OS=Arabidopsis thaliana GN=BGAL13 PE=2 SV=1	XP_024017347.1	beta-galactosidase 11 [Morus notabilis]	676751308	LBD	GO:0004565(beta-galactosidase activity);GO:0005618(cell wall);GO:0005773(vacuole)	00052(Galactose metabolism);00600(Sphingolipid metabolism);00531(Glycosaminoglycan degradation);00604(Glycosphingolipid biosynthesis - ganglio series);00511(Other glycan degradation)
psu.G.00025364	psu.T.00025364.1	sp|Q9LI74|CHUP1_ARATH	Protein CHUP1, chloroplastic OS=Arabidopsis thaliana GN=CHUP1 PE=1 SV=1	XP_002281154.2	PREDICTED: protein CHUP1, chloroplastic [Vitis vinifera]	Tp1g05870	MYB_related	GO:0009658(chloroplast organization);GO:0009707(chloroplast outer membrane)	NA
psu.G.00034222	psu.T.00034222.1	sp|Q9LYS2|AB10C_ARATH	ABC transporter C family member 10 OS=Arabidopsis thaliana GN=ABCC10 PE=2 SV=2	XP_002297990.2	ABC transporter C family member 10 [Populus trichocarpa]	RrC2480_p5	HSF	GO:0000325(plant-type vacuole);GO:0005524(ATP binding);GO:0005774(vacuolar membrane);GO:0005886(plasma membrane);GO:0008559(xenobiotic transmembrane transporting ATPase activity);GO:0016021(integral component of membrane);GO:0042626(ATPase activity, coupled to transmembrane movement of substances);GO:0055085(transmembrane transport)	02010(ABC transporters)
psu.G.00017277	psu.T.00017277.1	sp|Q8LK56|DME_ARATH	Transcriptional activator DEMETER OS=Arabidopsis thaliana GN=DME PE=1 SV=2	XP_023870542.1	transcriptional activator DEMETER-like [Quercus suber]	Thecc1EG011985t1	C2H2	GO:0003677(DNA binding);GO:0003906(DNA-(apurinic or apyrimidinic site) lyase activity);GO:0005634(nucleus);GO:0006284(base-excision repair);GO:0006306(DNA methylation);GO:0006349(regulation of gene expression by genetic imprinting);GO:0006351(transcription, DNA-templated);GO:0006355(regulation of transcription, DNA-templated);GO:0009793(embryo development ending in seed dormancy);GO:0019104(DNA N…	NA
psu.G.00024864	psu.T.00024864.1	sp|Q8L518|CK2_ARATH	Probable choline kinase 2 OS=Arabidopsis thaliana GN=At1g74320 PE=2 SV=1	XP_008446988.1	PREDICTED: probable choline kinase 2 [Cucumis melo]	DCAR_014738	HD-ZIP	GO:0004103(choline kinase activity);GO:0005524(ATP binding);GO:0005737(cytoplasm);GO:0016310(phosphorylation)	00564(Glycerophospholipid metabolism)
psu.G.00026435	psu.T.00026435.1	sp|Q9S758|SPL5_ARATH	Squamosa promoter-binding-like protein 5 OS=Arabidopsis thaliana GN=SPL5 PE=2 SV=1	AKI81621.1	squamosa promoter binding-like protein [Paeonia suffruticosa]	XP_015868798.1	SBP	GO:0003677(DNA binding);GO:0003700(DNA binding transcription factor activity);GO:0005634(nucleus);GO:0005737(cytoplasm);GO:0006351(transcription, DNA-templated);GO:0006355(regulation of transcription, DNA-templated);GO:0010321(regulation of vegetative phase change);GO:0046872(metal ion binding)	04075(Plant hormone signal transduction)
psu.G.00020630	psu.T.00020630.1	sp|F4IJK1|NET2D_ARATH	Protein NETWORKED 2D OS=Arabidopsis thaliana GN=NET2D PE=3 SV=1	XP_019074078.1	PREDICTED: LOW QUALITY PROTEIN: protein NETWORKED 2D [Vitis vinifera]	678331548	M-type_MADS	GO:0005886(plasma membrane)	NA
psu.G.00006242	psu.T.00006242.1	-	-	ADT80797.1	dehydrin [Paeonia suffruticosa]	Oropetium_20150105_06388A	C2H2	NA	NA
psu.G.00014459	psu.T.00014459.1	sp|Q9SIT5|CHX15_ARATH	Cation/H(+) antiporter 15 OS=Arabidopsis thaliana GN=CHX15 PE=2 SV=1	XP_002262677.2	PREDICTED: cation/H(+) antiporter 15 [Vitis vinifera]	-	-	GO:0005451(monovalent cation:proton antiporter activity);GO:0006885(regulation of pH);GO:0012505(endomembrane system)	NA
psu.G.00030632	psu.T.00030632.1	sp|P17642|PRS2_SOLTU	Pathogenesis-related protein STH-2 OS=Solanum tuberosum GN=STH-2 PE=2 SV=1	XP_010028227.1	PREDICTED: pathogenesis-related protein STH-21 [Eucalyptus grandis]	-	-	GO:0004864(protein phosphatase inhibitor activity);GO:0005634(nucleus);GO:0005737(cytoplasm);GO:0009738(abscisic acid-activated signaling pathway);GO:0010427(abscisic acid binding);GO:0080163(regulation of protein serine/threonine phosphatase activity)	NA
psu.G.00029750	psu.T.00029750.1	sp|Q9C5M8|PLY18_ARATH	Probable pectate lyase 18 OS=Arabidopsis thaliana GN=At4g24780 PE=2 SV=2	XP_010250930.1	PREDICTED: probable pectate lyase 5 [Nelumbo nucifera]	Pbr039133.1	AP2	GO:0005576(extracellular region);GO:0009624(response to nematode);GO:0016020(membrane);GO:0016829(lyase activity);GO:0030570(pectate lyase activity);GO:0045490(pectin catabolic process);GO:0046872(metal ion binding)	00040(Pentose and glucuronate interconversions)
psu.G.00000033	psu.T.00000033.1	sp|Q9LTW9|FLA14_ARATH	Fasciclin-like arabinogalactan protein 14 OS=Arabidopsis thaliana GN=FLA14 PE=2 SV=1	PIA26169.1	hypothetical protein AQUCO_09600020v1 [Aquilegia coerulea]	GSVIVT01030085001	NF-YB	GO:0003674(molecular_function);GO:0005886(plasma membrane);GO:0031225(anchored component of membrane)	NA
psu.G.00033384	psu.T.00033384.1	sp|Q38956|DTX29_ARATH	Protein DETOXIFICATION 29 OS=Arabidopsis thaliana GN=DTX29 PE=1 SV=1	AHI48503.1	multidrug and toxic extrusion transporter [Vaccinium corymbosum]	TRIUR3_11943-P1	ERF	GO:0006855(drug transmembrane transport)	NA
psu.G.00011412	psu.T.00011412.1	sp|Q9SV07|ASAT1_ARATH	Acyl-CoA--sterol O-acyltransferase 1 OS=Arabidopsis thaliana GN=ASAT1 PE=1 SV=1	XP_022714444.1	acyl-CoA--sterol O-acyltransferase 1-like [Durio zibethinus]	-	-	GO:0005515(protein binding);GO:0008374(O-acyltransferase activity);GO:0009507(chloroplast);GO:0016021(integral component of membrane);GO:0016127(sterol catabolic process);GO:0016746(transferase activity, transferring acyl groups);GO:0034434(sterol esterification)	NA
psu.G.00024502	psu.T.00024502.1	sp|Q39472|IDI1_CLABR	Isopentenyl-diphosphate Delta-isomerase I OS=Clarkia breweri GN=IPI1 PE=2 SV=2	ONI05200.1	hypothetical protein PRUPE_6G361700 [Prunus persica]	-	-	GO:0004452(isopentenyl-diphosphate delta-isomerase activity);GO:0005829(cytosol);GO:0008299(isoprenoid biosynthetic process);GO:0009240(isopentenyl diphosphate biosynthetic process);GO:0009507(chloroplast);GO:0009536(plastid);GO:0015979(photosynthesis);GO:0015995(chlorophyll biosynthetic process);GO:0016787(hydrolase activity);GO:0046872(metal ion binding);GO:0050992(dimethylallyl diphosphate bio…	00900(Terpenoid backbone biosynthesis)
psu.G.00034811	psu.T.00034811.1	sp|Q38910|XTH23_ARATH	Probable xyloglucan endotransglucosylase/hydrolase protein 23 OS=Arabidopsis thaliana GN=XTH23 PE=2 SV=1	CAN80250.1	hypothetical protein VITISV_036640 [Vitis vinifera]	Cotton_A_39858_BGI-A2_v1.0	ERF	GO:0004553(hydrolase activity, hydrolyzing O-glycosyl compounds);GO:0005576(extracellular region);GO:0005618(cell wall);GO:0005794(Golgi apparatus);GO:0010411(xyloglucan metabolic process);GO:0016762(xyloglucan:xyloglucosyl transferase activity);GO:0016798(hydrolase activity, acting on glycosyl bonds);GO:0042546(cell wall biogenesis);GO:0048046(apoplast);GO:0071555(cell wall organization)	04075(Plant hormone signal transduction)
psu.G.00026036	psu.T.00026036.1	sp|Q9XGN4|GOLS1_AJURE	Galactinol synthase 1 OS=Ajuga reptans GN=GOLS1 PE=1 SV=1	XP_011034124.1	PREDICTED: galactinol synthase 1-like [Populus euphratica]	-	-	GO:0008152(metabolic process);GO:0010325(raffinose family oligosaccharide biosynthetic process);GO:0047216(inositol 3-alpha-galactosyltransferase activity);GO:0052576(carbohydrate storage);GO:0070417(cellular response to cold)	00052(Galactose metabolism)
psu.G.00002864	psu.T.00002864.1	sp|Q652J4|HAK13_ORYSJ	Probable potassium transporter 13 OS=Oryza sativa subsp. japonica GN=HAK13 PE=2 SV=1	XP_021828581.1	probable potassium transporter 13 isoform X2 [Prunus avium]	27791.m000083	NF-X1	GO:0015079(potassium ion transmembrane transporter activity);GO:0016020(membrane)	NA
psu.G.00011915	psu.T.00011915.1	sp|Q7PC84|AB39G_ARATH	ABC transporter G family member 39 OS=Arabidopsis thaliana GN=ABCG39 PE=3 SV=1	XP_010049726.1	PREDICTED: pleiotropic drug resistance protein 2 [Eucalyptus grandis]	Rsa1.0_03996.1_g00001.1	MYB_related	GO:0005886(plasma membrane);GO:0016021(integral component of membrane);GO:0042626(ATPase activity, coupled to transmembrane movement of substances)	NA
psu.G.00032336	psu.T.00032336.1	sp|P43187|ALLB3_BETPN	Calcium-binding allergen Bet v 3 OS=Betula pendula GN=BETVIII PE=1 SV=1	XP_002531819.1	calcium-binding allergen Bet v 3 [Ricinus communis]	MDP0000259867	FAR1	GO:0005509(calcium ion binding)	04626(Plant-pathogen interaction)
psu.G.00031036	psu.T.00031036.1	sp|Q3E6P4|FB95_ARATH	F-box protein At2g02240 OS=Arabidopsis thaliana GN=At2g02240 PE=2 SV=1	XP_010241130.1	PREDICTED: putative F-box protein PP2-B12 isoform X2 [Nelumbo nucifera]	Tp57577_TGAC_v2_mRNA19884	GRAS	GO:0003674(molecular_function);GO:0005634(nucleus);GO:0009793(embryo development ending in seed dormancy)	NA
psu.G.00002622	psu.T.00002622.1	sp|Q8GX86|PME21_ARATH	Probable pectinesterase/pectinesterase inhibitor 21 OS=Arabidopsis thaliana GN=PME21 PE=2 SV=2	PON61939.1	Pectinesterase inhibitor domain containing protein [Parasponia andersonii]	Vang03g11510.1	Trihelix	GO:0030599(pectinesterase activity);GO:0046910(pectinesterase inhibitor activity);GO:0071944(cell periphery)	00040(Pentose and glucuronate interconversions)
psu.G.00012069	psu.T.00012069.1	sp|Q9LXV0|U92A1_ARATH	UDP-glycosyltransferase 92A1 OS=Arabidopsis thaliana GN=UGT92A1 PE=2 SV=1	XP_023890822.1	LOW QUALITY PROTEIN: UDP-glycosyltransferase 92A1-like [Quercus suber]	Tp57577_TGAC_v2_mRNA33215	bHLH	GO:0008194(UDP-glycosyltransferase activity);GO:0009813(flavonoid biosynthetic process);GO:0043231(intracellular membrane-bounded organelle);GO:0052696(flavonoid glucuronidation)	NA
psu.G.00007221	psu.T.00007221.1	sp|Q9M0G7|MIK1_ARATH	MDIS1-interacting receptor like kinase 1 OS=Arabidopsis thaliana GN=MIK1 PE=1 SV=1	RVX19416.1	MDIS1-interacting receptor like kinase 1 [Vitis vinifera]	Achn335281	NAC	GO:0004672(protein kinase activity);GO:0004674(protein serine/threonine kinase activity);GO:0005515(protein binding);GO:0005524(ATP binding);GO:0005886(plasma membrane);GO:0006468(protein phosphorylation);GO:0007169(transmembrane receptor protein tyrosine kinase signaling pathway);GO:0009506(plasmodesma);GO:0010067(procambium histogenesis);GO:0010087(phloem or xylem histogenesis);GO:0010183(polle…	NA
psu.G.00021246	psu.T.00021246.1	-	-	XP_015874926.1	protein DMP4 [Ziziphus jujuba]	PEQU_11099	NAC	GO:0003674(molecular_function);GO:0005739(mitochondrion);GO:0009705(plant-type vacuole membrane);GO:0009838(abscission);GO:0016021(integral component of membrane);GO:0090693(plant organ senescence)	NA
psu.G.00017753	psu.T.00017753.1	sp|O22815|MLO5_ARATH	MLO-like protein 5 OS=Arabidopsis thaliana GN=MLO5 PE=2 SV=1	XP_010663996.1	PREDICTED: MLO-like protein 9 [Vitis vinifera]	CCG006186.1	ARF	GO:0005886(plasma membrane);GO:0006952(defense response)	NA
psu.G.00008482	psu.T.00008482.1	sp|Q00624|ASOL_BRANA	L-ascorbate oxidase homolog OS=Brassica napus GN=Bp10 PE=2 SV=1	PRQ47832.1	putative L-ascorbate oxidase [Rosa chinensis]	-	-	GO:0005507(copper ion binding);GO:0009505(plant-type cell wall);GO:0009506(plasmodesma);GO:0016722(oxidoreductase activity, oxidizing metal ions)	NA
psu.G.00000979	psu.T.00000979.1	-	-	XP_002273308.1	PREDICTED: uncharacterized protein LOC100241419 [Vitis vinifera]	-	-	GO:0003674(molecular_function);GO:0005575(cellular_component);GO:0008150(biological_process)	NA
psu.G.00002534	psu.T.00002534.1	sp|Q7Y201|PME13_ARATH	Probable pectinesterase/pectinesterase inhibitor 13 OS=Arabidopsis thaliana GN=PME13 PE=2 SV=2	XP_018716326.1	PREDICTED: pectinesterase-like [Eucalyptus grandis]	Vang03g11510.1	Trihelix	GO:0030599(pectinesterase activity);GO:0046910(pectinesterase inhibitor activity);GO:0071944(cell periphery)	00040(Pentose and glucuronate interconversions)
psu.G.00008365	psu.T.00008365.1	-	-	-	-	Sp_123140_ronx.t2	C3H	NA	NA
psu.G.00020842	psu.T.00020842.1	-	-	-	-	-	-	NA	NA
psu.G.00033130	psu.T.00033130.1	-	-	RVX04227.1	Phosphatidylinositol 4-kinase gamma 4 [Vitis vinifera]	-	-	NA	NA
psu.G.00019787	psu.T.00019787.1	sp|Q9FH80|BAM8_ARATH	Beta-amylase 8 OS=Arabidopsis thaliana GN=BAM8 PE=2 SV=1	RVX02109.1	Beta-amylase 8 [Vitis vinifera]	evm.model.supercontig_24.41	BES1	GO:0000272(polysaccharide catabolic process);GO:0003700(DNA binding transcription factor activity);GO:0005515(protein binding);GO:0005634(nucleus);GO:0005737(cytoplasm);GO:0016161(beta-amylase activity);GO:0048831(regulation of shoot system development);GO:0102229(amylopectin maltohydrolase activity)	04075(Plant hormone signal transduction)
psu.G.00005539	psu.T.00005539.1	-	-	XP_002301497.1	uncharacterized protein LOC7460440 [Populus trichocarpa]	-	-	GO:0003674(molecular_function);GO:0008150(biological_process)	NA
psu.G.00004515	psu.T.00004515.1	-	-	XP_021298697.1	protein UNUSUAL FLORAL ORGANS-like [Herrania umbratica]	-	-	GO:0004842(ubiquitin-protein transferase activity);GO:0019005(SCF ubiquitin ligase complex);GO:0031146(SCF-dependent proteasomal ubiquitin-dependent protein catabolic process)	NA
psu.G.00029863	psu.T.00029863.1	-	-	XP_002306717.1	uncharacterized protein LOC7469242 [Populus trichocarpa]	Neem_1766_f_3	C2H2	GO:0003674(molecular_function);GO:0005634(nucleus);GO:0008150(biological_process)	NA
psu.G.00032931	psu.T.00032931.1	sp|P61827|DRE2G_ARATH	Dehydration-responsive element-binding protein 2G OS=Arabidopsis thaliana GN=DREB2G PE=2 SV=1	RVX11319.1	Dehydration-responsive element-binding protein 2G [Vitis vinifera]	XP_008218369.1	ERF	GO:0003677(DNA binding);GO:0003700(DNA binding transcription factor activity);GO:0005515(protein binding);GO:0005634(nucleus);GO:0006351(transcription, DNA-templated);GO:0006355(regulation of transcription, DNA-templated)	NA
psu.G.00005870	psu.T.00005870.1	sp|O65581|ALFC5_ARATH	Fructose-bisphosphate aldolase 5, cytosolic OS=Arabidopsis thaliana GN=FBA5 PE=1 SV=1	KDO37191.1	hypothetical protein CISIN_1g016748mg [Citrus sinensis]	Csa06g039080.1	ERF	GO:0004332(fructose-bisphosphate aldolase activity);GO:0005515(protein binding);GO:0005737(cytoplasm);GO:0005829(cytosol);GO:0006094(gluconeogenesis);GO:0006096(glycolytic process);GO:0009507(chloroplast)	00010(Glycolysis / Gluconeogenesis);00030(Pentose phosphate pathway);00051(Fructose and mannose metabolism);00710(Carbon fixation in photosynthetic organisms)
psu.G.00024307	psu.T.00024307.1	sp|Q67A25|NCS_THLFG	S-norcoclaurine synthase OS=Thalictrum flavum subsp. glaucum PE=1 SV=1	RWR89693.1	Bet v I domain-containing protein [Cinnamomum micranthum f. kanehirae]	-	-	GO:0004864(protein phosphatase inhibitor activity);GO:0005634(nucleus);GO:0005737(cytoplasm);GO:0009738(abscisic acid-activated signaling pathway);GO:0010427(abscisic acid binding);GO:0080163(regulation of protein serine/threonine phosphatase activity)	NA
psu.G.00034400	psu.T.00034400.1	sp|Q9SUI5|PSAK_ARATH	Photosystem I reaction center subunit psaK, chloroplastic OS=Arabidopsis thaliana GN=PSAK PE=2 SV=2	XP_022035069.1	photosystem I reaction center subunit psaK, chloroplastic-like [Helianthus annuus]	-	-	GO:0009507(chloroplast);GO:0009522(photosystem I);GO:0009534(chloroplast thylakoid);GO:0009535(chloroplast thylakoid membrane);GO:0009579(thylakoid);GO:0015979(photosynthesis);GO:0016020(membrane);GO:0016021(integral component of membrane);GO:0016168(chlorophyll binding)	00195(Photosynthesis)
psu.G.00010233	psu.T.00010233.1	sp|Q9FJ81|CCB2_ARATH	Protein COFACTOR ASSEMBLY OF COMPLEX C SUBUNIT B CCB2, chloroplastic OS=Arabidopsis thaliana GN=CCB2 PE=1 SV=1	XP_021691372.1	protein COFACTOR ASSEMBLY OF COMPLEX C SUBUNIT B CCB2, chloroplastic isoform X2 [Hevea brasiliensis]	Sp_047100_zuho.t2	B3	GO:0003674(molecular_function);GO:0009507(chloroplast);GO:0009535(chloroplast thylakoid membrane);GO:0010190(cytochrome b6f complex assembly);GO:0016021(integral component of membrane)	NA
psu.G.00030020	psu.T.00030020.1	sp|Q9ZVP8|NAC35_ARATH	NAC domain-containing protein 35 OS=Arabidopsis thaliana GN=NAC035 PE=1 SV=2	XP_018849198.1	PREDICTED: NAC domain-containing protein 35-like [Juglans regia]	maker-scaffold02051-augustus-gene-0.10-mRNA-1	NAC	GO:0003700(DNA binding transcription factor activity);GO:0005634(nucleus);GO:0007275(multicellular organism development);GO:0009965(leaf morphogenesis);GO:0010200(response to chitin);GO:0045792(negative regulation of cell size);GO:0048281(inflorescence morphogenesis)	03013(RNA transport);03015(mRNA surveillance pathway);03018(RNA degradation)
psu.G.00005223	psu.T.00005223.1	sp|Q9SUU1|BOR7_ARATH	Probable boron transporter 7 OS=Arabidopsis thaliana GN=BOR7 PE=2 SV=3	RVW47497.1	Boron transporter 4 [Vitis vinifera]	Tp57577_TGAC_v2_mRNA29403	M-type_MADS	GO:0005887(integral component of plasma membrane);GO:0008509(anion transmembrane transporter activity);GO:0051453(regulation of intracellular pH);GO:0098656(anion transmembrane transport)	NA
psu.G.00030163	psu.T.00030163.1	sp|Q9ZVP8|NAC35_ARATH	NAC domain-containing protein 35 OS=Arabidopsis thaliana GN=NAC035 PE=1 SV=2	XP_018849198.1	PREDICTED: NAC domain-containing protein 35-like [Juglans regia]	maker-scaffold02051-augustus-gene-0.10-mRNA-1	NAC	GO:0003700(DNA binding transcription factor activity);GO:0005634(nucleus);GO:0007275(multicellular organism development);GO:0009965(leaf morphogenesis);GO:0010200(response to chitin);GO:0045792(negative regulation of cell size);GO:0048281(inflorescence morphogenesis)	03013(RNA transport);03015(mRNA surveillance pathway);03018(RNA degradation)
psu.G.00021961	psu.T.00021961.1	-	-	-	-	-	-	NA	NA
psu.G.00018286	psu.T.00018286.1	sp|P0DKI2|C76AN_BETVU	Inactive cytochrome P450 76AD1 OS=Beta vulgaris GN=CYP76AD1 PE=3 SV=1	AOE22895.1	cytochrome P450 CYP76T21 [Vitis vinifera]	Sme2.5_00297.1_g00019.1	MYB	GO:0016020(membrane);GO:0016709(oxidoreductase activity, acting on paired donors, with incorporation or reduction of molecular oxygen, NAD(P)H as one donor, and incorporation of one atom of oxygen);GO:0044550(secondary metabolite biosynthetic process)	NA
psu.G.00015186	psu.T.00015186.1	sp|Q9SI09|XERIC_ARATH	Probable E3 ubiquitin-protein ligase XERICO OS=Arabidopsis thaliana GN=XERICO PE=1 SV=1	XP_010649449.1	PREDICTED: E3 ubiquitin-protein ligase RHA1B-like [Vitis vinifera]	Zmw_sc05604.1.g00100.1	C2H2	GO:0005634(nucleus);GO:0008270(zinc ion binding);GO:0009741(response to brassinosteroid);GO:0010200(response to chitin);GO:0016021(integral component of membrane);GO:0016567(protein ubiquitination);GO:0043161(proteasome-mediated ubiquitin-dependent protein catabolic process);GO:0061630(ubiquitin protein ligase activity)	NA
psu.G.00031997	psu.T.00031997.1	sp|Q9ZUU7|PP174_ARATH	Pentatricopeptide repeat-containing protein At2g28050 OS=Arabidopsis thaliana GN=At2g28050 PE=3 SV=1	XP_002515739.1	pentatricopeptide repeat-containing protein At2g32630 [Ricinus communis]	KZV21767.1	bHLH	GO:0003723(RNA binding);GO:0004519(endonuclease activity);GO:0005739(mitochondrion);GO:0009451(RNA modification);GO:0090617(mitochondrial mRNA 5'-end processing)	NA
psu.G.00029243	psu.T.00029243.1	sp|Q8W1D5|CIPKP_ARATH	CBL-interacting serine/threonine-protein kinase 25 OS=Arabidopsis thaliana GN=CIPK25 PE=2 SV=1	OMO90698.1	hypothetical protein COLO4_18942 [Corchorus olitorius]	Lus10043264	YABBY	GO:0004674(protein serine/threonine kinase activity);GO:0005524(ATP binding);GO:0005622(intracellular);GO:0005886(plasma membrane);GO:0016301(kinase activity);GO:0018105(peptidyl-serine phosphorylation);GO:0018107(peptidyl-threonine phosphorylation);GO:0035556(intracellular signal transduction);GO:0050832(defense response to fungus)	NA
psu.G.00011053	psu.T.00011053.1	sp|Q50EK0|C16B2_PICSI	Cytochrome P450 716B2 OS=Picea sitchensis GN=CYP716B2 PE=2 SV=1	RVW48727.1	Beta-amyrin 28-oxidase [Vitis vinifera]	Zpz_sc03671.1.g00030.1.am.mk	NAC	GO:0004497(monooxygenase activity);GO:0007275(multicellular organism development);GO:0010268(brassinosteroid homeostasis);GO:0016125(sterol metabolic process);GO:0016132(brassinosteroid biosynthetic process)	NA
psu.G.00012861	psu.T.00012861.1	sp|C0LGI2|Y1677_ARATH	Probable LRR receptor-like serine/threonine-protein kinase At1g67720 OS=Arabidopsis thaliana GN=At1g67720 PE=2 SV=1	XP_010028479.1	PREDICTED: probable LRR receptor-like serine/threonine-protein kinase At1g67720 isoform X1 [Eucalyptus grandis]	676720558	B3	GO:0005886(plasma membrane);GO:0009506(plasmodesma)	NA
psu.G.00012182	psu.T.00012182.1	-	-	XP_022741066.1	G-box-binding factor 1-like isoform X2 [Durio zibethinus]	Neem_1389_f_3	bZIP	NA	NA
psu.G.00023692	psu.T.00023692.1	sp|Q6NPR6|TORL3_ARATH	TORTIFOLIA1-like protein 3 OS=Arabidopsis thaliana GN=TOR1L3 PE=2 SV=1	XP_020410165.1	TORTIFOLIA1-like protein 4 [Prunus persica]	KN539732.1_FGP002	E2F/DP	GO:0005737(cytoplasm);GO:0008150(biological_process)	NA
psu.G.00029141	psu.T.00029141.1	sp|Q39290|RPAB5_BRANA	DNA-directed RNA polymerases I, II, and III subunit RPABC5 OS=Brassica napus PE=3 SV=1	XP_004297393.1	PREDICTED: DNA-directed RNA polymerases I, II, and III subunit RPABC5 [Fragaria vesca subsp. vesca]	MDP0000574942	MYB	GO:0001054(RNA polymerase I activity);GO:0001055(RNA polymerase II activity);GO:0001056(RNA polymerase III activity);GO:0005665(DNA-directed RNA polymerase II, core complex);GO:0005666(DNA-directed RNA polymerase III complex);GO:0005736(DNA-directed RNA polymerase I complex);GO:0008270(zinc ion binding)	00230(Purine metabolism);00240(Pyrimidine metabolism);03020(RNA polymerase)
psu.G.00030693	psu.T.00030693.1	sp|Q67YC0|PPSP1_ARATH	Inorganic pyrophosphatase 1 OS=Arabidopsis thaliana GN=PS2 PE=1 SV=1	XP_007215797.1	inorganic pyrophosphatase 1 [Prunus persica]	mrna02674.1-v1.0-hybrid	TALE	GO:0016791(phosphatase activity)	00750(Vitamin B6 metabolism)
psu.G.00035620	psu.T.00035620.1	sp|O48723|PLP2_ARATH	Patatin-like protein 2 OS=Arabidopsis thaliana GN=PLP2 PE=1 SV=1	XP_002262942.1	PREDICTED: patatin-like protein 2 [Vitis vinifera]	-	-	GO:0004620(phospholipase activity);GO:0005737(cytoplasm);GO:0016020(membrane);GO:0047372(acylglycerol lipase activity)	NA
psu.G.00034344	psu.T.00034344.1	-	-	-	-	Csa12g020600.1	bHLH	NA	NA
psu.G.00004205	psu.T.00004205.1	sp|F4HQX1|JAL3_ARATH	Jacalin-related lectin 3 OS=Arabidopsis thaliana GN=JAL3 PE=2 SV=1	XP_023903266.1	LOW QUALITY PROTEIN: pentatricopeptide repeat-containing protein At1g19720 [Quercus suber]	-	-	NA	NA
psu.G.00033448	psu.T.00033448.1	sp|F4KD71|DUR3_ARATH	Urea-proton symporter DUR3 OS=Arabidopsis thaliana GN=DUR3 PE=1 SV=1	PSS01293.1	Urea-proton symporter like [Actinidia chinensis var. chinensis]	Dca2137.1	HD-ZIP	GO:0005887(integral component of plasma membrane);GO:0015204(urea transmembrane transporter activity);GO:0015293(symporter activity)	NA
psu.G.00033128	psu.T.00033128.1	-	-	XP_023903512.1	uncharacterized protein LOC112015347 isoform X1 [Quercus suber]	-	-	GO:0005886(plasma membrane);GO:0016020(membrane);GO:0016021(integral component of membrane)	NA
psu.G.00010393	psu.T.00010393.1	sp|Q9SU64|CNG16_ARATH	Probable cyclic nucleotide-gated ion channel 16 OS=Arabidopsis thaliana GN=CNGC16 PE=2 SV=1	PSR89595.1	Cyclic nucleotide-gated ion channel like [Actinidia chinensis var. chinensis]	AHYPO_019315-RA	bHLH	GO:0005249(voltage-gated potassium channel activity);GO:0005887(integral component of plasma membrane);GO:0042391(regulation of membrane potential)	04626(Plant-pathogen interaction)
psu.G.00021949	psu.T.00021949.1	sp|O80340|ERF78_ARATH	Ethylene-responsive transcription factor 4 OS=Arabidopsis thaliana GN=ERF4 PE=1 SV=1	APQ41679.1	ethylene response factor 11-c [Vitis vinifera]	GSVIVT01021098001	ERF	GO:0003677(DNA binding);GO:0003700(DNA binding transcription factor activity);GO:0005515(protein binding);GO:0005634(nucleus);GO:0006351(transcription, DNA-templated);GO:0006355(regulation of transcription, DNA-templated);GO:0009723(response to ethylene);GO:0009737(response to abscisic acid);GO:0009864(induced systemic resistance, jasmonic acid mediated signaling pathway);GO:0009873(ethylene-acti…	NA
psu.G.00034985	psu.T.00034985.1	sp|Q9S7R3|LSH10_ARATH	Protein LIGHT-DEPENDENT SHORT HYPOCOTYLS 10 OS=Arabidopsis thaliana GN=LSH10 PE=1 SV=1	PON43121.1	ALOG domain containing protein [Parasponia andersonii]	Cotton_A_24712_BGI-A2_v1.0	NF-YA	GO:0003677(DNA binding);GO:0005634(nucleus);GO:0006355(regulation of transcription, DNA-templated);GO:0007275(multicellular organism development);GO:0009299(mRNA transcription);GO:0009416(response to light stimulus)	04016(MAPK signaling pathway - plant);04075(Plant hormone signal transduction);04626(Plant-pathogen interaction)
psu.G.00016718	psu.T.00016718.1	sp|P0CH30|RING1_GOSHI	E3 ubiquitin-protein ligase RING1 OS=Gossypium hirsutum GN=RING1 PE=1 SV=1	XP_022718958.1	E3 ubiquitin-protein ligase SIRP1-like [Durio zibethinus]	Do016806.1	bZIP	GO:0000209(protein polyubiquitination);GO:0043161(proteasome-mediated ubiquitin-dependent protein catabolic process);GO:0061630(ubiquitin protein ligase activity)	NA
psu.G.00015490	psu.T.00015490.1	sp|Q6DST1|Y1465_ARATH	Late embryogenesis abundant protein At1g64065 OS=Arabidopsis thaliana GN=At1g64065 PE=2 SV=1	XP_023911161.1	late embryogenesis abundant protein At1g64065-like [Quercus suber]	-	-	GO:0003674(molecular_function);GO:0005634(nucleus);GO:0008150(biological_process);GO:0016020(membrane);GO:0016021(integral component of membrane)	NA
psu.G.00020324	psu.T.00020324.1	sp|Q9FX43|M2K9_ARATH	Mitogen-activated protein kinase kinase 9 OS=Arabidopsis thaliana GN=MKK9 PE=1 SV=1	XP_022924181.1	mitogen-activated protein kinase kinase 9-like [Cucurbita moschata]	Oropetium_20150105_15333A	MYB	GO:0005737(cytoplasm)	04016(MAPK signaling pathway - plant)
psu.G.00034679	psu.T.00034679.1	sp|Q84Q72|HS181_ORYSJ	18.1 kDa class I heat shock protein OS=Oryza sativa subsp. japonica GN=HSP18.1 PE=2 SV=1	CAN65631.1	hypothetical protein VITISV_019370 [Vitis vinifera]	WALNUT_00030998-RA	NF-YB	GO:0009408(response to heat);GO:0042542(response to hydrogen peroxide);GO:0045471(response to ethanol);GO:0046685(response to arsenic-containing substance);GO:0046686(response to cadmium ion);GO:0046688(response to copper ion)	04141(Protein processing in endoplasmic reticulum)
psu.G.00021231	psu.T.00021231.1	sp|O49523|DSEL_ARATH	Phospholipase A1-IIgamma OS=Arabidopsis thaliana GN=DSEL PE=1 SV=1	RVW79165.1	Phospholipase A1-IIgamma [Vitis vinifera]	-	-	GO:0004806(triglyceride lipase activity);GO:0005737(cytoplasm);GO:0006629(lipid metabolic process);GO:0008970(phosphatidylcholine 1-acylhydrolase activity);GO:0010187(negative regulation of seed germination);GO:0019915(lipid storage);GO:0046340(diacylglycerol catabolic process);GO:0047372(acylglycerol lipase activity);GO:0052651(monoacylglycerol catabolic process)	00220(Arginine biosynthesis)
psu.G.00034208	psu.T.00034208.1	-	-	XP_002281293.1	PREDICTED: uncharacterized protein LOC100253416 [Vitis vinifera]	-	-	NA	NA
psu.G.00020355	psu.T.00020355.1	sp|Q9LE33|HPR3_ARATH	Glyoxylate/hydroxypyruvate reductase HPR3 OS=Arabidopsis thaliana GN=HPR3 PE=2 SV=1	XP_010661599.1	PREDICTED: glyoxylate/hydroxypyruvate reductase HPR3 isoform X2 [Vitis vinifera]	GSBRNA2T00090396001	bHLH	GO:0005737(cytoplasm);GO:0016616(oxidoreductase activity, acting on the CH-OH group of donors, NAD or NADP as acceptor);GO:0051287(NAD binding);GO:0055114(oxidation-reduction process)	00630(Glyoxylate and dicarboxylate metabolism);00260(Glycine, serine and threonine metabolism)
psu.G.00003426	psu.T.00003426.1	sp|Q9FH05|SCP42_ARATH	Serine carboxypeptidase-like 42 OS=Arabidopsis thaliana GN=SCPL42 PE=2 SV=1	XP_023877107.1	serine carboxypeptidase-like 42 [Quercus suber]	KZV23174.1	C3H	GO:0004185(serine-type carboxypeptidase activity);GO:0051603(proteolysis involved in cellular protein catabolic process)	NA
psu.G.00035528	psu.T.00035528.1	sp|Q9SZ92|CK3_ARATH	Probable choline kinase 3 OS=Arabidopsis thaliana GN=At4g09760 PE=2 SV=1	XP_010110913.1	probable choline kinase 2 isoform X1 [Morus notabilis]	DCAR_014738	HD-ZIP	GO:0004103(choline kinase activity);GO:0005524(ATP binding);GO:0005737(cytoplasm);GO:0016021(integral component of membrane);GO:0016301(kinase activity);GO:0016310(phosphorylation)	00564(Glycerophospholipid metabolism)
psu.G.00017252	psu.T.00017252.1	sp|Q8GW61|STP14_ARATH	Sugar transport protein 14 OS=Arabidopsis thaliana GN=STP14 PE=2 SV=2	GAV86367.1	Sugar_tr domain-containing protein [Cephalotus follicularis]	Bv5_101120_supk.t1	ERF	GO:0005351(carbohydrate:proton symporter activity);GO:0005355(glucose transmembrane transporter activity);GO:0005887(integral component of plasma membrane);GO:0046323(glucose import)	NA
psu.G.00007441	psu.T.00007441.1	sp|A2XID3|AOC_ORYSI	Allene oxide cyclase, chloroplastic OS=Oryza sativa subsp. indica GN=AOC PE=2 SV=1	EOY04249.1	Allene oxide cyclase 4 isoform 1 [Theobroma cacao]	-	-	GO:0005886(plasma membrane);GO:0009507(chloroplast);GO:0009695(jasmonic acid biosynthetic process);GO:0046423(allene-oxide cyclase activity)	00592(alpha-Linolenic acid metabolism)
psu.G.00032593	psu.T.00032593.1	-	-	XP_021690769.1	uncharacterized protein LOC110672332 isoform X2 [Hevea brasiliensis]	KZV45610.1	MIKC_MADS	GO:0005829(cytosol);GO:0009817(defense response to fungus, incompatible interaction)	NA
psu.G.00020088	psu.T.00020088.1	sp|Q9ZUE0|PEK12_ARATH	Proline-rich receptor-like protein kinase PERK12 OS=Arabidopsis thaliana GN=PERK12 PE=2 SV=2	RXH79707.1	hypothetical protein DVH24_040854 [Malus domestica]	Csa12g020600.1	bHLH	GO:0004672(protein kinase activity);GO:0004675(transmembrane receptor protein serine/threonine kinase activity);GO:0005524(ATP binding);GO:0005886(plasma membrane);GO:0006468(protein phosphorylation);GO:0007166(cell surface receptor signaling pathway);GO:0016021(integral component of membrane);GO:0016301(kinase activity);GO:0032502(developmental process)	NA
psu.G.00010621	psu.T.00010621.1	sp|P04957|GUB_BACSU	Beta-glucanase OS=Bacillus subtilis (strain 168) GN=bglS PE=1 SV=2	XP_002273975.1	PREDICTED: probable xyloglucan endotransglucosylase/hydrolase protein 19 [Vitis vinifera]	Sme2.5_00096.1_g00018.1	NAC	GO:0004553(hydrolase activity, hydrolyzing O-glycosyl compounds);GO:0005576(extracellular region);GO:0005618(cell wall);GO:0005975(carbohydrate metabolic process);GO:0010411(xyloglucan metabolic process);GO:0016762(xyloglucan:xyloglucosyl transferase activity);GO:0016798(hydrolase activity, acting on glycosyl bonds);GO:0016998(cell wall macromolecule catabolic process);GO:0042546(cell wall biogen…	00740(Riboflavin metabolism)
psu.G.00033712	psu.T.00033712.1	-	-	CBI28039.3	unnamed protein product, partial [Vitis vinifera]	-	-	GO:0005886(plasma membrane)	NA
psu.G.00015137	psu.T.00015137.1	-	-	-	-	Kalax.0020s0093.1.p	NAC	NA	NA
psu.G.00014314	psu.T.00014314.1	sp|Q8VYH6|B651B_ARATH	Cytochrome b561 and DOMON domain-containing protein At4g17280 OS=Arabidopsis thaliana GN=At4g17280 PE=2 SV=1	XP_024459837.1	cytochrome b561 and DOMON domain-containing protein At5g47530 [Populus trichocarpa]	678320713	M-type_MADS	GO:0005576(extracellular region);GO:0007275(multicellular organism development);GO:0016020(membrane);GO:0016021(integral component of membrane);GO:0046872(metal ion binding);GO:0055114(oxidation-reduction process)	NA
psu.G.00035406	psu.T.00035406.1	-	-	-	-	Vang01g01860.1	ARF	NA	NA
psu.G.00020919	psu.T.00020919.1	-	-	XP_010650288.1	PREDICTED: uncharacterized protein LOC100258878 [Vitis vinifera]	-	-	GO:0001708(cell fate specification);GO:0005634(nucleus);GO:0005737(cytoplasm);GO:0009793(embryo development ending in seed dormancy);GO:0009926(auxin polar transport);GO:0010305(leaf vascular tissue pattern formation);GO:0019827(stem cell population maintenance);GO:0048364(root development)	NA
psu.G.00028715	psu.T.00028715.1	sp|P54774|CDC48_SOYBN	Cell division cycle protein 48 homolog OS=Glycine max GN=CDC48 PE=2 SV=1	RWW26235.1	hypothetical protein GW17_00009392 [Ensete ventricosum]	EMT26392	FAR1	GO:0005515(protein binding);GO:0005524(ATP binding);GO:0005654(nucleoplasm);GO:0005730(nucleolus);GO:0005794(Golgi apparatus);GO:0005829(cytosol);GO:0005856(cytoskeleton);GO:0005886(plasma membrane);GO:0007049(cell cycle);GO:0009524(phragmoplast);GO:0015031(protein transport);GO:0016787(hydrolase activity);GO:0045732(positive regulation of protein catabolic process);GO:0046686(response to cadmium…	04141(Protein processing in endoplasmic reticulum)
psu.G.00029387	psu.T.00029387.1	sp|Q8S8A0|GDU4_ARATH	Protein GLUTAMINE DUMPER 4 OS=Arabidopsis thaliana GN=GDU4 PE=2 SV=1	XP_022921376.1	protein GLUTAMINE DUMPER 4-like [Cucurbita moschata]	-	-	GO:0003674(molecular_function);GO:0006865(amino acid transport);GO:0009507(chloroplast);GO:0016021(integral component of membrane);GO:0080143(regulation of amino acid export)	NA
psu.G.00025777	psu.T.00025777.1	sp|Q2V6K0|UFOG6_FRAAN	UDP-glucose flavonoid 3-O-glucosyltransferase 6 OS=Fragaria ananassa GN=GT6 PE=1 SV=1	KDO64385.1	hypothetical protein CISIN_1g045029mg [Citrus sinensis]	Tp57577_TGAC_v2_mRNA33215	bHLH	GO:0009813(flavonoid biosynthetic process);GO:0043231(intracellular membrane-bounded organelle);GO:0052696(flavonoid glucuronidation);GO:0080043(quercetin 3-O-glucosyltransferase activity);GO:0080044(quercetin 7-O-glucosyltransferase activity)	NA
psu.G.00028832	psu.T.00028832.1	sp|Q8RXN0|AB11G_ARATH	ABC transporter G family member 11 OS=Arabidopsis thaliana GN=ABCG11 PE=1 SV=1	XP_023926875.1	ABC transporter G family member 11-like [Quercus suber]	MDP0000265619	Nin-like	GO:0005886(plasma membrane);GO:0016021(integral component of membrane);GO:0042626(ATPase activity, coupled to transmembrane movement of substances)	02010(ABC transporters)
psu.G.00008707	psu.T.00008707.1	-	-	XP_002266519.1	PREDICTED: heme-binding protein 2 [Vitis vinifera]	-	-	GO:0005773(vacuole);GO:0005774(vacuolar membrane);GO:0008150(biological_process);GO:0009507(chloroplast);GO:0020037(heme binding)	NA
psu.G.00021272	psu.T.00021272.1	sp|I7C6E8|C7A52_PANGI	Beta-amyrin 28-oxidase OS=Panax ginseng PE=2 SV=1	OWM86874.1	hypothetical protein CDL15_Pgr015910 [Punica granatum]	Zpz_sc03671.1.g00030.1.am.mk	NAC	GO:0004497(monooxygenase activity);GO:0007275(multicellular organism development);GO:0010268(brassinosteroid homeostasis);GO:0016125(sterol metabolic process);GO:0016132(brassinosteroid biosynthetic process)	NA
psu.G.00001297	psu.T.00001297.1	sp|Q9FNL7|PTR3_ARATH	Protein NRT1/ PTR FAMILY 5.2 OS=Arabidopsis thaliana GN=NPF5.2 PE=2 SV=1	XP_010264929.1	PREDICTED: protein NRT1/ PTR FAMILY 5.2-like [Nelumbo nucifera]	DCAR_011771	MYB_related	GO:0005215(transporter activity);GO:0005886(plasma membrane);GO:0006857(oligopeptide transport);GO:0009611(response to wounding);GO:0009737(response to abscisic acid);GO:0009751(response to salicylic acid);GO:0009753(response to jasmonic acid);GO:0015333(peptide:proton symporter activity);GO:0016020(membrane);GO:0016021(integral component of membrane);GO:0022857(transmembrane transporter activity…	NA
psu.G.00028872	psu.T.00028872.1	-	-	XP_010664178.1	PREDICTED: uncharacterized protein LOC104882461 [Vitis vinifera]	-	-	GO:0005634(nucleus);GO:0005737(cytoplasm);GO:0008408(3'-5' exonuclease activity)	NA
psu.G.00021940	psu.T.00021940.1	sp|Q9FX08|P2C12_ARATH	Probable protein phosphatase 2C 12 OS=Arabidopsis thaliana GN=At1g47380 PE=2 SV=1	XP_002284640.1	PREDICTED: probable protein phosphatase 2C 12 [Vitis vinifera]	MDP0000283274	B3	GO:0004722(protein serine/threonine phosphatase activity);GO:0005739(mitochondrion);GO:0005829(cytosol);GO:0006470(protein dephosphorylation);GO:0046872(metal ion binding)	NA
psu.G.00006742	psu.T.00006742.1	sp|Q9LS39|CCR4C_ARATH	Carbon catabolite repressor protein 4 homolog 3 OS=Arabidopsis thaliana GN=CCR4-3 PE=2 SV=2	XP_010663575.1	PREDICTED: carbon catabolite repressor protein 4 homolog 3 [Vitis vinifera]	AA31G00555	CO-like	GO:0003723(RNA binding);GO:0004535(poly(A)-specific ribonuclease activity);GO:0005634(nucleus);GO:0005737(cytoplasm);GO:0006351(transcription, DNA-templated);GO:0006355(regulation of transcription, DNA-templated);GO:0046872(metal ion binding)	NA
psu.G.00023853	psu.T.00023853.1	sp|Q9C9Z7|Y3857_ARATH	BTB/POZ domain-containing protein At3g08570 OS=Arabidopsis thaliana GN=At3g08570 PE=2 SV=2	XP_015897745.1	BTB/POZ domain-containing protein At3g08570 [Ziziphus jujuba]	BGIOSGA035841-PA	MYB_related	GO:0009416(response to light stimulus);GO:0016567(protein ubiquitination)	03050(Proteasome)
psu.G.00003083	psu.T.00003083.1	sp|Q9LS40|ASPG1_ARATH	Protein ASPARTIC PROTEASE IN GUARD CELL 1 OS=Arabidopsis thaliana GN=ASPG1 PE=1 SV=1	RVW39545.1	Aspartyl protease family protein 2 [Vitis vinifera]	Aco017242.1	Trihelix	GO:0004190(aspartic-type endopeptidase activity);GO:0006508(proteolysis);GO:0030163(protein catabolic process)	NA
psu.G.00017848	psu.T.00017848.1	sp|Q9FT50|FB202_ARATH	Putative F-box protein At3g52320 OS=Arabidopsis thaliana GN=At3g52320 PE=3 SV=1	XP_015881760.1	putative F-box protein At5g50220 [Ziziphus jujuba]	Peaxi162Scf00646g00004.1	GRAS	GO:0003674(molecular_function);GO:0005634(nucleus)	NA
psu.G.00029200	psu.T.00029200.1	-	-	-	-	GSVIVT01012789001	FAR1	NA	NA
psu.G.00033701	psu.T.00033701.1	sp|Q39419|POLC4_BETPN	Polcalcin Bet v 4 OS=Betula pendula GN=BETV4 PE=1 SV=1	XP_021891305.1	polcalcin Bet v 4 [Carica papaya]	MDP0000259867	FAR1	GO:0005509(calcium ion binding);GO:0005737(cytoplasm);GO:0008150(biological_process)	04626(Plant-pathogen interaction)
psu.G.00020638	psu.T.00020638.1	sp|Q84MB3|ACCH1_ARATH	1-aminocyclopropane-1-carboxylate oxidase homolog 1 OS=Arabidopsis thaliana GN=At1g06620 PE=2 SV=1	XP_021686393.1	1-aminocyclopropane-1-carboxylate oxidase homolog 1-like isoform X1 [Hevea brasiliensis]	Zpz_sc00083.1.g00290.1.am.mk	Dof	GO:0051213(dioxygenase activity)	04141(Protein processing in endoplasmic reticulum)
psu.G.00026759	psu.T.00026759.1	sp|P27141|CAHC_TOBAC	Carbonic anhydrase, chloroplastic OS=Nicotiana tabacum PE=2 SV=1	XP_011009542.1	PREDICTED: carbonic anhydrase 2-like isoform X1 [Populus euphratica]	Jcr4S00223.20	bHLH	GO:0004089(carbonate dehydratase activity);GO:0005737(cytoplasm);GO:0005829(cytosol);GO:0008270(zinc ion binding);GO:0009507(chloroplast);GO:0009535(chloroplast thylakoid membrane);GO:0009570(chloroplast stroma);GO:0009941(chloroplast envelope);GO:0015976(carbon utilization);GO:0042742(defense response to bacterium);GO:0048046(apoplast)	00910(Nitrogen metabolism)
psu.G.00018899	psu.T.00018899.1	sp|Q498F0|WDR44_XENLA	WD repeat-containing protein 44 OS=Xenopus laevis GN=wdr44 PE=2 SV=1	KCW88929.1	hypothetical protein EUGRSUZ_A01259 [Eucalyptus grandis]	GSMUA_Achr1P17680_001	C2H2	GO:0005737(cytoplasm);GO:0005834(heterotrimeric G-protein complex);GO:0007165(signal transduction)	NA
psu.G.00009016	psu.T.00009016.1	-	-	PQP95227.1	flowering-promoting factor 1-like protein 1 [Prunus yedoensis var. nudiflora]	-	-	NA	NA
psu.G.00024508	psu.T.00024508.1	sp|Q39013|NAC2_ARATH	NAC domain-containing protein 2 OS=Arabidopsis thaliana GN=NAC002 PE=2 SV=2	PIN15488.1	hypothetical protein CDL12_11872 [Handroanthus impetiginosus]	maker-scaffold00830-augustus-gene-0.42-mRNA-1	NAC	GO:0003677(DNA binding);GO:0003700(DNA binding transcription factor activity);GO:0005634(nucleus);GO:0006351(transcription, DNA-templated);GO:0006355(regulation of transcription, DNA-templated);GO:0007275(multicellular organism development);GO:0009611(response to wounding);GO:0009788(negative regulation of abscisic acid-activated signaling pathway)	03013(RNA transport);03015(mRNA surveillance pathway);03018(RNA degradation)
psu.G.00023470	psu.T.00023470.1	sp|Q9Y140|DHRS7_DROME	Dehydrogenase/reductase SDR family protein 7-like OS=Drosophila melanogaster GN=CG7601 PE=2 SV=1	RVX04906.1	Glucose 1-dehydrogenase [Vitis vinifera]	-	-	GO:0005777(peroxisome);GO:0016491(oxidoreductase activity)	NA
psu.G.00034375	psu.T.00034375.1	sp|Q93ZR6|WSD1_ARATH	O-acyltransferase WSD1 OS=Arabidopsis thaliana GN=WSD1 PE=2 SV=1	RVW61221.1	O-acyltransferase WSD1 [Vitis vinifera]	-	-	GO:0004144(diacylglycerol O-acyltransferase activity);GO:0005886(plasma membrane);GO:0019432(triglyceride biosynthetic process);GO:0047196(long-chain-alcohol O-fatty-acyltransferase activity)	00073(Cutin, suberine and wax biosynthesis)
psu.G.00033940	psu.T.00033940.1	sp|O81416|GUN17_ARATH	Endoglucanase 17 OS=Arabidopsis thaliana GN=At4g02290 PE=2 SV=1	XP_021889243.1	endoglucanase 17 [Carica papaya]	mrna31843.1-v1.0-hybrid	WRKY	GO:0004553(hydrolase activity, hydrolyzing O-glycosyl compounds);GO:0005576(extracellular region);GO:0008810(cellulase activity);GO:0030245(cellulose catabolic process);GO:0071555(cell wall organization)	00500(Starch and sucrose metabolism)
psu.G.00009683	psu.T.00009683.1	sp|O80852|GSTF9_ARATH	Glutathione S-transferase F9 OS=Arabidopsis thaliana GN=GSTF9 PE=1 SV=1	XP_008229579.1	PREDICTED: glutathione S-transferase F9-like isoform X2 [Prunus mume]	TRIUR3_23040-P1	CAMTA	GO:0004364(glutathione transferase activity);GO:0005737(cytoplasm);GO:0006749(glutathione metabolic process)	00480(Glutathione metabolism)
psu.G.00033625	psu.T.00033625.1	sp|Q39013|NAC2_ARATH	NAC domain-containing protein 2 OS=Arabidopsis thaliana GN=NAC002 PE=2 SV=2	PIN15488.1	hypothetical protein CDL12_11872 [Handroanthus impetiginosus]	maker-scaffold00830-augustus-gene-0.42-mRNA-1	NAC	GO:0003677(DNA binding);GO:0003700(DNA binding transcription factor activity);GO:0005634(nucleus);GO:0006351(transcription, DNA-templated);GO:0006355(regulation of transcription, DNA-templated);GO:0007275(multicellular organism development);GO:0009611(response to wounding);GO:0009788(negative regulation of abscisic acid-activated signaling pathway)	03013(RNA transport);03015(mRNA surveillance pathway);03018(RNA degradation)
psu.G.00028191	psu.T.00028191.1	-	-	CAN67691.1	hypothetical protein VITISV_027847 [Vitis vinifera]	-	-	GO:0005739(mitochondrion);GO:0016787(hydrolase activity)	NA
psu.G.00013353	psu.T.00013353.1	-	-	XP_025886653.1	uncharacterized protein LOC101266754 isoform X1 [Solanum lycopersicum]	-	-	GO:0003674(molecular_function);GO:0005576(extracellular region);GO:0005783(endoplasmic reticulum)	NA
psu.G.00005880	psu.T.00005880.1	sp|Q9LE33|HPR3_ARATH	Glyoxylate/hydroxypyruvate reductase HPR3 OS=Arabidopsis thaliana GN=HPR3 PE=2 SV=1	XP_023928488.1	glyoxylate/hydroxypyruvate reductase HPR3-like [Quercus suber]	KFK43521.1	bHLH	GO:0005737(cytoplasm);GO:0016616(oxidoreductase activity, acting on the CH-OH group of donors, NAD or NADP as acceptor);GO:0051287(NAD binding);GO:0055114(oxidation-reduction process)	00630(Glyoxylate and dicarboxylate metabolism);00260(Glycine, serine and threonine metabolism)
psu.G.00024185	psu.T.00024185.1	sp|Q8L4D8|IQD31_ARATH	Protein IQ-DOMAIN 31 OS=Arabidopsis thaliana GN=IQD31 PE=1 SV=1	RVX09089.1	hypothetical protein CK203_013901 [Vitis vinifera]	mrna13309.1-v1.0-hybrid	FAR1	GO:0005516(calmodulin binding);GO:0005634(nucleus);GO:0009739(response to gibberellin)	NA
psu.G.00023865	psu.T.00023865.1	sp|Q9LIQ4|THIM_ARATH	Hydroxyethylthiazole kinase OS=Arabidopsis thaliana GN=THIM PE=1 SV=1	PSS24030.1	Hydroxyethylthiazole kinase [Actinidia chinensis var. chinensis]	-	-	GO:0003824(catalytic activity);GO:0004417(hydroxyethylthiazole kinase activity);GO:0005524(ATP binding);GO:0005575(cellular_component);GO:0009228(thiamine biosynthetic process);GO:0009229(thiamine diphosphate biosynthetic process);GO:0016310(phosphorylation);GO:0036172(thiamine salvage);GO:0046872(metal ion binding)	00730(Thiamine metabolism)
psu.G.00015011	psu.T.00015011.1	sp|Q03666|GSTX4_TOBAC	Probable glutathione S-transferase OS=Nicotiana tabacum PE=2 SV=1	AAP30740.1	glutathione-S-transferase [Vitis vinifera]	-	-	GO:0004364(glutathione transferase activity);GO:0005737(cytoplasm);GO:0006749(glutathione metabolic process);GO:0009407(toxin catabolic process)	00480(Glutathione metabolism)
psu.G.00018297	psu.T.00018297.1	sp|Q8RWR1|JMJ30_ARATH	Lysine-specific demethylase JMJ30 OS=Arabidopsis thaliana GN=JMJ30 PE=1 SV=1	XP_022154057.1	lysine-specific demethylase JMJ30 isoform X4 [Momordica charantia]	Tp57577_TGAC_v2_mRNA14116	NAC	GO:0003700(DNA binding transcription factor activity);GO:0005515(protein binding);GO:0005634(nucleus);GO:0005737(cytoplasm);GO:0007623(circadian rhythm);GO:0009908(flower development);GO:0042752(regulation of circadian rhythm);GO:0046872(metal ion binding);GO:0046975(histone methyltransferase activity (H3-K36 specific));GO:0051213(dioxygenase activity);GO:0055114(oxidation-reduction process);GO:0…	NA
psu.G.00005878	psu.T.00005878.1	sp|Q9LE33|HPR3_ARATH	Glyoxylate/hydroxypyruvate reductase HPR3 OS=Arabidopsis thaliana GN=HPR3 PE=2 SV=1	XP_023928488.1	glyoxylate/hydroxypyruvate reductase HPR3-like [Quercus suber]	GSBRNA2T00090396001	bHLH	GO:0005737(cytoplasm);GO:0016616(oxidoreductase activity, acting on the CH-OH group of donors, NAD or NADP as acceptor);GO:0051287(NAD binding);GO:0055114(oxidation-reduction process)	00630(Glyoxylate and dicarboxylate metabolism);00260(Glycine, serine and threonine metabolism)
psu.G.00022584	psu.T.00022584.1	sp|Q8LDW9|XTH9_ARATH	Xyloglucan endotransglucosylase/hydrolase protein 9 OS=Arabidopsis thaliana GN=XTH9 PE=2 SV=2	XP_022727232.1	xyloglucan endotransglucosylase/hydrolase protein 9 [Durio zibethinus]	Sme2.5_00096.1_g00018.1	NAC	GO:0004553(hydrolase activity, hydrolyzing O-glycosyl compounds);GO:0005576(extracellular region);GO:0005618(cell wall);GO:0010411(xyloglucan metabolic process);GO:0016762(xyloglucan:xyloglucosyl transferase activity);GO:0016798(hydrolase activity, acting on glycosyl bonds);GO:0042546(cell wall biogenesis);GO:0048046(apoplast);GO:0071555(cell wall organization)	NA
psu.G.00011826	psu.T.00011826.1	-	-	XP_022895913.1	uncharacterized protein LOC111409996 [Olea europaea var. sylvestris]	-	-	NA	NA
psu.G.00002321	psu.T.00002321.1	sp|Q84JK8|MAKR6_ARATH	Probable membrane-associated kinase regulator 6 OS=Arabidopsis thaliana GN=MAKR6 PE=2 SV=1	RVW37231.1	putative membrane-associated kinase regulator 6 [Vitis vinifera]	-	-	GO:0003674(molecular_function);GO:0005634(nucleus);GO:0005886(plasma membrane);GO:0009738(abscisic acid-activated signaling pathway)	NA
psu.G.00024094	psu.T.00024094.1	sp|Q6NQE2|FQRL1_ARATH	Probable NAD(P)H dehydrogenase (quinone) FQR1-like 1 OS=Arabidopsis thaliana GN=At4g27270 PE=2 SV=1	ESR65349.1	hypothetical protein CICLE_v10009497mg [Citrus clementina]	-	-	GO:0003955(NAD(P)H dehydrogenase (quinone) activity);GO:0005737(cytoplasm);GO:0005886(plasma membrane);GO:0009506(plasmodesma);GO:0010181(FMN binding);GO:0055114(oxidation-reduction process)	00130(Ubiquinone and other terpenoid-quinone biosynthesis)
psu.G.00030872	psu.T.00030872.1	sp|C0LGP4|Y3475_ARATH	Probable LRR receptor-like serine/threonine-protein kinase At3g47570 OS=Arabidopsis thaliana GN=At3g47570 PE=2 SV=1	EOY19173.1	Serine-threonine protein kinase, plant-type, putative [Theobroma cacao]	Aco009877.1	WRKY	GO:0004674(protein serine/threonine kinase activity);GO:0005524(ATP binding);GO:0005886(plasma membrane);GO:0006468(protein phosphorylation);GO:0007169(transmembrane receptor protein tyrosine kinase signaling pathway);GO:0009507(chloroplast);GO:0016021(integral component of membrane);GO:0016301(kinase activity)	04016(MAPK signaling pathway - plant);04626(Plant-pathogen interaction)
psu.G.00016886	psu.T.00016886.1	sp|Q96289|ZAT10_ARATH	Zinc finger protein ZAT10 OS=Arabidopsis thaliana GN=ZAT10 PE=2 SV=1	CAN61204.1	hypothetical protein VITISV_013668 [Vitis vinifera]	NNU_002201-RA	C2H2	GO:0003700(DNA binding transcription factor activity);GO:0005634(nucleus);GO:0010200(response to chitin);GO:0043565(sequence-specific DNA binding);GO:0044212(transcription regulatory region DNA binding)	NA
psu.G.00033133	psu.T.00033133.1	sp|P36907|CHIX_PEA	Endochitinase OS=Pisum sativum PE=2 SV=1	XP_023886131.1	endochitinase-like [Quercus suber]	-	-	GO:0004568(chitinase activity);GO:0006040(amino sugar metabolic process);GO:0008061(chitin binding);GO:0008843(endochitinase activity);GO:0016231(beta-N-acetylglucosaminidase activity);GO:0050832(defense response to fungus)	00520(Amino sugar and nucleotide sugar metabolism);04016(MAPK signaling pathway - plant)
psu.G.00010740	psu.T.00010740.1	-	-	XP_021600515.1	uncharacterized protein C6C3.02c-like isoform X3 [Manihot esculenta]	-	-	GO:0003674(molecular_function);GO:0005634(nucleus);GO:0008150(biological_process)	NA
psu.G.00026677	psu.T.00026677.1	sp|Q8GT20|BEBT_TOBAC	Benzyl alcohol O-benzoyltransferase OS=Nicotiana tabacum GN=HSR201 PE=1 SV=1	XP_023917914.1	benzyl alcohol O-benzoyltransferase-like [Quercus suber]	Zpz_sc00135.1.g00200.1.am.mk	Nin-like	GO:0009821(alkaloid biosynthetic process);GO:0047203(13-hydroxylupinine O-tigloyltransferase activity)	NA
psu.G.00014500	psu.T.00014500.1	sp|H2DH18|C7A12_PANGI	Cytochrome P450 CYP736A12 OS=Panax ginseng PE=2 SV=1	CBI21489.3	unnamed protein product, partial [Vitis vinifera]	676747494	bHLH	GO:0016020(membrane);GO:0016709(oxidoreductase activity, acting on paired donors, with incorporation or reduction of molecular oxygen, NAD(P)H as one donor, and incorporation of one atom of oxygen);GO:0044550(secondary metabolite biosynthetic process)	NA
psu.G.00028200	psu.T.00028200.1	sp|Q39086|SD17_ARATH	Receptor-like serine/threonine-protein kinase SD1-7 OS=Arabidopsis thaliana GN=SD17 PE=1 SV=1	RVW13862.1	Receptor-like serine/threonine-protein kinase SD1-8 [Vitis vinifera]	FANhyb_rscf00000373.1.g00002.1	C3H	GO:0004674(protein serine/threonine kinase activity);GO:0005886(plasma membrane);GO:0006468(protein phosphorylation);GO:0006952(defense response);GO:0009506(plasmodesma)	NA
psu.G.00010069	psu.T.00010069.1	-	-	RVX09220.1	Molybdenum cofactor sulfurase [Vitis vinifera]	Zpz_sc01352.1.g00200.1.am.mk	ERF	GO:0016740(transferase activity)	00790(Folate biosynthesis)
psu.G.00032865	psu.T.00032865.1	sp|Q58FZ0|NAKR2_ARATH	Protein SODIUM POTASSIUM ROOT DEFECTIVE 2 OS=Arabidopsis thaliana GN=NAKR2 PE=2 SV=1	XP_023911277.1	protein SODIUM POTASSIUM ROOT DEFECTIVE 1-like [Quercus suber]	-	-	GO:0005737(cytoplasm);GO:0030001(metal ion transport);GO:0046914(transition metal ion binding);GO:0046916(cellular transition metal ion homeostasis)	03013(RNA transport)
psu.G.00026133	psu.T.00026133.1	-	-	XP_015895517.1	uncharacterized protein LOC107429356 [Ziziphus jujuba]	-	-	GO:0003674(molecular_function);GO:0005634(nucleus)	NA
psu.G.00033629	psu.T.00033629.1	sp|Q8VZ13|Y1816_ARATH	Uncharacterized protein At1g08160 OS=Arabidopsis thaliana GN=At1g08160 PE=2 SV=1	XP_003541756.1	uncharacterized protein At1g08160-like [Glycine max]	Araip.BVG6R	G2-like	GO:0003674(molecular_function);GO:0008150(biological_process);GO:0016021(integral component of membrane)	NA
psu.G.00015286	psu.T.00015286.1	sp|Q08891|FACR2_ARATH	Fatty acyl-CoA reductase 2 OS=Arabidopsis thaliana GN=FAR2 PE=2 SV=2	XP_010248281.1	PREDICTED: fatty acyl-CoA reductase 2-like, partial [Nelumbo nucifera]	-	-	GO:0010345(suberin biosynthetic process);GO:0035336(long-chain fatty-acyl-CoA metabolic process);GO:0043231(intracellular membrane-bounded organelle);GO:0080019(fatty-acyl-CoA reductase (alcohol-forming) activity)	00073(Cutin, suberine and wax biosynthesis);04146(Peroxisome)
psu.G.00034852	psu.T.00034852.1	-	-	XP_015962951.1	uncharacterized protein LOC107486893 [Arachis duranensis]	-	-	NA	NA
psu.G.00005313	psu.T.00005313.1	-	-	-	-	-	-	NA	NA
psu.G.00032855	psu.T.00032855.1	sp|Q8S985|ARFO_ORYSJ	Auxin response factor 15 OS=Oryza sativa subsp. japonica GN=ARF15 PE=2 SV=1	CBI30623.3	unnamed protein product, partial [Vitis vinifera]	GSVIVT01021128001	ARF	GO:0003677(DNA binding);GO:0003700(DNA binding transcription factor activity);GO:0005634(nucleus);GO:0006351(transcription, DNA-templated);GO:0006355(regulation of transcription, DNA-templated);GO:0009733(response to auxin);GO:0009734(auxin-activated signaling pathway);GO:0009850(auxin metabolic process);GO:0010050(vegetative phase change);GO:0010158(abaxial cell fate specification);GO:0010582(fl…	04075(Plant hormone signal transduction)
psu.G.00010659	psu.T.00010659.1	sp|Q9C638|WEL2_ARATH	Protein WEAK CHLOROPLAST MOVEMENT UNDER BLUE LIGHT-like 2 OS=Arabidopsis thaliana GN=WEL2 PE=2 SV=1	XP_018805796.1	PREDICTED: protein WEAK CHLOROPLAST MOVEMENT UNDER BLUE LIGHT 1-like [Juglans regia]	Achn131561	B3	GO:0005829(cytosol);GO:0009903(chloroplast avoidance movement);GO:0009904(chloroplast accumulation movement)	NA
psu.G.00021313	psu.T.00021313.1	sp|P00299|PLAS1_POPNI	Plastocyanin A, chloroplastic OS=Populus nigra GN=PETE PE=1 SV=2	XP_021675215.1	plastocyanin [Hevea brasiliensis]	-	-	GO:0005507(copper ion binding);GO:0009411(response to UV);GO:0009507(chloroplast);GO:0009534(chloroplast thylakoid);GO:0009535(chloroplast thylakoid membrane);GO:0009543(chloroplast thylakoid lumen);GO:0009570(chloroplast stroma);GO:0009579(thylakoid);GO:0017148(negative regulation of translation);GO:0031977(thylakoid lumen);GO:0046028(electron transporter, transferring electrons from cytochrome …	00195(Photosynthesis)
psu.G.00028421	psu.T.00028421.1	-	-	OMO78951.1	Calcium-binding EF-hand [Corchorus capsularis]	-	-	GO:0005509(calcium ion binding)	NA
psu.G.00015798	psu.T.00015798.1	sp|Q5PNZ1|ZDH21_ARATH	Probable protein S-acyltransferase 3 OS=Arabidopsis thaliana GN=PAT03 PE=2 SV=1	KCW47958.1	hypothetical protein EUGRSUZ_K01692 [Eucalyptus grandis]	Araip.A6RDX	M-type_MADS	GO:0005789(endoplasmic reticulum membrane);GO:0016021(integral component of membrane);GO:0019706(protein-cysteine S-palmitoyltransferase activity);GO:0030659(cytoplasmic vesicle membrane)	NA
psu.G.00020890	psu.T.00020890.1	sp|P46604|HAT22_ARATH	Homeobox-leucine zipper protein HAT22 OS=Arabidopsis thaliana GN=HAT22 PE=1 SV=1	XP_017237930.1	PREDICTED: homeobox-leucine zipper protein HAT22-like isoform X1 [Daucus carota subsp. sativus]	Achn354821	HD-ZIP	GO:0003700(DNA binding transcription factor activity);GO:0005515(protein binding);GO:0005634(nucleus);GO:0006351(transcription, DNA-templated);GO:0006355(regulation of transcription, DNA-templated);GO:0009414(response to water deprivation);GO:0009735(response to cytokinin);GO:0009737(response to abscisic acid);GO:0009738(abscisic acid-activated signaling pathway);GO:0043565(sequence-specific DNA …	NA
psu.G.00014947	psu.T.00014947.1	sp|Q9FFF6|DIOX5_ARATH	Probable 2-oxoglutarate-dependent dioxygenase At5g05600 OS=Arabidopsis thaliana GN=At5g05600 PE=2 SV=1	CDO97129.1	unnamed protein product [Coffea canephora]	Zpz_sc00083.1.g00290.1.am.mk	Dof	GO:0051213(dioxygenase activity)	00904(Diterpenoid biosynthesis)
psu.G.00010016	psu.T.00010016.1	-	-	XP_011006133.1	PREDICTED: proline-rich receptor-like protein kinase PERK8 [Populus euphratica]	-	-	GO:0005886(plasma membrane);GO:0016301(kinase activity)	NA
psu.G.00018191	psu.T.00018191.1	-	-	PSR99771.1	Autophagy-related protein [Actinidia chinensis var. chinensis]	-	-	NA	NA
psu.G.00020072	psu.T.00020072.1	sp|Q9FL41|WTR38_ARATH	WAT1-related protein At5g07050 OS=Arabidopsis thaliana GN=At5g07050 PE=2 SV=1	XP_010111209.1	WAT1-related protein At5g07050 [Morus notabilis]	GSVIVT01019717001	ERF	GO:0005886(plasma membrane);GO:0006810(transport);GO:0022857(transmembrane transporter activity)	NA
psu.G.00003587	psu.T.00003587.1	sp|Q9LY77|ACA12_ARATH	Calcium-transporting ATPase 12, plasma membrane-type OS=Arabidopsis thaliana GN=ACA12 PE=2 SV=1	XP_022758299.1	calcium-transporting ATPase 12, plasma membrane-type-like [Durio zibethinus]	Lus10040166	GRAS	GO:0005388(calcium-transporting ATPase activity);GO:0005887(integral component of plasma membrane);GO:0043231(intracellular membrane-bounded organelle)	NA
psu.G.00024202	psu.T.00024202.1	sp|Q6V4H0|10HGO_CATRO	8-hydroxygeraniol dehydrogenase OS=Catharanthus roseus GN=10HGO PE=1 SV=1	XP_003635435.1	PREDICTED: probable mannitol dehydrogenase [Vitis vinifera]	-	-	GO:0005737(cytoplasm);GO:0008270(zinc ion binding);GO:0009617(response to bacterium);GO:0009626(plant-type hypersensitive response);GO:0009809(lignin biosynthetic process);GO:0045551(cinnamyl-alcohol dehydrogenase activity);GO:0046029(mannitol dehydrogenase activity);GO:0047681(aryl-alcohol dehydrogenase (NADP+) activity);GO:0052747(sinapyl alcohol dehydrogenase activity);GO:0055114(oxidation-red…	00940(Phenylpropanoid biosynthesis)
psu.G.00032740	psu.T.00032740.1	sp|Q08891|FACR2_ARATH	Fatty acyl-CoA reductase 2 OS=Arabidopsis thaliana GN=FAR2 PE=2 SV=2	XP_021659691.1	fatty acyl-CoA reductase 2-like [Hevea brasiliensis]	-	-	GO:0010345(suberin biosynthetic process);GO:0035336(long-chain fatty-acyl-CoA metabolic process);GO:0043231(intracellular membrane-bounded organelle);GO:0080019(fatty-acyl-CoA reductase (alcohol-forming) activity)	00073(Cutin, suberine and wax biosynthesis);04146(Peroxisome)
psu.G.00031500	psu.T.00031500.1	-	-	XP_021902816.1	LOW QUALITY PROTEIN: verprolin [Carica papaya]	Do000506.1	HD-ZIP	GO:0003674(molecular_function);GO:0005634(nucleus);GO:0005829(cytosol);GO:0005886(plasma membrane);GO:0008150(biological_process);GO:0016021(integral component of membrane)	04144(Endocytosis)
psu.G.00000357	psu.T.00000357.1	sp|Q9LX07|ANXD7_ARATH	Annexin D7 OS=Arabidopsis thaliana GN=ANNAT7 PE=2 SV=1	PNX74218.1	annexin d2-like protein [Trifolium pratense]	-	-	GO:0005509(calcium ion binding);GO:0005544(calcium-dependent phospholipid binding);GO:0009408(response to heat);GO:0009409(response to cold);GO:0009414(response to water deprivation);GO:0009651(response to salt stress)	NA
psu.G.00003586	psu.T.00003586.1	sp|Q9LIK7|ACA13_ARATH	Putative calcium-transporting ATPase 13, plasma membrane-type OS=Arabidopsis thaliana GN=ACA13 PE=3 SV=1	XP_002300816.2	calcium-transporting ATPase 12, plasma membrane-type [Populus trichocarpa]	Sp_057020_iign.t1	Trihelix	GO:0005388(calcium-transporting ATPase activity);GO:0005887(integral component of plasma membrane);GO:0043231(intracellular membrane-bounded organelle)	NA
psu.G.00000616	psu.T.00000616.1	-	-	-	-	-	-	NA	NA
psu.G.00033089	psu.T.00033089.1	sp|Q9FLT0|TSN2_ARATH	Ribonuclease TUDOR 2 OS=Arabidopsis thaliana GN=TSN2 PE=1 SV=1	XP_010036841.1	PREDICTED: staphylococcal nuclease domain-containing protein 1 [Eucalyptus grandis]	MDP0000265073	NAC	GO:0000932(P-body);GO:0003676(nucleic acid binding);GO:0003723(RNA binding);GO:0003729(mRNA binding);GO:0004518(nuclease activity);GO:0005635(nuclear envelope);GO:0005737(cytoplasm);GO:0005783(endoplasmic reticulum);GO:0005829(cytosol);GO:0006397(mRNA processing);GO:0006402(mRNA catabolic process);GO:0009306(protein secretion);GO:0009506(plasmodesma);GO:0009651(response to salt stress);GO:0009686…	NA
psu.G.00032730	psu.T.00032730.1	sp|P36181|HSP80_SOLLC	Heat shock cognate protein 80 OS=Solanum lycopersicum GN=HSC80 PE=2 SV=1	XP_024977344.1	heat shock cognate protein 80 [Cynara cardunculus var. scolymus]	OMERI06G27590.3	bZIP	GO:0005515(protein binding);GO:0005524(ATP binding);GO:0005730(nucleolus);GO:0005737(cytoplasm);GO:0005794(Golgi apparatus);GO:0005829(cytosol);GO:0005886(plasma membrane);GO:0006457(protein folding);GO:0009408(response to heat);GO:0016020(membrane);GO:0045087(innate immune response);GO:0051082(unfolded protein binding);GO:0051131(chaperone-mediated protein complex assembly);GO:0071277(cellular r…	04141(Protein processing in endoplasmic reticulum);04626(Plant-pathogen interaction)
psu.G.00003585	psu.T.00003585.1	sp|Q940T5|RDUF2_ARATH	E3 ubiquitin-protein ligase RDUF2 OS=Arabidopsis thaliana GN=DURF2 PE=1 SV=1	XP_010262557.1	PREDICTED: E3 ubiquitin-protein ligase RDUF1-like [Nelumbo nucifera]	-	-	GO:0000209(protein polyubiquitination);GO:0043161(proteasome-mediated ubiquitin-dependent protein catabolic process);GO:0061630(ubiquitin protein ligase activity)	NA
psu.G.00016823	psu.T.00016823.1	sp|Q708Y0|EBF2_ARATH	EIN3-binding F-box protein 2 OS=Arabidopsis thaliana GN=EBF2 PE=1 SV=1	AKJ26291.1	EIN3-binding F-box protein 1 [Paeonia lactiflora]	Thecc1EG021580t1	WRKY	GO:0005515(protein binding);GO:0005634(nucleus);GO:0006511(ubiquitin-dependent protein catabolic process);GO:0009723(response to ethylene);GO:0009873(ethylene-activated signaling pathway);GO:0010105(negative regulation of ethylene-activated signaling pathway);GO:0016567(protein ubiquitination);GO:0019005(SCF ubiquitin ligase complex)	04016(MAPK signaling pathway - plant);04075(Plant hormone signal transduction)
psu.G.00016761	psu.T.00016761.1	sp|Q94JX5|WLIM1_ARATH	LIM domain-containing protein WLIM1 OS=Arabidopsis thaliana GN=WLIM1 PE=1 SV=1	RVW56119.1	LIM domain-containing protein WLIM1 [Vitis vinifera]	-	-	GO:0003700(DNA binding transcription factor activity);GO:0003729(mRNA binding);GO:0005737(cytoplasm);GO:0005856(cytoskeleton);GO:0005886(plasma membrane);GO:0046872(metal ion binding);GO:0051015(actin filament binding);GO:0051017(actin filament bundle assembly)	NA
psu.G.00007884	psu.T.00007884.1	sp|Q96331|HS23M_ARATH	23.6 kDa heat shock protein, mitochondrial OS=Arabidopsis thaliana GN=HSP23.6 PE=2 SV=1	XP_022923528.1	small heat shock protein, chloroplastic-like isoform X2 [Cucurbita moschata]	-	-	GO:0003674(molecular_function);GO:0005739(mitochondrion);GO:0009408(response to heat);GO:0046686(response to cadmium ion)	04141(Protein processing in endoplasmic reticulum)
psu.G.00005571	psu.T.00005571.1	-	-	-	-	-	-	NA	NA
psu.G.00005753	psu.T.00005753.1	sp|F4HQ22|LRL24_ARATH	LEAF RUST 10 DISEASE-RESISTANCE LOCUS RECEPTOR-LIKE PROTEIN KINASE-like 2.4 OS=Arabidopsis thaliana GN=LRK10L-2.4 PE=3 SV=1	XP_024928654.1	LEAF RUST 10 DISEASE-RESISTANCE LOCUS RECEPTOR-LIKE PROTEIN KINASE-like 2.5, partial [Ziziphus jujuba]	Do000506.1	HD-ZIP	GO:0004675(transmembrane receptor protein serine/threonine kinase activity);GO:0016301(kinase activity);GO:0016310(phosphorylation)	NA
psu.G.00010005	psu.T.00010005.1	sp|Q402E1|H32_LILLO	Histone H3.2 OS=Lilium longiflorum GN=YAH3 PE=1 SV=3	EOY31042.1	Histone superfamily protein [Theobroma cacao]	676740550	B3	GO:0000786(nucleosome);GO:0003677(DNA binding);GO:0005634(nucleus);GO:0006334(nucleosome assembly);GO:0031492(nucleosomal DNA binding)	NA
psu.G.00032741	psu.T.00032741.1	-	-	-	-	-	-	NA	NA
psu.G.00012493	psu.T.00012493.1	sp|P46897|ATHB7_ARATH	Homeobox-leucine zipper protein ATHB-7 OS=Arabidopsis thaliana GN=ATHB-7 PE=1 SV=2	XP_010251677.1	PREDICTED: homeobox-leucine zipper protein ATHB-12-like isoform X2 [Nelumbo nucifera]	NNU_000528-RA	HD-ZIP	GO:0003700(DNA binding transcription factor activity);GO:0005515(protein binding);GO:0005634(nucleus);GO:0006351(transcription, DNA-templated);GO:0006355(regulation of transcription, DNA-templated);GO:0009414(response to water deprivation);GO:0009737(response to abscisic acid);GO:0009738(abscisic acid-activated signaling pathway);GO:0043565(sequence-specific DNA binding);GO:0045893(positive regul…	NA
psu.G.00028434	psu.T.00028434.1	sp|Q8GT20|BEBT_TOBAC	Benzyl alcohol O-benzoyltransferase OS=Nicotiana tabacum GN=HSR201 PE=1 SV=1	XP_009372579.1	PREDICTED: benzyl alcohol O-benzoyltransferase-like [Pyrus x bretschneideri]	Zpz_sc00135.1.g00200.1.am.mk	Nin-like	GO:0009821(alkaloid biosynthetic process);GO:0047203(13-hydroxylupinine O-tigloyltransferase activity)	NA
psu.G.00029256	psu.T.00029256.1	sp|Q9FF99|AAP7_ARATH	Probable amino acid permease 7 OS=Arabidopsis thaliana GN=AAP7 PE=2 SV=1	OAY63091.1	Amino acid permease 3 [Ananas comosus]	Sp_073850_ixmz.t1	MYB_related	GO:0003333(amino acid transmembrane transport);GO:0005886(plasma membrane);GO:0015171(amino acid transmembrane transporter activity)	NA
psu.G.00024314	psu.T.00024314.1	sp|Q9C595|YLMG2_ARATH	YlmG homolog protein 2, chloroplastic OS=Arabidopsis thaliana GN=YLMG2 PE=2 SV=1	XP_006452990.1	ylmG homolog protein 2, chloroplastic [Citrus clementina]	-	-	GO:0003674(molecular_function);GO:0005886(plasma membrane);GO:0008150(biological_process);GO:0009535(chloroplast thylakoid membrane);GO:0016020(membrane);GO:0016021(integral component of membrane)	NA
psu.G.00018623	psu.T.00018623.1	sp|Q67A25|NCS_THLFG	S-norcoclaurine synthase OS=Thalictrum flavum subsp. glaucum PE=1 SV=1	XP_018828970.1	PREDICTED: S-norcoclaurine synthase 2-like [Juglans regia]	-	-	GO:0004864(protein phosphatase inhibitor activity);GO:0005634(nucleus);GO:0005737(cytoplasm);GO:0009738(abscisic acid-activated signaling pathway);GO:0010427(abscisic acid binding);GO:0080163(regulation of protein serine/threonine phosphatase activity)	NA
psu.G.00023051	psu.T.00023051.1	-	-	PON87827.1	Protein accelerated cell death [Trema orientale]	Zmw_sc01797.1.g00110.1	MYB_related	GO:0003674(molecular_function)	NA
psu.G.00029103	psu.T.00029103.1	sp|Q9CAF4|NUP1_ARATH	Nuclear pore complex protein NUP1 OS=Arabidopsis thaliana GN=NUP1 PE=1 SV=1	XP_027189839.1	nuclear pore complex protein NUP1-like isoform X3 [Cicer arietinum]	PSME_00023534-RA	M-type_MADS	GO:0005515(protein binding);GO:0005634(nucleus);GO:0005635(nuclear envelope);GO:0005643(nuclear pore);GO:0005829(cytosol);GO:0006997(nucleus organization);GO:0016973(poly(A)+ mRNA export from nucleus);GO:0034399(nuclear periphery)	NA
psu.G.00019139	psu.T.00019139.1	sp|Q67YC9|Y4141_ARATH	Uncharacterized protein At4g14100 OS=Arabidopsis thaliana GN=At4g14100 PE=2 SV=1	XP_009350629.1	PREDICTED: uncharacterized protein At4g14100-like [Pyrus x bretschneideri]	-	-	GO:0005576(extracellular region);GO:0005773(vacuole);GO:0008150(biological_process);GO:0016740(transferase activity)	NA
psu.G.00034030	psu.T.00034030.1	sp|Q8VZG7|TSN1_ARATH	Ribonuclease TUDOR 1 OS=Arabidopsis thaliana GN=TSN1 PE=1 SV=1	XP_024930063.1	cinnamoyl-CoA reductase 1-like isoform X3 [Ziziphus jujuba]	MDP0000265073	NAC	GO:0003824(catalytic activity);GO:0004022(alcohol dehydrogenase (NAD) activity);GO:0009809(lignin biosynthetic process);GO:0045551(cinnamyl-alcohol dehydrogenase activity);GO:0050662(coenzyme binding);GO:0055114(oxidation-reduction process)	00940(Phenylpropanoid biosynthesis)
psu.G.00001145	psu.T.00001145.1	sp|O24370|LOX21_SOLTU	Linoleate 13S-lipoxygenase 2-1, chloroplastic OS=Solanum tuberosum GN=LOX2.1 PE=1 SV=1	ADO51752.1	lipoxygenase [Camellia sinensis]	Tp57577_TGAC_v2_mRNA8161	MYB_related	GO:0016165(linoleate 13S-lipoxygenase activity)	00591(Linoleic acid metabolism);00592(alpha-Linolenic acid metabolism)
psu.G.00030567	psu.T.00030567.1	sp|Q6DST1|Y1465_ARATH	Late embryogenesis abundant protein At1g64065 OS=Arabidopsis thaliana GN=At1g64065 PE=2 SV=1	XP_007038869.1	PREDICTED: late embryogenesis abundant protein At1g64065 [Theobroma cacao]	-	-	GO:0003674(molecular_function);GO:0005634(nucleus);GO:0008150(biological_process);GO:0016020(membrane);GO:0016021(integral component of membrane)	NA
psu.G.00031552	psu.T.00031552.1	sp|Q94JX5|WLIM1_ARATH	LIM domain-containing protein WLIM1 OS=Arabidopsis thaliana GN=WLIM1 PE=1 SV=1	PSS19705.1	LIM domain-containing protein [Actinidia chinensis var. chinensis]	-	-	GO:0003700(DNA binding transcription factor activity);GO:0003729(mRNA binding);GO:0005737(cytoplasm);GO:0005856(cytoskeleton);GO:0005886(plasma membrane);GO:0046872(metal ion binding);GO:0051015(actin filament binding);GO:0051017(actin filament bundle assembly)	NA
psu.G.00031691	psu.T.00031691.1	sp|Q8L4D8|IQD31_ARATH	Protein IQ-DOMAIN 31 OS=Arabidopsis thaliana GN=IQD31 PE=1 SV=1	RVX09089.1	hypothetical protein CK203_013901 [Vitis vinifera]	mrna13309.1-v1.0-hybrid	FAR1	GO:0005516(calmodulin binding);GO:0005634(nucleus);GO:0009739(response to gibberellin)	NA
psu.G.00022539	psu.T.00022539.1	-	-	XP_002522443.1	ribonuclease 3 [Ricinus communis]	-	-	NA	NA
psu.G.00006897	psu.T.00006897.1	sp|Q08891|FACR2_ARATH	Fatty acyl-CoA reductase 2 OS=Arabidopsis thaliana GN=FAR2 PE=2 SV=2	XP_023906704.1	fatty acyl-CoA reductase 2-like [Quercus suber]	-	-	GO:0010345(suberin biosynthetic process);GO:0035336(long-chain fatty-acyl-CoA metabolic process);GO:0043231(intracellular membrane-bounded organelle);GO:0080019(fatty-acyl-CoA reductase (alcohol-forming) activity)	00073(Cutin, suberine and wax biosynthesis);04146(Peroxisome)
psu.G.00031846	psu.T.00031846.1	sp|Q9ZRF1|MTDH_FRAAN	Probable mannitol dehydrogenase OS=Fragaria ananassa GN=CAD PE=2 SV=1	XP_018824904.1	PREDICTED: probable mannitol dehydrogenase [Juglans regia]	-	-	GO:0005737(cytoplasm);GO:0008270(zinc ion binding);GO:0009735(response to cytokinin);GO:0009809(lignin biosynthetic process);GO:0045551(cinnamyl-alcohol dehydrogenase activity);GO:0048046(apoplast);GO:0052747(sinapyl alcohol dehydrogenase activity);GO:0055114(oxidation-reduction process)	00940(Phenylpropanoid biosynthesis)
psu.G.00016948	psu.T.00016948.1	sp|Q9ZWQ9|FLS_CITUN	Flavonol synthase/flavanone 3-hydroxylase OS=Citrus unshiu GN=FLS PE=1 SV=1	XP_021602747.1	flavonol synthase/flavanone 3-hydroxylase-like [Manihot esculenta]	-	-	GO:0045431(flavonol synthase activity)	00941(Flavonoid biosynthesis)
psu.G.00020020	psu.T.00020020.1	sp|Q9M0G7|MIK1_ARATH	MDIS1-interacting receptor like kinase 1 OS=Arabidopsis thaliana GN=MIK1 PE=1 SV=1	XP_021807145.1	receptor-like protein kinase HSL1 [Prunus avium]	Achn335281	NAC	GO:0004674(protein serine/threonine kinase activity);GO:0005524(ATP binding);GO:0005886(plasma membrane);GO:0006468(protein phosphorylation);GO:0016020(membrane);GO:0016021(integral component of membrane);GO:0016301(kinase activity)	NA
psu.G.00020457	psu.T.00020457.1	-	-	PSS30627.1	hypothetical protein CEY00_Acc05913 [Actinidia chinensis var. chinensis]	-	-	GO:0003674(molecular_function);GO:0008150(biological_process)	NA
psu.G.00028372	psu.T.00028372.1	sp|F4IK92|TORL2_ARATH	TORTIFOLIA1-like protein 2 OS=Arabidopsis thaliana GN=TOR1L2 PE=3 SV=1	XP_023884526.1	TORTIFOLIA1-like protein 2 [Quercus suber]	KN539732.1_FGP002	E2F/DP	GO:0005737(cytoplasm);GO:0008017(microtubule binding)	04146(Peroxisome)
psu.G.00029247	psu.T.00029247.1	sp|Q9LX51|FBL64_ARATH	F-box/LRR-repeat protein At3g59200 OS=Arabidopsis thaliana GN=At3g59200 PE=2 SV=1	XP_023881920.1	uncharacterized protein LOC111994285 [Quercus suber]	mrna16655.1-v1.0-hybrid	MYB	GO:0003674(molecular_function);GO:0005634(nucleus);GO:0008150(biological_process)	NA
psu.G.00008994	psu.T.00008994.1	-	-	XP_022849811.1	uncharacterized protein LOC111371888 [Olea europaea var. sylvestris]	-	-	NA	NA
psu.G.00034027	psu.T.00034027.1	-	-	XP_010659612.1	PREDICTED: uncharacterized protein LOC100242579 isoform X2 [Vitis vinifera]	-	-	GO:0003674(molecular_function);GO:0009507(chloroplast);GO:0016021(integral component of membrane)	NA
psu.G.00032403	psu.T.00032403.1	sp|P62785|H41_WHEAT	Histone H4 variant TH011 OS=Triticum aestivum PE=3 SV=2	XP_022133641.1	uncharacterized protein LOC111006180 [Momordica charantia]	Aan019826	CO-like	GO:0000786(nucleosome);GO:0003677(DNA binding);GO:0005634(nucleus);GO:0005794(Golgi apparatus);GO:0005829(cytosol);GO:0006334(nucleosome assembly);GO:0051276(chromosome organization)	NA
psu.G.00012743	psu.T.00012743.1	sp|Q6AXU4|RN181_RAT	E3 ubiquitin-protein ligase RNF181 OS=Rattus norvegicus GN=Rnf181 PE=1 SV=1	XP_020593643.1	E3 ubiquitin-protein ligase RING1-like [Phalaenopsis equestris]	-	-	GO:0000209(protein polyubiquitination);GO:0043161(proteasome-mediated ubiquitin-dependent protein catabolic process);GO:0061630(ubiquitin protein ligase activity)	NA
psu.G.00031555	psu.T.00031555.1	sp|Q84TK1|BH010_ARATH	Transcription factor bHLH10 OS=Arabidopsis thaliana GN=BHLH10 PE=2 SV=1	XP_018825413.1	PREDICTED: transcription factor bHLH91-like isoform X2 [Juglans regia]	Manes.07G013000.1.p	bHLH	GO:0003677(DNA binding);GO:0003700(DNA binding transcription factor activity);GO:0005515(protein binding);GO:0005634(nucleus);GO:0006351(transcription, DNA-templated);GO:0006355(regulation of transcription, DNA-templated);GO:0009555(pollen development);GO:0046983(protein dimerization activity);GO:0048658(anther wall tapetum development);GO:0052543(callose deposition in cell wall)	04016(MAPK signaling pathway - plant);04075(Plant hormone signal transduction)
psu.G.00023139	psu.T.00023139.1	sp|Q9LS19|DTX30_ARATH	Protein DETOXIFICATION 30 OS=Arabidopsis thaliana GN=DTX30 PE=2 SV=1	CBI23362.3	unnamed protein product, partial [Vitis vinifera]	TRIUR3_11943-P1	ERF	GO:0006855(drug transmembrane transport)	NA
psu.G.00014490	psu.T.00014490.1	sp|O24606|EIN3_ARATH	Protein ETHYLENE INSENSITIVE 3 OS=Arabidopsis thaliana GN=EIN3 PE=1 SV=1	AFU90136.4	ethylene-insensitive 3 [Paeonia lactiflora]	XP_009145590.1	EIL	GO:0000976(transcription regulatory region sequence-specific DNA binding);GO:0001666(response to hypoxia);GO:0003677(DNA binding);GO:0003700(DNA binding transcription factor activity);GO:0005515(protein binding);GO:0005634(nucleus);GO:0006351(transcription, DNA-templated);GO:0006355(regulation of transcription, DNA-templated);GO:0009723(response to ethylene);GO:0009873(ethylene-activated signalin…	04016(MAPK signaling pathway - plant);04075(Plant hormone signal transduction)
psu.G.00027004	psu.T.00027004.1	sp|Q9ST43|PH1_ARATH	Pleckstrin homology domain-containing protein 1 OS=Arabidopsis thaliana GN=PH1 PE=2 SV=2	XP_020540431.1	pleckstrin homology domain-containing protein 1 [Jatropha curcas]	-	-	GO:0005737(cytoplasm)	04144(Endocytosis)
psu.G.00001058	psu.T.00001058.1	-	-	XP_021846642.1	phosphatidylinositol 4-kinase gamma 4-like [Spinacia oleracea]	Bathy13g01410	C2H2	NA	NA
psu.G.00031538	psu.T.00031538.1	sp|Q9LE33|HPR3_ARATH	Glyoxylate/hydroxypyruvate reductase HPR3 OS=Arabidopsis thaliana GN=HPR3 PE=2 SV=1	XP_023928488.1	glyoxylate/hydroxypyruvate reductase HPR3-like [Quercus suber]	GSBRNA2T00090396001	bHLH	GO:0005737(cytoplasm);GO:0016616(oxidoreductase activity, acting on the CH-OH group of donors, NAD or NADP as acceptor);GO:0051287(NAD binding);GO:0055114(oxidation-reduction process)	00630(Glyoxylate and dicarboxylate metabolism);00260(Glycine, serine and threonine metabolism)
psu.G.00020343	psu.T.00020343.1	sp|P30236|HSP41_SOYBN	22.0 kDa class IV heat shock protein OS=Glycine max GN=HSP22.0 PE=3 SV=1	XP_015889497.1	22.0 kDa class IV heat shock protein [Ziziphus jujuba]	WALNUT_00030998-RA	NF-YB	GO:0003674(molecular_function);GO:0005783(endoplasmic reticulum);GO:0009408(response to heat);GO:0009507(chloroplast)	04141(Protein processing in endoplasmic reticulum)
psu.G.00008983	psu.T.00008983.1	sp|Q9C6Y3|CCA11_ARATH	Cyclin-A1-1 OS=Arabidopsis thaliana GN=CYCA1-1 PE=1 SV=1	XP_021667309.1	cyclin-A1-1-like [Hevea brasiliensis]	KZV54549.1	B3	GO:0005515(protein binding);GO:0005634(nucleus);GO:0005737(cytoplasm);GO:0007049(cell cycle);GO:0016538(cyclin-dependent protein serine/threonine kinase regulator activity);GO:0051301(cell division);GO:0051726(regulation of cell cycle)	NA
psu.G.00009481	psu.T.00009481.1	sp|Q9LSP1|PME67_ARATH	Probable pectinesterase 67 OS=Arabidopsis thaliana GN=PME67 PE=2 SV=1	XP_022761279.1	probable pectinesterase 67 [Durio zibethinus]	MDP0000320566	NAC	GO:0005576(extracellular region);GO:0005618(cell wall);GO:0009505(plant-type cell wall);GO:0030599(pectinesterase activity);GO:0042545(cell wall modification);GO:0045330(aspartyl esterase activity);GO:0045490(pectin catabolic process)	00040(Pentose and glucuronate interconversions)
psu.G.00017086	psu.T.00017086.1	-	-	-	-	-	-	NA	NA
psu.G.00008440	psu.T.00008440.1	sp|Q9LZL3|PCS1L_ARATH	Aspartic proteinase PCS1 OS=Arabidopsis thaliana GN=PCS1 PE=2 SV=1	XP_011001546.1	PREDICTED: aspartic proteinase PCS1-like [Populus euphratica]	Aco017242.1	Trihelix	GO:0004190(aspartic-type endopeptidase activity);GO:0006508(proteolysis);GO:0030163(protein catabolic process)	NA
psu.G.00034285	psu.T.00034285.1	sp|Q9S9M5|WAKLA_ARATH	Wall-associated receptor kinase-like 1 OS=Arabidopsis thaliana GN=WAKL1 PE=2 SV=1	RVW92570.1	Wall-associated receptor kinase-like 2 [Vitis vinifera]	AA10G00404	WRKY	GO:0004674(protein serine/threonine kinase activity);GO:0005886(plasma membrane);GO:0007166(cell surface receptor signaling pathway)	NA
psu.G.00032598	psu.T.00032598.1	sp|Q67A25|NCS_THLFG	S-norcoclaurine synthase OS=Thalictrum flavum subsp. glaucum PE=1 SV=1	XP_018828970.1	PREDICTED: S-norcoclaurine synthase 2-like [Juglans regia]	-	-	GO:0004864(protein phosphatase inhibitor activity);GO:0005634(nucleus);GO:0005737(cytoplasm);GO:0009738(abscisic acid-activated signaling pathway);GO:0010427(abscisic acid binding);GO:0080163(regulation of protein serine/threonine phosphatase activity)	NA
psu.G.00001528	psu.T.00001528.1	sp|O22287|GMPP1_ARATH	Mannose-1-phosphate guanylyltransferase 1 OS=Arabidopsis thaliana GN=CYT1 PE=1 SV=1	KVI09860.1	hypothetical protein Ccrd_011745, partial [Cynara cardunculus var. scolymus]	-	-	GO:0004475(mannose-1-phosphate guanylyltransferase activity);GO:0005515(protein binding);GO:0005525(GTP binding);GO:0005634(nucleus);GO:0005737(cytoplasm);GO:0005829(cytosol);GO:0009058(biosynthetic process);GO:0009298(GDP-mannose biosynthetic process);GO:0009408(response to heat);GO:0009651(response to salt stress);GO:0009753(response to jasmonic acid);GO:0010193(response to ozone);GO:0016779(nu…	00051(Fructose and mannose metabolism);00520(Amino sugar and nucleotide sugar metabolism)
psu.G.00015055	psu.T.00015055.1	sp|Q9FX31|HDG11_ARATH	Homeobox-leucine zipper protein HDG11 OS=Arabidopsis thaliana GN=HDG11 PE=1 SV=1	RQO89051.1	hypothetical protein POPTR_004G074800 [Populus trichocarpa]	CCG004141.1	HD-ZIP	GO:0000976(transcription regulatory region sequence-specific DNA binding);GO:0003677(DNA binding);GO:0003700(DNA binding transcription factor activity);GO:0005515(protein binding);GO:0005634(nucleus);GO:0006351(transcription, DNA-templated);GO:0006355(regulation of transcription, DNA-templated);GO:0008289(lipid binding);GO:0009828(plant-type cell wall loosening);GO:0010091(trichome branching)	NA
psu.G.00034001	psu.T.00034001.1	sp|Q9SU30|CPR30_ARATH	F-box protein CPR30 OS=Arabidopsis thaliana GN=CPR30 PE=1 SV=2	XP_021291229.1	F-box protein CPR30-like [Herrania umbratica]	Peaxi162Scf00646g00004.1	GRAS	GO:0004842(ubiquitin-protein transferase activity);GO:0019005(SCF ubiquitin ligase complex);GO:0031146(SCF-dependent proteasomal ubiquitin-dependent protein catabolic process)	NA
psu.G.00030665	psu.T.00030665.1	sp|P0DMS1|NET2A_ARATH	Protein NETWORKED 2A OS=Arabidopsis thaliana GN=NET2A PE=2 SV=1	RVW65551.1	Protein NETWORKED 2A [Vitis vinifera]	Cotton_A_16694_BGI-A2_v1.0	bHLH	GO:0000778(condensed nuclear chromosome kinetochore);GO:0005886(plasma membrane);GO:0009793(embryo development ending in seed dormancy)	NA
psu.G.00007502	psu.T.00007502.1	sp|Q9LYK2|NRT27_ARATH	High affinity nitrate transporter 2.7 OS=Arabidopsis thaliana GN=NRT2.7 PE=2 SV=1	PIA61804.1	hypothetical protein AQUCO_00200060v1 [Aquilegia coerulea]	-	-	GO:0005886(plasma membrane);GO:0009705(plant-type vacuole membrane);GO:0015112(nitrate transmembrane transporter activity);GO:0015706(nitrate transport);GO:0016021(integral component of membrane);GO:0042128(nitrate assimilation);GO:0055085(transmembrane transport);GO:0071249(cellular response to nitrate)	00910(Nitrogen metabolism)
psu.G.00035322	psu.T.00035322.1	sp|Q9SU30|CPR30_ARATH	F-box protein CPR30 OS=Arabidopsis thaliana GN=CPR30 PE=1 SV=2	XP_010665776.1	PREDICTED: uncharacterized protein LOC104883035 [Beta vulgaris subsp. vulgaris]	Peaxi162Scf00646g00004.1	GRAS	GO:0004842(ubiquitin-protein transferase activity);GO:0019005(SCF ubiquitin ligase complex);GO:0031146(SCF-dependent proteasomal ubiquitin-dependent protein catabolic process)	NA
psu.G.00010092	psu.T.00010092.1	sp|O50001|PRU1_PRUAR	Major allergen Pru ar 1 OS=Prunus armeniaca PE=1 SV=1	XP_010028229.1	PREDICTED: pathogenesis-related protein STH-21 [Eucalyptus grandis]	-	-	GO:0004864(protein phosphatase inhibitor activity);GO:0005634(nucleus);GO:0005737(cytoplasm);GO:0009738(abscisic acid-activated signaling pathway);GO:0010427(abscisic acid binding);GO:0080163(regulation of protein serine/threonine phosphatase activity)	NA
psu.G.00025161	psu.T.00025161.1	sp|Q9FF86|DCR_ARATH	BAHD acyltransferase DCR OS=Arabidopsis thaliana GN=DCR PE=2 SV=1	CAN62119.1	hypothetical protein VITISV_037024 [Vitis vinifera]	MDP0000294614	NAC	GO:0005737(cytoplasm);GO:0016740(transferase activity);GO:0016747(transferase activity, transferring acyl groups other than amino-acyl groups)	NA
psu.G.00028334	psu.T.00028334.1	sp|Q9AVK0|XMT1_COFAR	7-methylxanthosine synthase 1 OS=Coffea arabica GN=XMT1 PE=1 SV=1	XP_024161651.1	salicylate carboxymethyltransferase-like [Rosa chinensis]	EMT20798	MYB_related	GO:0005634(nucleus);GO:0008757(S-adenosylmethionine-dependent methyltransferase activity);GO:0032259(methylation)	NA
psu.G.00032532	psu.T.00032532.1	sp|P17541|CHIA_CUCSA	Acidic endochitinase OS=Cucumis sativus PE=1 SV=1	XP_011001947.1	PREDICTED: acidic endochitinase-like [Populus euphratica]	Zjn_sc00096.1.g00310.1.sm.mk	C2H2	GO:0004568(chitinase activity);GO:0005576(extracellular region);GO:0006032(chitin catabolic process);GO:0008061(chitin binding)	00520(Amino sugar and nucleotide sugar metabolism)
psu.G.00019845	psu.T.00019845.1	-	-	-	-	GSVIVT01030079001	FAR1	NA	NA
psu.G.00008384	psu.T.00008384.1	sp|Q9ZRF9|RPK1_ARATH	Probable LRR receptor-like serine/threonine-protein kinase RPK1 OS=Arabidopsis thaliana GN=RPK1 PE=1 SV=1	XP_002273824.2	PREDICTED: probable LRR receptor-like serine/threonine-protein kinase At4g36180 [Vitis vinifera]	KZV19552.1	ARR-B	GO:0002239(response to oomycetes);GO:0005618(cell wall);GO:0006952(defense response);GO:0007165(signal transduction);GO:0050832(defense response to fungus)	04626(Plant-pathogen interaction)
psu.G.00014844	psu.T.00014844.1	sp|Q8LF99|XTH6_ARATH	Probable xyloglucan endotransglucosylase/hydrolase protein 6 OS=Arabidopsis thaliana GN=XTH6 PE=2 SV=2	ADO24304.1	putative xyloglucan endotransglucosylase/hydrolase [Gossypium hirsutum]	Sme2.5_00096.1_g00018.1	NAC	GO:0004553(hydrolase activity, hydrolyzing O-glycosyl compounds);GO:0005576(extracellular region);GO:0005618(cell wall);GO:0009414(response to water deprivation);GO:0010411(xyloglucan metabolic process);GO:0016762(xyloglucan:xyloglucosyl transferase activity);GO:0016798(hydrolase activity, acting on glycosyl bonds);GO:0042546(cell wall biogenesis);GO:0048046(apoplast);GO:0071555(cell wall organiz…	NA
psu.G.00014866	psu.T.00014866.1	sp|P52708|HNLS_SORBI	P-(S)-hydroxymandelonitrile lyase OS=Sorghum bicolor PE=1 SV=2	CBI22166.3	unnamed protein product, partial [Vitis vinifera]	KZV23174.1	C3H	GO:0004185(serine-type carboxypeptidase activity);GO:0051603(proteolysis involved in cellular protein catabolic process)	NA
psu.G.00032071	psu.T.00032071.1	-	-	KNA19117.1	hypothetical protein SOVF_064290 [Spinacia oleracea]	-	-	NA	NA
psu.G.00035083	psu.T.00035083.1	sp|Q9FVS9|C96AF_ARATH	Alkane hydroxylase MAH1 OS=Arabidopsis thaliana GN=CYP96A15 PE=2 SV=1	XP_023913657.1	alkane hydroxylase MAH1-like [Quercus suber]	CCG000365.1	NAC	GO:0005576(extracellular region)	00073(Cutin, suberine and wax biosynthesis)
psu.G.00033219	psu.T.00033219.1	sp|Q96324|GSTFB_ARATH	Glutathione S-transferase F11 OS=Arabidopsis thaliana GN=GSTF11 PE=2 SV=1	XP_007032197.2	PREDICTED: glutathione S-transferase F11 [Theobroma cacao]	TRIUR3_23040-P1	CAMTA	GO:0004364(glutathione transferase activity);GO:0005737(cytoplasm);GO:0006749(glutathione metabolic process)	00480(Glutathione metabolism)
psu.G.00005150	psu.T.00005150.1	sp|Q8S528|AL2B7_ARATH	Aldehyde dehydrogenase family 2 member B7, mitochondrial OS=Arabidopsis thaliana GN=ALDH2B7 PE=2 SV=2	XP_021726995.1	aldehyde dehydrogenase family 2 member B7, mitochondrial-like isoform X2 [Chenopodium quinoa]	-	-	GO:0004029(aldehyde dehydrogenase (NAD) activity)	00010(Glycolysis / Gluconeogenesis);00053(Ascorbate and aldarate metabolism);00620(Pyruvate metabolism);00071(Fatty acid degradation);00561(Glycerolipid metabolism);00280(Valine, leucine and isoleucine degradation);00310(Lysine degradation);00330(Arginine and proline metabolism);00340(Histidine metabolism);00380(Tryptophan metabolism);00410(beta-Alanine metabolism);00903(Limonene and pinene degra…
psu.G.00007942	psu.T.00007942.1	sp|P37122|C76A2_SOLME	Cytochrome P450 76A2 OS=Solanum melongena GN=CYP76A2 PE=2 SV=1	XP_002283772.1	PREDICTED: cytochrome P450 76A1 [Vitis vinifera]	Cc10_g03650	G2-like	GO:0016020(membrane);GO:0016709(oxidoreductase activity, acting on paired donors, with incorporation or reduction of molecular oxygen, NAD(P)H as one donor, and incorporation of one atom of oxygen);GO:0044550(secondary metabolite biosynthetic process)	NA
psu.G.00013887	psu.T.00013887.1	sp|P45726|PALY_CAMSI	Phenylalanine ammonia-lyase OS=Camellia sinensis GN=PAL PE=2 SV=1	XP_023897375.1	phenylalanine ammonia-lyase [Quercus suber]	-	-	GO:0005515(protein binding);GO:0005737(cytoplasm);GO:0005829(cytosol);GO:0006559(L-phenylalanine catabolic process);GO:0006952(defense response);GO:0006979(response to oxidative stress);GO:0009611(response to wounding);GO:0009699(phenylpropanoid biosynthetic process);GO:0009800(cinnamic acid biosynthetic process);GO:0045548(phenylalanine ammonia-lyase activity);GO:0080167(response to karrikin)	00360(Phenylalanine metabolism);00940(Phenylpropanoid biosynthesis)
psu.G.00012185	psu.T.00012185.1	sp|Q9SSA7|GLIP5_ARATH	GDSL esterase/lipase 5 OS=Arabidopsis thaliana GN=GLIP5 PE=2 SV=2	OWM68397.1	hypothetical protein CDL15_Pgr004879 [Punica granatum]	KN538722.1_FGP037	HB-PHD	GO:0005576(extracellular region);GO:0016042(lipid catabolic process);GO:0016298(lipase activity);GO:0052689(carboxylic ester hydrolase activity)	NA
psu.G.00019340	psu.T.00019340.1	sp|P17641|PRS1_SOLTU	Pathogenesis-related protein STH-21 OS=Solanum tuberosum GN=STH-21 PE=2 SV=1	XP_010024738.1	PREDICTED: major allergen Pru ar 1 [Eucalyptus grandis]	-	-	GO:0004864(protein phosphatase inhibitor activity);GO:0005634(nucleus);GO:0005737(cytoplasm);GO:0009738(abscisic acid-activated signaling pathway);GO:0010427(abscisic acid binding);GO:0080163(regulation of protein serine/threonine phosphatase activity)	NA
psu.G.00020398	psu.T.00020398.1	sp|P17641|PRS1_SOLTU	Pathogenesis-related protein STH-21 OS=Solanum tuberosum GN=STH-21 PE=2 SV=1	XP_010024738.1	PREDICTED: major allergen Pru ar 1 [Eucalyptus grandis]	-	-	GO:0004864(protein phosphatase inhibitor activity);GO:0005634(nucleus);GO:0005737(cytoplasm);GO:0009738(abscisic acid-activated signaling pathway);GO:0010427(abscisic acid binding);GO:0080163(regulation of protein serine/threonine phosphatase activity)	NA
psu.G.00008300	psu.T.00008300.1	-	-	PON73999.1	hypothetical protein TorRG33x02_247760 [Trema orientale]	Sopen11g017580.1	ERF	NA	NA
psu.G.00018470	psu.T.00018470.1	sp|Q9C7N5|GDL14_ARATH	GDSL esterase/lipase At1g29660 OS=Arabidopsis thaliana GN=At1g29660 PE=1 SV=1	XP_004297889.1	PREDICTED: GDSL esterase/lipase At5g45670 [Fragaria vesca subsp. vesca]	Potri.012G137500.1	FAR1	GO:0005576(extracellular region);GO:0005634(nucleus);GO:0009627(systemic acquired resistance);GO:0016042(lipid catabolic process);GO:0016788(hydrolase activity, acting on ester bonds);GO:0048046(apoplast);GO:0052689(carboxylic ester hydrolase activity)	NA
psu.G.00016866	psu.T.00016866.1	sp|Q9SX98|LHTL8_ARATH	Lysine histidine transporter-like 8 OS=Arabidopsis thaliana GN=AATL1 PE=1 SV=1	RVW50954.1	Lysine histidine transporter-like 8 [Vitis vinifera]	-	-	GO:0003333(amino acid transmembrane transport);GO:0015171(amino acid transmembrane transporter activity)	04144(Endocytosis)
psu.G.00025197	psu.T.00025197.1	sp|Q9LHA1|C8D11_ARATH	Cytochrome P450 81D11 OS=Arabidopsis thaliana GN=CYP81D11 PE=2 SV=1	XP_002285105.1	PREDICTED: isoflavone 2'-hydroxylase [Vitis vinifera]	Thecc1EG000515t1	B3	GO:0016020(membrane);GO:0016709(oxidoreductase activity, acting on paired donors, with incorporation or reduction of molecular oxygen, NAD(P)H as one donor, and incorporation of one atom of oxygen);GO:0042343(indole glucosinolate metabolic process);GO:0044550(secondary metabolite biosynthetic process);GO:0098542(defense response to other organism)	NA
psu.G.00025139	psu.T.00025139.1	sp|P17641|PRS1_SOLTU	Pathogenesis-related protein STH-21 OS=Solanum tuberosum GN=STH-21 PE=2 SV=1	XP_010024738.1	PREDICTED: major allergen Pru ar 1 [Eucalyptus grandis]	-	-	GO:0004864(protein phosphatase inhibitor activity);GO:0005634(nucleus);GO:0005737(cytoplasm);GO:0009738(abscisic acid-activated signaling pathway);GO:0010427(abscisic acid binding);GO:0080163(regulation of protein serine/threonine phosphatase activity)	NA
psu.G.00016818	psu.T.00016818.1	sp|Q42707|F26G_CHESP	Furostanol glycoside 26-O-beta-glucosidase OS=Cheilocostus speciosus GN=F26G PE=1 SV=1	XP_017215121.1	PREDICTED: beta-glucosidase 13-like [Daucus carota subsp. sativus]	MDP0000249507	TCP	GO:0008422(beta-glucosidase activity);GO:0009651(response to salt stress);GO:0009725(response to hormone);GO:0019762(glucosinolate catabolic process)	00500(Starch and sucrose metabolism);00460(Cyanoamino acid metabolism);00940(Phenylpropanoid biosynthesis)
psu.G.00011928	psu.T.00011928.1	sp|F8RP11|HSOP_WHEAT	Hsp70-Hsp90 organizing protein OS=Triticum aestivum GN=HOP PE=1 SV=1	XP_012488688.1	PREDICTED: hsp70-Hsp90 organizing protein 3 [Gossypium raimondii]	Sphfalx0091s0015.1.p	ERF	GO:0051131(chaperone-mediated protein complex assembly);GO:0051879(Hsp90 protein binding);GO:0070678(preprotein binding)	NA
psu.G.00010062	psu.T.00010062.1	sp|Q9FUJ1|CKX7_ARATH	Cytokinin dehydrogenase 7 OS=Arabidopsis thaliana GN=CKX7 PE=1 SV=1	PPD77319.1	hypothetical protein GOBAR_DD25743 [Gossypium barbadense]	PGSC0003DMP400000652	bHLH	GO:0005576(extracellular region);GO:0009823(cytokinin catabolic process);GO:0016491(oxidoreductase activity);GO:0016614(oxidoreductase activity, acting on CH-OH group of donors);GO:0019139(cytokinin dehydrogenase activity);GO:0050660(flavin adenine dinucleotide binding);GO:0055114(oxidation-reduction process)	00908(Zeatin biosynthesis)
psu.G.00028784	psu.T.00028784.1	sp|P10798|RBS3B_ARATH	Ribulose bisphosphate carboxylase small chain 3B, chloroplastic OS=Arabidopsis thaliana GN=RBCS-3B PE=2 SV=2	XP_002532149.1	ribulose bisphosphate carboxylase small chain, chloroplastic [Ricinus communis]	mrna16933.1-v1.0-hybrid	M-type_MADS	GO:0004497(monooxygenase activity);GO:0005507(copper ion binding);GO:0009409(response to cold);GO:0009507(chloroplast);GO:0009535(chloroplast thylakoid membrane);GO:0009536(plastid);GO:0009570(chloroplast stroma);GO:0009573(chloroplast ribulose bisphosphate carboxylase complex);GO:0009579(thylakoid);GO:0009637(response to blue light);GO:0009853(photorespiration);GO:0009941(chloroplast envelope);G…	00630(Glyoxylate and dicarboxylate metabolism);00710(Carbon fixation in photosynthetic organisms)
psu.G.00017242	psu.T.00017242.1	sp|P04464|CALM_WHEAT	Calmodulin OS=Triticum aestivum PE=1 SV=3	XP_021624214.1	calmodulin-like protein 11 isoform X2 [Manihot esculenta]	Cotton_A_09239_BGI-A2_v1.0	HB-other	GO:0005509(calcium ion binding)	04626(Plant-pathogen interaction)
psu.G.00023487	psu.T.00023487.1	sp|Q9LHA1|C8D11_ARATH	Cytochrome P450 81D11 OS=Arabidopsis thaliana GN=CYP81D11 PE=2 SV=1	GAV84666.1	p450 domain-containing protein [Cephalotus follicularis]	Thecc1EG000515t1	B3	GO:0016020(membrane);GO:0016709(oxidoreductase activity, acting on paired donors, with incorporation or reduction of molecular oxygen, NAD(P)H as one donor, and incorporation of one atom of oxygen);GO:0042343(indole glucosinolate metabolic process);GO:0044550(secondary metabolite biosynthetic process);GO:0098542(defense response to other organism)	NA
psu.G.00022286	psu.T.00022286.1	-	-	-	-	-	-	NA	NA
psu.G.00023563	psu.T.00023563.1	-	-	-	-	-	-	NA	NA
psu.G.00029117	psu.T.00029117.1	sp|O80763|NRX1_ARATH	Probable nucleoredoxin 1 OS=Arabidopsis thaliana GN=At1g60420 PE=1 SV=1	ABR16144.1	unknown [Picea sitchensis]	-	-	GO:0004791(thioredoxin-disulfide reductase activity);GO:0005829(cytosol);GO:0009860(pollen tube growth);GO:0010183(pollen tube guidance);GO:0045454(cell redox homeostasis);GO:0046686(response to cadmium ion);GO:0047134(protein-disulfide reductase activity);GO:0055114(oxidation-reduction process);GO:0080092(regulation of pollen tube growth)	NA
psu.G.00024658	psu.T.00024658.1	sp|P17641|PRS1_SOLTU	Pathogenesis-related protein STH-21 OS=Solanum tuberosum GN=STH-21 PE=2 SV=1	XP_010024738.1	PREDICTED: major allergen Pru ar 1 [Eucalyptus grandis]	-	-	GO:0004864(protein phosphatase inhibitor activity);GO:0005634(nucleus);GO:0005737(cytoplasm);GO:0009738(abscisic acid-activated signaling pathway);GO:0010427(abscisic acid binding);GO:0080163(regulation of protein serine/threonine phosphatase activity)	NA
psu.G.00029514	psu.T.00029514.1	-	-	-	-	Csa12g020600.1	bHLH	NA	NA
psu.G.00014364	psu.T.00014364.1	-	-	XP_010253978.1	PREDICTED: auxin-responsive protein SAUR32-like [Nelumbo nucifera]	GRMZM5G899865_P01	bHLH	GO:0003674(molecular_function);GO:0005575(cellular_component);GO:0009733(response to auxin)	04075(Plant hormone signal transduction)
psu.G.00028143	psu.T.00028143.1	sp|Q9C6E4|EXOL1_ARATH	Protein EXORDIUM-like 1 OS=Arabidopsis thaliana GN=EXL1 PE=2 SV=1	XP_002273753.1	PREDICTED: protein EXORDIUM-like 1 [Vitis vinifera]	MDP0000574942	MYB	GO:0001666(response to hypoxia);GO:0003674(molecular_function);GO:0005576(extracellular region);GO:0005615(extracellular space);GO:0005794(Golgi apparatus);GO:0009505(plant-type cell wall);GO:0040007(growth);GO:0048046(apoplast)	NA
psu.G.00024124	psu.T.00024124.1	sp|P17641|PRS1_SOLTU	Pathogenesis-related protein STH-21 OS=Solanum tuberosum GN=STH-21 PE=2 SV=1	XP_010024738.1	PREDICTED: major allergen Pru ar 1 [Eucalyptus grandis]	-	-	GO:0004864(protein phosphatase inhibitor activity);GO:0005634(nucleus);GO:0005737(cytoplasm);GO:0009738(abscisic acid-activated signaling pathway);GO:0010427(abscisic acid binding);GO:0080163(regulation of protein serine/threonine phosphatase activity)	NA
psu.G.00000333	psu.T.00000333.1	sp|O49545|BAME1_ARATH	Leucine-rich repeat receptor-like serine/threonine-protein kinase BAM1 OS=Arabidopsis thaliana GN=BAM1 PE=1 SV=1	XP_015070540.1	leucine-rich repeat receptor-like serine/threonine-protein kinase BAM1 [Solanum pennellii]	Jcr4S02193.10	NF-YB	GO:0004672(protein kinase activity);GO:0004674(protein serine/threonine kinase activity);GO:0005515(protein binding);GO:0005524(ATP binding);GO:0005886(plasma membrane);GO:0006468(protein phosphorylation);GO:0007169(transmembrane receptor protein tyrosine kinase signaling pathway);GO:0009934(regulation of meristem structural organization);GO:0010075(regulation of meristem growth);GO:0010480(micro…	00564(Glycerophospholipid metabolism)
psu.G.00031890	psu.T.00031890.1	sp|Q9SVM9|CER26_ARATH	Protein ECERIFERUM 26 OS=Arabidopsis thaliana GN=CER26 PE=2 SV=1	XP_002264429.1	PREDICTED: protein ECERIFERUM 26 [Vitis vinifera]	Achn001091	CAMTA	GO:0005737(cytoplasm);GO:0005829(cytosol);GO:0010025(wax biosynthetic process);GO:0016740(transferase activity);GO:0016747(transferase activity, transferring acyl groups other than amino-acyl groups);GO:0042761(very long-chain fatty acid biosynthetic process);GO:0071555(cell wall organization)	00940(Phenylpropanoid biosynthesis);00945(Stilbenoid, diarylheptanoid and gingerol biosynthesis);00941(Flavonoid biosynthesis)
psu.G.00007699	psu.T.00007699.1	sp|Q9ZW95|C7352_ARATH	Cytokinin hydroxylase OS=Arabidopsis thaliana GN=CYP735A2 PE=1 SV=1	XP_015878144.1	cytokinin hydroxylase-like [Ziziphus jujuba]	Bradi2g44117.4.p	bHLH	GO:0004497(monooxygenase activity)	NA
psu.G.00017452	psu.T.00017452.1	sp|Q9ZRA4|AB19A_PRUPE	Auxin-binding protein ABP19a OS=Prunus persica GN=ABP19A PE=3 SV=1	XP_024184208.1	auxin-binding protein ABP19a-like [Rosa chinensis]	678365117	bZIP	GO:0005618(cell wall);GO:0033609(oxalate metabolic process);GO:0046564(oxalate decarboxylase activity)	NA
psu.G.00005965	psu.T.00005965.1	sp|Q9SHY2|YSL7_ARATH	Probable metal-nicotianamine transporter YSL7 OS=Arabidopsis thaliana GN=YSL7 PE=2 SV=1	XP_022763957.1	probable metal-nicotianamine transporter YSL7 [Durio zibethinus]	BGIOSGA009723-PA	FAR1	GO:0005886(plasma membrane);GO:0006857(oligopeptide transport);GO:0016021(integral component of membrane);GO:0022857(transmembrane transporter activity);GO:0055085(transmembrane transport)	NA
psu.G.00021859	psu.T.00021859.1	sp|P46283|S17P_ARATH	Sedoheptulose-1,7-bisphosphatase, chloroplastic OS=Arabidopsis thaliana GN=At3g55800 PE=2 SV=1	XP_018821822.1	PREDICTED: sedoheptulose-1,7-bisphosphatase, chloroplastic [Juglans regia]	-	-	GO:0005975(carbohydrate metabolic process);GO:0005986(sucrose biosynthetic process);GO:0006000(fructose metabolic process);GO:0006002(fructose 6-phosphate metabolic process);GO:0006094(gluconeogenesis);GO:0009507(chloroplast);GO:0009570(chloroplast stroma);GO:0009579(thylakoid);GO:0009941(chloroplast envelope);GO:0016051(carbohydrate biosynthetic process);GO:0019252(starch biosynthetic process);G…	00710(Carbon fixation in photosynthetic organisms)
psu.G.00030491	psu.T.00030491.1	-	-	-	-	Oropetium_20150105_06388A	C2H2	NA	NA
psu.G.00002888	psu.T.00002888.1	-	-	XP_011078429.1	probable LRR receptor-like serine/threonine-protein kinase At3g47570 [Sesamum indicum]	Aco009877.1	WRKY	GO:0004672(protein kinase activity);GO:0005886(plasma membrane)	04016(MAPK signaling pathway - plant);04626(Plant-pathogen interaction)
psu.G.00014040	psu.T.00014040.1	-	-	EOY20317.1	Serine carboxypeptidase 46 [Theobroma cacao]	KZV23174.1	C3H	GO:0004185(serine-type carboxypeptidase activity);GO:0051603(proteolysis involved in cellular protein catabolic process)	NA
psu.G.00024426	psu.T.00024426.1	sp|O64937|EF1A_ORYSJ	Elongation factor 1-alpha OS=Oryza sativa subsp. japonica GN=REFA1 PE=2 SV=2	RDX67972.1	Elongation factor 1-alpha, partial [Mucuna pruriens]	-	-	GO:0003746(translation elongation factor activity);GO:0003924(GTPase activity);GO:0005622(intracellular)	03013(RNA transport)
psu.G.00018645	psu.T.00018645.1	sp|Q8W4K5|VAB_ARATH	VAN3-binding protein OS=Arabidopsis thaliana GN=VAB PE=1 SV=1	XP_023900577.1	VAN3-binding protein-like isoform X1 [Quercus suber]	PSME_00052304-RA	GRAS	GO:0005634(nucleus);GO:0007165(signal transduction);GO:0009507(chloroplast);GO:0016021(integral component of membrane);GO:0035091(phosphatidylinositol binding)	NA
psu.G.00010437	psu.T.00010437.1	sp|Q9ZRA4|AB19A_PRUPE	Auxin-binding protein ABP19a OS=Prunus persica GN=ABP19A PE=3 SV=1	XP_012077037.1	auxin-binding protein ABP19a [Jatropha curcas]	678365117	bZIP	GO:0005618(cell wall);GO:0033609(oxalate metabolic process);GO:0046564(oxalate decarboxylase activity)	NA
psu.G.00001302	psu.T.00001302.1	-	-	-	-	Csa12g020600.1	bHLH	NA	NA
psu.G.00008186	psu.T.00008186.1	sp|Q94C25|Y5005_ARATH	Probable receptor-like protein kinase At5g20050 OS=Arabidopsis thaliana GN=At5g20050 PE=2 SV=1	XP_021276798.1	probable receptor-like protein kinase At5g20050 [Herrania umbratica]	676731736	S1Fa-like	GO:0004674(protein serine/threonine kinase activity);GO:0005886(plasma membrane);GO:0006468(protein phosphorylation)	NA
psu.G.00024354	psu.T.00024354.1	sp|Q8L799|MIOX1_ARATH	Inositol oxygenase 1 OS=Arabidopsis thaliana GN=MIOX1 PE=2 SV=1	PIA42877.1	hypothetical protein AQUCO_02000375v1 [Aquilegia coerulea]	-	-	GO:0005506(iron ion binding);GO:0005737(cytoplasm);GO:0006949(syncytium formation);GO:0016491(oxidoreductase activity);GO:0019310(inositol catabolic process);GO:0019853(L-ascorbic acid biosynthetic process);GO:0050113(inositol oxygenase activity);GO:0055114(oxidation-reduction process)	00053(Ascorbate and aldarate metabolism);00562(Inositol phosphate metabolism)
psu.G.00023296	psu.T.00023296.1	-	-	XP_021899274.1	uncharacterized protein LOC110815682 [Carica papaya]	-	-	GO:0003674(molecular_function);GO:0005634(nucleus);GO:0008150(biological_process)	NA
psu.G.00018620	psu.T.00018620.1	sp|Q9SX98|LHTL8_ARATH	Lysine histidine transporter-like 8 OS=Arabidopsis thaliana GN=AATL1 PE=1 SV=1	XP_022750745.1	lysine histidine transporter-like 8 [Durio zibethinus]	-	-	GO:0003333(amino acid transmembrane transport);GO:0015171(amino acid transmembrane transporter activity)	NA
psu.G.00035486	psu.T.00035486.1	sp|Q94G86|ALL9_OLEEU	Glucan endo-1,3-beta-D-glucosidase OS=Olea europaea GN=OLE9 PE=1 SV=1	XP_010241341.1	PREDICTED: glucan endo-1,3-beta-D-glucosidase-like [Nelumbo nucifera]	Oropetium_20150105_06388A	C2H2	GO:0003674(molecular_function);GO:0005886(plasma membrane);GO:0008150(biological_process)	00500(Starch and sucrose metabolism)
psu.G.00034126	psu.T.00034126.1	sp|Q38997|KIN10_ARATH	SNF1-related protein kinase catalytic subunit alpha KIN10 OS=Arabidopsis thaliana GN=KIN10 PE=1 SV=2	CBI32832.3	unnamed protein product, partial [Vitis vinifera]	Lus10043264	YABBY	GO:0004674(protein serine/threonine kinase activity);GO:0005634(nucleus);GO:0005737(cytoplasm);GO:0006468(protein phosphorylation);GO:0035556(intracellular signal transduction)	NA
psu.G.00022676	psu.T.00022676.1	sp|Q84KJ6|AMT31_ORYSJ	Ammonium transporter 3 member 1 OS=Oryza sativa subsp. japonica GN=AMT3-1 PE=2 SV=1	XP_007205120.1	ammonium transporter 2 [Prunus persica]	DCAR_006236	B3	GO:0005887(integral component of plasma membrane);GO:0008519(ammonium transmembrane transporter activity);GO:0015695(organic cation transport);GO:0019740(nitrogen utilization);GO:0072488(ammonium transmembrane transport)	NA
psu.G.00030604	psu.T.00030604.1	-	-	XP_021651807.1	lamin-like protein [Hevea brasiliensis]	-	-	GO:0046658(anchored component of plasma membrane)	NA
psu.G.00024682	psu.T.00024682.1	-	-	KHG13052.1	RING finger and CHY zinc finger domain-containing 1 [Gossypium arboreum]	Peinf101Scf00723g01015.1	Nin-like	NA	04120(Ubiquitin mediated proteolysis)
psu.G.00025166	psu.T.00025166.1	-	-	XP_021605622.1	uncharacterized protein LOC110610059 [Manihot esculenta]	-	-	GO:0003674(molecular_function);GO:0005768(endosome);GO:0005794(Golgi apparatus);GO:0005802(trans-Golgi network);GO:0008150(biological_process);GO:0009507(chloroplast);GO:0016021(integral component of membrane)	NA
psu.G.00022146	psu.T.00022146.1	-	-	-	-	Sp_123140_ronx.t2	C3H	NA	NA
psu.G.00020989	psu.T.00020989.1	sp|Q9AVK0|XMT1_COFAR	7-methylxanthosine synthase 1 OS=Coffea arabica GN=XMT1 PE=1 SV=1	XP_024161651.1	salicylate carboxymethyltransferase-like [Rosa chinensis]	EMT20798	MYB_related	GO:0005634(nucleus);GO:0008757(S-adenosylmethionine-dependent methyltransferase activity);GO:0032259(methylation)	NA
psu.G.00024683	psu.T.00024683.1	-	-	-	-	Peinf101Scf00723g01015.1	Nin-like	NA	NA
psu.G.00002549	psu.T.00002549.1	sp|Q94A34|SFH12_ARATH	Phosphatidylinositol/phosphatidylcholine transfer protein SFH12 OS=Arabidopsis thaliana GN=SFH12 PE=2 SV=1	PSS06048.1	Phosphatidylinositol/phosphatidylcholine transfer protein [Actinidia chinensis var. chinensis]	mrna15187.1-v1.0-hybrid	bHLH	GO:0000139(Golgi membrane);GO:0005215(transporter activity);GO:0005886(plasma membrane);GO:0006810(transport);GO:0008526(phosphatidylinositol transporter activity);GO:0015031(protein transport);GO:0015914(phospholipid transport)	00970(Aminoacyl-tRNA biosynthesis)
psu.G.00020107	psu.T.00020107.1	sp|O81221|ACT_GOSHI	Actin OS=Gossypium hirsutum PE=3 SV=1	XP_021685310.1	actin-like [Hevea brasiliensis]	Niben101Scf00646g07008.1	Trihelix	GO:0005200(structural constituent of cytoskeleton);GO:0005524(ATP binding);GO:0005737(cytoplasm);GO:0005739(mitochondrion);GO:0005856(cytoskeleton);GO:0005886(plasma membrane);GO:0009506(plasmodesma);GO:0009570(chloroplast stroma);GO:0009941(chloroplast envelope);GO:0030036(actin cytoskeleton organization)	NA
psu.G.00004266	psu.T.00004266.1	sp|Q9M1L7|PRK3_ARATH	Pollen receptor-like kinase 3 OS=Arabidopsis thaliana GN=PRK3 PE=1 SV=1	PSS15451.1	Pollen receptor-like kinase [Actinidia chinensis var. chinensis]	Zpz_sc00950.1.g00030.1.am.mk	Trihelix	GO:0004674(protein serine/threonine kinase activity);GO:0005515(protein binding);GO:0005524(ATP binding);GO:0005576(extracellular region);GO:0006468(protein phosphorylation);GO:0007169(transmembrane receptor protein tyrosine kinase signaling pathway);GO:0009506(plasmodesma);GO:0016021(integral component of membrane);GO:0016301(kinase activity);GO:0080092(regulation of pollen tube growth)	NA
psu.G.00022155	psu.T.00022155.1	sp|Q43147|C85A1_SOLLC	Cytochrome P450 85A1 OS=Solanum lycopersicum GN=CYP85A1 PE=2 SV=1	XP_006484352.1	cytochrome P450 85A1-like [Citrus sinensis]	Gh_A02G0666	G2-like	GO:0004497(monooxygenase activity);GO:0007275(multicellular organism development);GO:0010268(brassinosteroid homeostasis);GO:0016125(sterol metabolic process);GO:0016132(brassinosteroid biosynthetic process)	00905(Brassinosteroid biosynthesis)
psu.G.00035022	psu.T.00035022.1	sp|Q40287|UFOG5_MANES	Anthocyanidin 3-O-glucosyltransferase 5 OS=Manihot esculenta GN=GT5 PE=2 SV=1	XP_023920140.1	anthocyanidin 3-O-glucosyltransferase 5-like [Quercus suber]	Tp57577_TGAC_v2_mRNA33215	bHLH	GO:0009813(flavonoid biosynthetic process);GO:0043231(intracellular membrane-bounded organelle);GO:0052696(flavonoid glucuronidation);GO:0080043(quercetin 3-O-glucosyltransferase activity);GO:0080044(quercetin 7-O-glucosyltransferase activity)	00940(Phenylpropanoid biosynthesis)
psu.G.00032594	psu.T.00032594.1	sp|Q9LTZ9|GALS2_ARATH	Galactan beta-1,4-galactosyltransferase GALS2 OS=Arabidopsis thaliana GN=GALS2 PE=2 SV=1	XP_023919309.1	galactan beta-1,4-galactosyltransferase GALS3-like [Quercus suber]	-	-	GO:0000139(Golgi membrane);GO:0005737(cytoplasm);GO:0005773(vacuole);GO:0016021(integral component of membrane);GO:0016757(transferase activity, transferring glycosyl groups);GO:0042546(cell wall biogenesis);GO:0071555(cell wall organization)	NA
psu.G.00010620	psu.T.00010620.1	sp|B8AVF0|BGL12_ORYSI	Beta-glucosidase 12 OS=Oryza sativa subsp. indica GN=BGLU12 PE=3 SV=1	ARU79069.1	beta-glucosidase 1 GH1 family [Camellia sinensis]	676737120	NF-YC	GO:0008422(beta-glucosidase activity);GO:0009651(response to salt stress);GO:0009725(response to hormone);GO:0019762(glucosinolate catabolic process)	00500(Starch and sucrose metabolism);00460(Cyanoamino acid metabolism);00940(Phenylpropanoid biosynthesis)
psu.G.00033679	psu.T.00033679.1	sp|Q9ZUW3|PP172_ARATH	Pentatricopeptide repeat-containing protein At2g27610 OS=Arabidopsis thaliana GN=PCMP-H60 PE=2 SV=1	PSS31165.1	Pentatricopeptide repeat-containing protein [Actinidia chinensis var. chinensis]	Gh_A13G0768	bHLH	GO:0003723(RNA binding);GO:0005739(mitochondrion);GO:0008150(biological_process);GO:0008270(zinc ion binding)	NA
psu.G.00001239	psu.T.00001239.1	sp|Q9LTB0|EX84B_ARATH	Exocyst complex component EXO84B OS=Arabidopsis thaliana GN=EXO84B PE=1 SV=1	PIA62387.1	hypothetical protein AQUCO_00200407v1 [Aquilegia coerulea]	676723276	NF-X1	GO:0000145(exocyst);GO:0001927(exocyst assembly);GO:0051601(exocyst localization)	NA
psu.G.00004892	psu.T.00004892.1	sp|Q9SYF5|GLIP3_ARATH	GDSL esterase/lipase 3 OS=Arabidopsis thaliana GN=GLIP3 PE=2 SV=2	OWM68397.1	hypothetical protein CDL15_Pgr004879 [Punica granatum]	KN538722.1_FGP037	HB-PHD	GO:0005576(extracellular region);GO:0016042(lipid catabolic process);GO:0016298(lipase activity);GO:0052689(carboxylic ester hydrolase activity)	NA
psu.G.00004953	psu.T.00004953.1	sp|Q9FYE2|PKS4_ARATH	Protein PHYTOCHROME KINASE SUBSTRATE 4 OS=Arabidopsis thaliana GN=PKS4 PE=1 SV=1	XP_002520916.2	protein PHYTOCHROME KINASE SUBSTRATE 4 [Ricinus communis]	-	-	GO:0003674(molecular_function);GO:0005886(plasma membrane);GO:0009585(red, far-red light phototransduction);GO:0009638(phototropism);GO:0010017(red or far-red light signaling pathway)	NA
psu.G.00026432	psu.T.00026432.1	sp|Q9CAD5|YODA_ARATH	Mitogen-activated protein kinase kinase kinase YODA OS=Arabidopsis thaliana GN=YDA PE=1 SV=1	XP_023925133.1	mitogen-activated protein kinase kinase kinase 18-like [Quercus suber]	RrC264_p4	NF-YC	GO:0005737(cytoplasm)	04016(MAPK signaling pathway - plant)
psu.G.00022273	psu.T.00022273.1	-	-	XP_006444469.1	uncharacterized protein LOC18050077 [Citrus clementina]	-	-	GO:0005634(nucleus);GO:0006457(protein folding)	NA
psu.G.00030181	psu.T.00030181.1	sp|Q8VYZ3|PME53_ARATH	Probable pectinesterase 53 OS=Arabidopsis thaliana GN=PME53 PE=2 SV=1	XP_003632380.2	PREDICTED: probable pectinesterase 53 [Vitis vinifera]	Vang03g11510.1	Trihelix	GO:0005576(extracellular region);GO:0005618(cell wall);GO:0005737(cytoplasm);GO:0009505(plant-type cell wall);GO:0009507(chloroplast);GO:0030599(pectinesterase activity);GO:0042545(cell wall modification);GO:0045330(aspartyl esterase activity);GO:0045490(pectin catabolic process)	00040(Pentose and glucuronate interconversions)
psu.G.00025853	psu.T.00025853.1	sp|Q9SIN1|TTL3_ARATH	Inactive TPR repeat-containing thioredoxin TTL3 OS=Arabidopsis thaliana GN=TTL3 PE=1 SV=2	XP_003635218.2	PREDICTED: TPR repeat-containing thioredoxin TTL1 [Vitis vinifera]	CCG015645.1	TALE	GO:0008150(biological_process)	NA
psu.G.00012999	psu.T.00012999.1	sp|P42849|UMEC_ARMRU	Umecyanin OS=Armoracia rusticana PE=1 SV=1	XP_018830405.1	PREDICTED: cucumber peeling cupredoxin-like isoform X3 [Juglans regia]	Zmw_sc03830.1.g00090.1	NF-YB	GO:0046658(anchored component of plasma membrane)	NA
psu.G.00000005	psu.T.00000005.1	-	-	-	-	-	-	NA	NA
psu.G.00031253	psu.T.00031253.1	sp|Q8S340|PPA22_ARATH	Purple acid phosphatase 22 OS=Arabidopsis thaliana GN=PAP22 PE=2 SV=1	XP_022766100.1	purple acid phosphatase 22-like [Durio zibethinus]	PDK_30s873781g005	C3H	GO:0003993(acid phosphatase activity);GO:0004722(protein serine/threonine phosphatase activity);GO:0005576(extracellular region);GO:0016311(dephosphorylation);GO:0046872(metal ion binding)	NA
psu.G.00015009	psu.T.00015009.1	-	-	XP_021680431.1	uncharacterized protein LOC110664867 [Hevea brasiliensis]	MDP0000298233	C3H	GO:0008152(metabolic process);GO:0016787(hydrolase activity)	NA
psu.G.00007888	psu.T.00007888.1	sp|P42849|UMEC_ARMRU	Umecyanin OS=Armoracia rusticana PE=1 SV=1	XP_018830390.1	PREDICTED: mavicyanin-like [Juglans regia]	-	-	GO:0046658(anchored component of plasma membrane)	NA
psu.G.00021984	psu.T.00021984.1	sp|Q0WWT7|STR11_ARATH	Rhodanese-like domain-containing protein 11, chloroplastic OS=Arabidopsis thaliana GN=STR11 PE=2 SV=1	XP_020419361.1	rhodanese-like domain-containing protein 11, chloroplastic [Prunus persica]	-	-	GO:0003674(molecular_function);GO:0008150(biological_process);GO:0009507(chloroplast)	NA
psu.G.00012074	psu.T.00012074.1	sp|P12331|CB22_ORYSJ	Chlorophyll a-b binding protein 2, chloroplastic OS=Oryza sativa subsp. japonica GN=CAB2R PE=2 SV=2	XP_021835759.1	uncharacterized protein LOC110775461 [Spinacia oleracea]	Bradi3g42627.4.p	ERF	GO:0009416(response to light stimulus);GO:0009535(chloroplast thylakoid membrane);GO:0009768(photosynthesis, light harvesting in photosystem I);GO:0009941(chloroplast envelope);GO:0010287(plastoglobule);GO:0016168(chlorophyll binding);GO:0031409(pigment binding)	00196(Photosynthesis - antenna proteins)
psu.G.00016168	psu.T.00016168.1	sp|P33623|TBA1_ANEPH	Tubulin alpha-1 chain OS=Anemia phyllitidis GN=TUBA1 PE=2 SV=1	AKR76259.1	alpha-tubulin [Dendrobium catenatum]	-	-	GO:0000226(microtubule cytoskeleton organization);GO:0003924(GTPase activity);GO:0005200(structural constituent of cytoskeleton);GO:0005515(protein binding);GO:0005525(GTP binding);GO:0005618(cell wall);GO:0005730(nucleolus);GO:0005737(cytoplasm);GO:0005773(vacuole);GO:0005829(cytosol);GO:0005874(microtubule);GO:0005886(plasma membrane);GO:0007017(microtubule-based process);GO:0009506(plasmodesma…	04145(Phagosome)
psu.G.00015650	psu.T.00015650.1	-	-	XP_007028057.1	PREDICTED: uncharacterized protein LOC18598460 [Theobroma cacao]	-	-	GO:0003674(molecular_function);GO:0016021(integral component of membrane);GO:0080167(response to karrikin)	NA
psu.G.00020953	psu.T.00020953.1	sp|Q9SSC7|LOR5_ARATH	Protein LURP-one-related 5 OS=Arabidopsis thaliana GN=At1g80120 PE=2 SV=1	XP_008228691.1	PREDICTED: protein LURP-one-related 5-like [Prunus mume]	-	-	GO:0006952(defense response)	NA
psu.G.00018646	psu.T.00018646.1	sp|O64481|SBT25_ARATH	Subtilisin-like protease SBT2.5 OS=Arabidopsis thaliana GN=SBT2.5 PE=2 SV=1	XP_023880745.1	subtilisin-like protease SBT2.6 [Quercus suber]	Ote100132910021	LSD	GO:0004252(serine-type endopeptidase activity);GO:0005618(cell wall)	NA
psu.G.00010283	psu.T.00010283.1	sp|Q25AG2|LERK4_ORYSI	G-type lectin S-receptor-like serine/threonine-protein kinase LECRK4 OS=Oryza sativa subsp. indica GN=LECRK4 PE=3 SV=1	XP_002319170.2	G-type lectin S-receptor-like serine/threonine-protein kinase LECRK4 [Populus trichocarpa]	GSBRNA2T00046376001	S1Fa-like	GO:0004674(protein serine/threonine kinase activity);GO:0005886(plasma membrane);GO:0006468(protein phosphorylation)	NA
psu.G.00001205	psu.T.00001205.1	sp|Q9FIT8|AGD1_ARATH	ADP-ribosylation factor GTPase-activating protein AGD1 OS=Arabidopsis thaliana GN=AGD1 PE=2 SV=2	XP_010250531.1	PREDICTED: ADP-ribosylation factor GTPase-activating protein AGD3-like isoform X1 [Nelumbo nucifera]	Vocar.0022s0201.1.p	C3H	GO:0005096(GTPase activator activity);GO:0005737(cytoplasm);GO:0005794(Golgi apparatus);GO:0031267(small GTPase binding);GO:0046872(metal ion binding)	04144(Endocytosis)
psu.G.00033571	psu.T.00033571.1	sp|Q9SSC7|LOR5_ARATH	Protein LURP-one-related 5 OS=Arabidopsis thaliana GN=At1g80120 PE=2 SV=1	XP_008228691.1	PREDICTED: protein LURP-one-related 5-like [Prunus mume]	-	-	GO:0006952(defense response)	NA
psu.G.00028878	psu.T.00028878.1	sp|Q43636|TRXH_RICCO	Thioredoxin H-type OS=Ricinus communis PE=3 SV=1	XP_023888812.1	thioredoxin H-type [Quercus suber]	Neem_16119_f_2	bHLH	GO:0000103(sulfate assimilation);GO:0005829(cytosol);GO:0005886(plasma membrane);GO:0006457(protein folding);GO:0015035(protein disulfide oxidoreductase activity);GO:0016671(oxidoreductase activity, acting on a sulfur group of donors, disulfide as acceptor);GO:0034599(cellular response to oxidative stress);GO:0045454(cell redox homeostasis);GO:0055114(oxidation-reduction process)	NA
psu.G.00030326	psu.T.00030326.1	-	-	XP_002273835.2	PREDICTED: protein BREAST CANCER SUSCEPTIBILITY 1 homolog [Vitis vinifera]	-	-	GO:0000724(double-strand break repair via homologous recombination);GO:0004842(ubiquitin-protein transferase activity);GO:0005886(plasma membrane);GO:0031436(BRCA1-BARD1 complex);GO:0035066(positive regulation of histone acetylation);GO:0035067(negative regulation of histone acetylation);GO:0042127(regulation of cell proliferation);GO:0045717(negative regulation of fatty acid biosynthetic process…	03440(Homologous recombination)
psu.G.00001647	psu.T.00001647.1	sp|Q9LPW4|FB7_ARATH	Putative F-box protein At1g12855 OS=Arabidopsis thaliana GN=At1g12855 PE=3 SV=1	XP_027171422.1	F-box protein At3g07870-like [Coffea eugenioides]	MDP0000283975	NAC	GO:0004842(ubiquitin-protein transferase activity);GO:0019005(SCF ubiquitin ligase complex);GO:0031146(SCF-dependent proteasomal ubiquitin-dependent protein catabolic process)	04141(Protein processing in endoplasmic reticulum);04626(Plant-pathogen interaction)
psu.G.00017899	psu.T.00017899.1	sp|P05478|HSP16_SOYBN	18.5 kDa class I heat shock protein OS=Glycine max GN=HSP18.5-C PE=3 SV=1	XP_015873883.1	18.5 kDa class I heat shock protein-like [Ziziphus jujuba]	WALNUT_00030998-RA	NF-YB	GO:0005515(protein binding);GO:0005737(cytoplasm);GO:0009408(response to heat);GO:0009644(response to high light intensity);GO:0010286(heat acclimation);GO:0042542(response to hydrogen peroxide)	04141(Protein processing in endoplasmic reticulum)
psu.G.00000305	psu.T.00000305.1	sp|Q6ZI17|OML2_ORYSJ	Protein MEI2-like 2 OS=Oryza sativa subsp. japonica GN=ML2 PE=2 SV=1	XP_002279792.2	PREDICTED: protein MEI2-like 2 [Vitis vinifera]	GSMUA_Achr2P20130_001	WRKY	GO:0003723(RNA binding);GO:0005634(nucleus);GO:0008150(biological_process);GO:0009507(chloroplast)	NA
psu.G.00001796	psu.T.00001796.1	sp|Q94B38|GPT2_ARATH	Glucose-6-phosphate/phosphate translocator 2, chloroplastic OS=Arabidopsis thaliana GN=GPT2 PE=2 SV=2	XP_023899014.1	glucose-6-phosphate/phosphate translocator 2, chloroplastic [Quercus suber]	MDP0000288192	HB-other	GO:0034219(carbohydrate transmembrane transport)	NA
psu.G.00030388	psu.T.00030388.1	sp|P49173|NIP1_NICAL	Probable aquaporin NIP-type OS=Nicotiana alata PE=2 SV=1	XP_007226210.2	probable aquaporin NIP-type [Prunus persica]	ONIVA01G08700.1	BES1	GO:0005887(integral component of plasma membrane);GO:0009992(cellular water homeostasis);GO:0015250(water channel activity);GO:0015254(glycerol channel activity);GO:0034220(ion transmembrane transport)	NA
psu.G.00006832	psu.T.00006832.1	sp|O80852|GSTF9_ARATH	Glutathione S-transferase F9 OS=Arabidopsis thaliana GN=GSTF9 PE=1 SV=1	XP_008229578.1	PREDICTED: glutathione S-transferase F9-like isoform X1 [Prunus mume]	-	-	GO:0004364(glutathione transferase activity);GO:0005737(cytoplasm);GO:0006749(glutathione metabolic process)	00480(Glutathione metabolism)
psu.G.00016531	psu.T.00016531.1	sp|P37218|H1_SOLLC	Histone H1 OS=Solanum lycopersicum PE=3 SV=1	RVW55430.1	Histone H1 [Vitis vinifera]	KN538979.1_FGP004	BBR-BPC	GO:0000786(nucleosome);GO:0003677(DNA binding);GO:0005634(nucleus);GO:0006334(nucleosome assembly)	NA
psu.G.00030128	psu.T.00030128.1	sp|Q9SYL9|RK13_ARATH	50S ribosomal protein L13, chloroplastic OS=Arabidopsis thaliana GN=RPL13 PE=2 SV=1	XP_004294163.1	PREDICTED: 50S ribosomal protein L13, chloroplastic [Fragaria vesca subsp. vesca]	-	-	GO:0003729(mRNA binding);GO:0003735(structural constituent of ribosome);GO:0006412(translation);GO:0022625(cytosolic large ribosomal subunit)	03010(Ribosome)
psu.G.00008083	psu.T.00008083.1	sp|P52839|SOT12_ARATH	Cytosolic sulfotransferase 12 OS=Arabidopsis thaliana GN=SOT12 PE=1 SV=2	XP_006484253.1	cytosolic sulfotransferase 12-like [Citrus sinensis]	-	-	GO:0005737(cytoplasm);GO:0005794(Golgi apparatus);GO:0006952(defense response);GO:0008146(sulfotransferase activity);GO:0009651(response to salt stress);GO:0009751(response to salicylic acid);GO:0016131(brassinosteroid metabolic process);GO:0080118(brassinosteroid sulfotransferase activity);GO:1990135(flavonoid sulfotransferase activity)	NA
psu.G.00001233	psu.T.00001233.1	sp|H2DH21|C7A29_PANGI	Cytochrome P450 CYP72A219 OS=Panax ginseng PE=2 SV=1	XP_018827259.1	PREDICTED: cytochrome P450 CYP72A219-like isoform X1 [Juglans regia]	Bradi2g44117.9.p	bHLH	GO:0004497(monooxygenase activity)	NA
psu.G.00020781	psu.T.00020781.1	sp|P52425|GPDA_CUPLA	Glycerol-3-phosphate dehydrogenase [NAD(+)] OS=Cuphea lanceolata GN=GPDH PE=2 SV=1	XP_016462611.1	PREDICTED: glycerol-3-phosphate dehydrogenase [NAD(+)]-like [Nicotiana tabacum]	-	-	GO:0004367(glycerol-3-phosphate dehydrogenase [NAD+] activity);GO:0005975(carbohydrate metabolic process);GO:0006072(glycerol-3-phosphate metabolic process);GO:0006650(glycerophospholipid metabolic process);GO:0008654(phospholipid biosynthetic process);GO:0009331(glycerol-3-phosphate dehydrogenase complex);GO:0009507(chloroplast);GO:0042803(protein homodimerization activity);GO:0046167(glycerol-3…	00564(Glycerophospholipid metabolism)
psu.G.00009120	psu.T.00009120.1	sp|O80891|CSLB4_ARATH	Cellulose synthase-like protein B4 OS=Arabidopsis thaliana GN=CSLB4 PE=3 SV=1	EOX93251.1	Cellulose synthase-like B3, putative isoform 3 [Theobroma cacao]	XP_010091789.1	G2-like	GO:0000139(Golgi membrane);GO:0000271(polysaccharide biosynthetic process);GO:0000977(RNA polymerase II regulatory region sequence-specific DNA binding);GO:0005794(Golgi apparatus);GO:0005886(plasma membrane);GO:0009833(plant-type primary cell wall biogenesis);GO:0016021(integral component of membrane);GO:0016740(transferase activity);GO:0016757(transferase activity, transferring glycosyl groups)…	NA
psu.G.00019936	psu.T.00019936.1	sp|Q9S9K4|ASPL2_ARATH	Aspartic proteinase-like protein 2 OS=Arabidopsis thaliana GN=At1g65240 PE=1 SV=2	XP_021683531.1	aspartic proteinase-like protein 2 isoform X2 [Hevea brasiliensis]	Pbr030871.1	C2H2	GO:0004190(aspartic-type endopeptidase activity);GO:0006508(proteolysis);GO:0030163(protein catabolic process)	NA
psu.G.00007116	psu.T.00007116.1	sp|Q9SXB4|Y1130_ARATH	G-type lectin S-receptor-like serine/threonine-protein kinase At1g11300 OS=Arabidopsis thaliana GN=At1g11300 PE=2 SV=1	XP_023917802.1	G-type lectin S-receptor-like serine/threonine-protein kinase At1g11330 [Quercus suber]	Itr_sc000748.1_g00024.1	MYB_related	GO:0004674(protein serine/threonine kinase activity);GO:0005886(plasma membrane);GO:0006468(protein phosphorylation);GO:0009506(plasmodesma);GO:0031625(ubiquitin protein ligase binding);GO:0045087(innate immune response)	NA
psu.G.00019559	psu.T.00019559.1	sp|Q8GXF8|SHGR9_ARATH	E3 ubiquitin-protein ligase SGR9, amyloplastic OS=Arabidopsis thaliana GN=SGR9 PE=1 SV=1	XP_012443411.1	PREDICTED: E3 ubiquitin-protein ligase SGR9, amyloplastic [Gossypium raimondii]	Do016806.1	bZIP	GO:0000209(protein polyubiquitination);GO:0043161(proteasome-mediated ubiquitin-dependent protein catabolic process);GO:0061630(ubiquitin protein ligase activity)	NA
psu.G.00025405	psu.T.00025405.1	sp|Q9FGQ6|EB1C_ARATH	Microtubule-associated protein RP/EB family member 1C OS=Arabidopsis thaliana GN=EB1C PE=1 SV=1	XP_006466548.1	microtubule-associated protein RP/EB family member 1C [Citrus sinensis]	PSME_00033358-RA	HSF	GO:0005618(cell wall);GO:0005634(nucleus);GO:0005730(nucleolus);GO:0005737(cytoplasm);GO:0005819(spindle);GO:0005874(microtubule);GO:0007049(cell cycle);GO:0008017(microtubule binding);GO:0009524(phragmoplast);GO:0009652(thigmotropism);GO:0030865(cortical cytoskeleton organization);GO:0051301(cell division)	NA
psu.G.00032884	psu.T.00032884.1	sp|Q9FMC8|OPF13_ARATH	Transcription repressor OFP13 OS=Arabidopsis thaliana GN=OFP13 PE=2 SV=1	EOY08420.1	Ovate family protein 13, putative [Theobroma cacao]	-	-	GO:0005515(protein binding);GO:0005634(nucleus);GO:0006351(transcription, DNA-templated);GO:0045892(negative regulation of transcription, DNA-templated)	NA
psu.G.00007579	psu.T.00007579.1	sp|Q9FY93|NAC83_ARATH	NAC domain-containing protein 83 OS=Arabidopsis thaliana GN=NAC083 PE=1 SV=1	XP_021293512.1	NAC domain-containing protein 83 [Herrania umbratica]	maker-scaffold06450-augustus-gene-0.17-mRNA-1	NAC	GO:0003677(DNA binding);GO:0003700(DNA binding transcription factor activity);GO:0005515(protein binding);GO:0005634(nucleus);GO:0006351(transcription, DNA-templated);GO:0007275(multicellular organism development);GO:0009651(response to salt stress);GO:0009737(response to abscisic acid);GO:0010089(xylem development);GO:0010150(leaf senescence);GO:0016032(viral process);GO:0045892(negative regulat…	NA
psu.G.00033034	psu.T.00033034.1	sp|P28002|COMT1_MEDSA	Caffeic acid 3-O-methyltransferase OS=Medicago sativa PE=1 SV=1	XP_023919597.1	isoliquiritigenin 2'-O-methyltransferase-like isoform X2 [Quercus suber]	-	-	GO:0005829(cytosol);GO:0008171(O-methyltransferase activity);GO:0008757(S-adenosylmethionine-dependent methyltransferase activity);GO:0019438(aromatic compound biosynthetic process)	00940(Phenylpropanoid biosynthesis)
psu.G.00019691	psu.T.00019691.1	sp|Q1PFB9|AGC17_ARATH	Serine/threonine-protein kinase AGC1-7 OS=Arabidopsis thaliana GN=AGC1-7 PE=1 SV=1	XP_027120175.1	serine/threonine-protein kinase RHS3-like [Coffea arabica]	Gh_D11G0701	NAC	GO:0004674(protein serine/threonine kinase activity);GO:0005634(nucleus);GO:0005737(cytoplasm);GO:0005886(plasma membrane);GO:0035556(intracellular signal transduction)	NA
psu.G.00033192	psu.T.00033192.1	sp|Q9LQU4|PCR2_ARATH	Protein PLANT CADMIUM RESISTANCE 2 OS=Arabidopsis thaliana GN=PCR2 PE=1 SV=1	XP_022775686.1	protein PLANT CADMIUM RESISTANCE 2-like [Durio zibethinus]	DCAR_025729	B3	GO:0003674(molecular_function);GO:0005737(cytoplasm);GO:0005886(plasma membrane);GO:0006979(response to oxidative stress);GO:0016021(integral component of membrane)	NA
psu.G.00011898	psu.T.00011898.1	-	-	XP_010093833.2	uncharacterized protein LOC21405359 [Morus notabilis]	-	-	NA	NA
psu.G.00027746	psu.T.00027746.1	sp|Q9FY93|NAC83_ARATH	NAC domain-containing protein 83 OS=Arabidopsis thaliana GN=NAC083 PE=1 SV=1	XP_002512632.1	NAC domain-containing protein 83 [Ricinus communis]	Thecc1EG008477t1	NAC	GO:0003677(DNA binding);GO:0003700(DNA binding transcription factor activity);GO:0005515(protein binding);GO:0005634(nucleus);GO:0006351(transcription, DNA-templated);GO:0007275(multicellular organism development);GO:0009651(response to salt stress);GO:0009737(response to abscisic acid);GO:0010089(xylem development);GO:0010150(leaf senescence);GO:0016032(viral process);GO:0045892(negative regulat…	NA
psu.G.00023002	psu.T.00023002.1	sp|Q9LK50|AB26G_ARATH	ABC transporter G family member 26 OS=Arabidopsis thaliana GN=ABCG26 PE=3 SV=2	XP_015880319.1	ABC transporter G family member 26 [Ziziphus jujuba]	MDP0000265619	Nin-like	GO:0005886(plasma membrane);GO:0016021(integral component of membrane);GO:0042626(ATPase activity, coupled to transmembrane movement of substances)	02010(ABC transporters)
psu.G.00012786	psu.T.00012786.1	sp|Q9SN45|DOGL2_ARATH	Protein DOG1-like 2 OS=Arabidopsis thaliana GN=DOGL2 PE=3 SV=2	XP_002537773.1	protein DELAY OF GERMINATION 1 [Ricinus communis]	KN542612.1_FGP001	NF-X1	GO:0005634(nucleus);GO:0006351(transcription, DNA-templated);GO:0043565(sequence-specific DNA binding)	04075(Plant hormone signal transduction)
psu.G.00016708	psu.T.00016708.1	sp|O48716|JGB_ARATH	Protein JINGUBANG OS=Arabidopsis thaliana GN=JGB PE=1 SV=1	XP_018831492.1	PREDICTED: uncharacterized protein LOC108999151 [Juglans regia]	PSME_00031887-RA	C3H	GO:0000166(nucleotide binding);GO:0005737(cytoplasm);GO:0005834(heterotrimeric G-protein complex);GO:0008150(biological_process)	00565(Ether lipid metabolism)
psu.G.00019613	psu.T.00019613.1	sp|Q55EI8|Y9956_DICDI	Probable serine/threonine-protein kinase DDB_G0268876 OS=Dictyostelium discoideum GN=DDB_G0268876 PE=3 SV=1	CBI34452.3	unnamed protein product, partial [Vitis vinifera]	Sphfalx0033s0186.1.p	ERF	GO:0004712(protein serine/threonine/tyrosine kinase activity);GO:0005524(ATP binding);GO:0006468(protein phosphorylation);GO:0016301(kinase activity)	NA
psu.G.00013104	psu.T.00013104.1	sp|F4I8R6|OFP12_ARATH	Transcription repressor OFP12 OS=Arabidopsis thaliana GN=OFP12 PE=1 SV=1	XP_011079872.1	transcription repressor OFP16 [Sesamum indicum]	OB06G35370.1	bZIP	GO:0005634(nucleus);GO:0045892(negative regulation of transcription, DNA-templated)	NA
psu.G.00032283	psu.T.00032283.1	sp|O49813|OLEE1_BETPN	Olee1-like protein OS=Betula pendula PE=2 SV=1	PON73795.1	Pollen allergen Ole e 1 family [Trema orientale]	Sme2.5_05928.1_g00003.1	EIL	GO:0003674(molecular_function);GO:0005576(extracellular region);GO:0005615(extracellular space);GO:0008150(biological_process);GO:0016021(integral component of membrane)	03050(Proteasome)
psu.G.00026034	psu.T.00026034.1	sp|Q9SIT5|CHX15_ARATH	Cation/H(+) antiporter 15 OS=Arabidopsis thaliana GN=CHX15 PE=2 SV=1	PSR93236.1	Cation/H(+) antiporter like [Actinidia chinensis var. chinensis]	-	-	GO:0005451(monovalent cation:proton antiporter activity);GO:0006885(regulation of pH);GO:0012505(endomembrane system)	NA
psu.G.00011200	psu.T.00011200.1	sp|F4JXC5|SBT54_ARATH	Subtilisin-like protease SBT5.4 OS=Arabidopsis thaliana GN=SBT5.4 PE=1 SV=1	KZM96411.1	hypothetical protein DCAR_019653 [Daucus carota subsp. sativus]	Aco013131.1	DBB	GO:0004252(serine-type endopeptidase activity);GO:0005618(cell wall)	NA
psu.G.00000249	psu.T.00000249.1	sp|Q9M9S2|PLY3_ARATH	Probable pectate lyase 3 OS=Arabidopsis thaliana GN=AT59 PE=2 SV=1	XP_010066949.1	PREDICTED: pectate lyase [Eucalyptus grandis]	GSMUA_Achr7P08840_001	HD-ZIP	GO:0005576(extracellular region);GO:0009664(plant-type cell wall organization);GO:0016829(lyase activity);GO:0030570(pectate lyase activity);GO:0045490(pectin catabolic process);GO:0046872(metal ion binding)	00040(Pentose and glucuronate interconversions)
psu.G.00015468	psu.T.00015468.1	-	-	XP_008227367.1	PREDICTED: high mobility group nucleosome-binding domain-containing protein 5 [Prunus mume]	-	-	GO:0005634(nucleus);GO:0005829(cytosol);GO:0008150(biological_process)	NA
psu.G.00011775	psu.T.00011775.1	-	-	-	-	-	-	NA	NA
psu.G.00033796	psu.T.00033796.1	sp|O04376|2A5B_ARATH	Serine/threonine protein phosphatase 2A 57 kDa regulatory subunit B' beta isoform OS=Arabidopsis thaliana GN=B'BETA PE=1 SV=1	RVW38497.1	Serine/threonine protein phosphatase 2A 57 kDa regulatory subunit B' alpha isoform [Vitis vinifera]	-	-	GO:0000159(protein phosphatase type 2A complex);GO:0005515(protein binding);GO:0005634(nucleus);GO:0005737(cytoplasm);GO:0007165(signal transduction);GO:0009742(brassinosteroid mediated signaling pathway);GO:0019888(protein phosphatase regulator activity)	03015(mRNA surveillance pathway)
psu.G.00027151	psu.T.00027151.1	sp|Q40287|UFOG5_MANES	Anthocyanidin 3-O-glucosyltransferase 5 OS=Manihot esculenta GN=GT5 PE=2 SV=1	XP_023920140.1	anthocyanidin 3-O-glucosyltransferase 5-like [Quercus suber]	Tp57577_TGAC_v2_mRNA33215	bHLH	GO:0009813(flavonoid biosynthetic process);GO:0043231(intracellular membrane-bounded organelle);GO:0052696(flavonoid glucuronidation);GO:0080043(quercetin 3-O-glucosyltransferase activity);GO:0080044(quercetin 7-O-glucosyltransferase activity)	00940(Phenylpropanoid biosynthesis)
psu.G.00012745	psu.T.00012745.1	sp|Q9ZUF6|SBT18_ARATH	Subtilisin-like protease SBT1.8 OS=Arabidopsis thaliana GN=SBT1.8 PE=1 SV=1	GAV79362.1	Peptidase_S8 domain-containing protein/Inhibitor_I9 domain-containing protein [Cephalotus follicularis]	CCG021324.1	Trihelix	GO:0004252(serine-type endopeptidase activity);GO:0005618(cell wall)	NA
psu.G.00004466	psu.T.00004466.1	sp|Q9SSA7|GLIP5_ARATH	GDSL esterase/lipase 5 OS=Arabidopsis thaliana GN=GLIP5 PE=2 SV=2	XP_003554796.1	GDSL esterase/lipase 5 [Glycine max]	-	-	GO:0016412(serine O-acyltransferase activity)	00901(Indole alkaloid biosynthesis)
psu.G.00032842	psu.T.00032842.1	sp|Q10710|STA_RICCO	Sugar carrier protein A OS=Ricinus communis GN=STA PE=2 SV=1	XP_018806334.1	PREDICTED: sugar carrier protein A-like [Juglans regia]	Bv5_101120_supk.t1	ERF	GO:0005351(carbohydrate:proton symporter activity);GO:0005355(glucose transmembrane transporter activity);GO:0005887(integral component of plasma membrane);GO:0046323(glucose import)	NA
psu.G.00015542	psu.T.00015542.1	sp|Q8L709|CHX28_ARATH	Cation/H(+) antiporter 28 OS=Arabidopsis thaliana GN=CHX28 PE=2 SV=2	XP_004136122.1	PREDICTED: cation/H(+) antiporter 28 [Cucumis sativus]	-	-	GO:0005451(monovalent cation:proton antiporter activity);GO:0006885(regulation of pH);GO:0012505(endomembrane system)	NA
psu.G.00011816	psu.T.00011816.1	sp|Q9SII5|EXOL5_ARATH	Protein EXORDIUM-like 5 OS=Arabidopsis thaliana GN=EXL5 PE=2 SV=1	XP_006384852.1	protein EXORDIUM-like 5 [Populus trichocarpa]	MDP0000574942	MYB	GO:0005576(extracellular region);GO:0005615(extracellular space);GO:0006629(lipid metabolic process);GO:0016298(lipase activity);GO:0048046(apoplast)	NA
psu.G.00013856	psu.T.00013856.1	sp|Q9LSQ4|GH36_ARATH	Indole-3-acetic acid-amido synthetase GH3.6 OS=Arabidopsis thaliana GN=GH3.6 PE=1 SV=1	XP_011009953.1	PREDICTED: indole-3-acetic acid-amido synthetase GH3.6 [Populus euphratica]	676766060	ERF	GO:0005737(cytoplasm);GO:0009507(chloroplast);GO:0009733(response to auxin);GO:0009734(auxin-activated signaling pathway);GO:0009826(unidimensional cell growth);GO:0010252(auxin homeostasis);GO:0010279(indole-3-acetic acid amido synthetase activity)	04075(Plant hormone signal transduction)
psu.G.00005874	psu.T.00005874.1	sp|Q8GW96|AATP3_ARATH	AAA-ATPase At2g18193 OS=Arabidopsis thaliana GN=At2g18193 PE=2 SV=1	EOX90997.1	P-loop containing nucleoside triphosphate hydrolases superfamily protein isoform 2 [Theobroma cacao]	Zmw_sc02343.1.g00060.1	NAC	GO:0005524(ATP binding);GO:0005783(endoplasmic reticulum);GO:0016021(integral component of membrane);GO:0016887(ATPase activity);GO:0030001(metal ion transport);GO:0046872(metal ion binding)	NA
psu.G.00017217	psu.T.00017217.1	sp|P23444|H1_MAIZE	Histone H1 OS=Zea mays PE=2 SV=2	XP_022759681.1	histone H1-like [Durio zibethinus]	KN538979.1_FGP004	BBR-BPC	GO:0000786(nucleosome);GO:0003677(DNA binding);GO:0005634(nucleus);GO:0006334(nucleosome assembly);GO:0009414(response to water deprivation);GO:0031492(nucleosomal DNA binding)	NA
psu.G.00021943	psu.T.00021943.1	sp|Q9C524|SCRK6_ARATH	Probable fructokinase-6, chloroplastic OS=Arabidopsis thaliana GN=At1g66430 PE=2 SV=1	GAV76674.1	PfkB domain-containing protein [Cephalotus follicularis]	Pbr018801.2	MIKC_MADS	GO:0005524(ATP binding);GO:0006000(fructose metabolic process);GO:0006633(fatty acid biosynthetic process);GO:0008865(fructokinase activity);GO:0009507(chloroplast);GO:0009570(chloroplast stroma);GO:0016051(carbohydrate biosynthetic process);GO:0016301(kinase activity);GO:0019252(starch biosynthetic process)	00051(Fructose and mannose metabolism);00500(Starch and sucrose metabolism);00520(Amino sugar and nucleotide sugar metabolism)
psu.G.00021546	psu.T.00021546.1	sp|Q9FGY4|FB341_ARATH	F-box protein At5g49610 OS=Arabidopsis thaliana GN=At5g49610 PE=1 SV=1	PIA57850.1	hypothetical protein AQUCO_00500044v1 [Aquilegia coerulea]	MDP0000283975	NAC	GO:0004842(ubiquitin-protein transferase activity);GO:0019005(SCF ubiquitin ligase complex);GO:0031146(SCF-dependent proteasomal ubiquitin-dependent protein catabolic process)	NA
psu.G.00025268	psu.T.00025268.1	sp|P09042|PR1C_TOBAC	Pathogenesis-related protein 1C OS=Nicotiana tabacum PE=2 SV=3	XP_002274068.2	PREDICTED: pathogenesis-related protein 1C [Vitis vinifera]	Dca23924.1	FAR1	GO:0003674(molecular_function);GO:0005576(extracellular region);GO:0008150(biological_process)	04016(MAPK signaling pathway - plant);04075(Plant hormone signal transduction);04626(Plant-pathogen interaction)
psu.G.00016562	psu.T.00016562.1	sp|Q9FIJ7|KAD2_ARATH	Adenylate kinase 2, chloroplastic OS=Arabidopsis thaliana GN=At5g47840 PE=1 SV=1	XP_018452761.1	PREDICTED: adenylate kinase 2, chloroplastic-like [Raphanus sativus]	-	-	GO:0004017(adenylate kinase activity);GO:0005524(ATP binding);GO:0009507(chloroplast);GO:0009570(chloroplast stroma)	00230(Purine metabolism);00730(Thiamine metabolism)
psu.G.00005821	psu.T.00005821.1	sp|Q8VYH2|ERG16_ARATH	Squalene epoxidase 3 OS=Arabidopsis thaliana GN=SQE3 PE=1 SV=1	XP_022740800.1	squalene epoxidase 3-like isoform X1 [Durio zibethinus]	-	-	GO:0004506(squalene monooxygenase activity);GO:0005576(extracellular region);GO:0005783(endoplasmic reticulum);GO:0009611(response to wounding);GO:0009753(response to jasmonic acid);GO:0016021(integral component of membrane);GO:0016126(sterol biosynthetic process);GO:0050660(flavin adenine dinucleotide binding);GO:0055114(oxidation-reduction process)	00100(Steroid biosynthesis);00909(Sesquiterpenoid and triterpenoid biosynthesis)
psu.G.00006654	psu.T.00006654.1	sp|O65333|CFI_ELAUM	Chalcone--flavonone isomerase OS=Elaeagnus umbellata GN=CHI PE=2 SV=1	XP_012847906.1	PREDICTED: uncharacterized protein LOC105967854 [Erythranthe guttata]	OB04G32400.1	bHLH	NA	NA
psu.G.00032635	psu.T.00032635.1	sp|Q9SLN8|DBR_TOBAC	2-alkenal reductase (NADP(+)-dependent) OS=Nicotiana tabacum GN=DBR PE=1 SV=1	XP_010242458.1	PREDICTED: 2-alkenal reductase (NADP(+)-dependent)-like isoform X1 [Nelumbo nucifera]	-	-	GO:0042214(terpene metabolic process);GO:0052579((+)-pulegone reductase, (+)-isomenthone as substrate, activity);GO:0052580((+)-pulegone reductase, (-)-menthone as substrate, activity);GO:0070402(NADPH binding)	NA
psu.G.00006627	psu.T.00006627.1	sp|O64937|EF1A_ORYSJ	Elongation factor 1-alpha OS=Oryza sativa subsp. japonica GN=REFA1 PE=2 SV=2	XP_012477860.1	PREDICTED: elongation factor 1-alpha [Gossypium raimondii]	-	-	GO:0003746(translation elongation factor activity);GO:0003924(GTPase activity);GO:0005622(intracellular)	03013(RNA transport)
psu.G.00007840	psu.T.00007840.1	sp|P31170|HS25P_ARATH	25.3 kDa heat shock protein, chloroplastic OS=Arabidopsis thaliana GN=HSP25.3 PE=2 SV=1	XP_027152800.1	small heat shock protein, chloroplastic-like [Coffea eugenioides]	Jcr4S11436.40	MYB	GO:0000427(plastid-encoded plastid RNA polymerase complex);GO:0005515(protein binding);GO:0006351(transcription, DNA-templated);GO:0006355(regulation of transcription, DNA-templated);GO:0009408(response to heat);GO:0009416(response to light stimulus);GO:0009507(chloroplast);GO:0009644(response to high light intensity);GO:0009658(chloroplast organization);GO:0042542(response to hydrogen peroxide);…	04141(Protein processing in endoplasmic reticulum)
psu.G.00025902	psu.T.00025902.1	sp|Q9LW86|SUT34_ARATH	Probable sulfate transporter 3.4 OS=Arabidopsis thaliana GN=SULTR3;4 PE=2 SV=1	PSS17908.1	Sulfate transporter 3.4 like [Actinidia chinensis var. chinensis]	GSMUA_Achr9P13010_001	MIKC_MADS	GO:0005887(integral component of plasma membrane);GO:0015116(sulfate transmembrane transporter activity)	NA
psu.G.00015762	psu.T.00015762.1	sp|Q9LHA8|MD37C_ARATH	Probable mediator of RNA polymerase II transcription subunit 37c OS=Arabidopsis thaliana GN=MED37C PE=1 SV=1	RVW33792.1	Heat shock cognate 70 kDa protein [Vitis vinifera]	FANhyb_rscf00000233.1.g00002.1	GATA	GO:0005524(ATP binding);GO:0005618(cell wall);GO:0005634(nucleus);GO:0005739(mitochondrion);GO:0005774(vacuolar membrane);GO:0005794(Golgi apparatus);GO:0005829(cytosol);GO:0005886(plasma membrane);GO:0006351(transcription, DNA-templated);GO:0006355(regulation of transcription, DNA-templated);GO:0006457(protein folding);GO:0006986(response to unfolded protein);GO:0009266(response to temperature s…	03040(Spliceosome);04141(Protein processing in endoplasmic reticulum);04144(Endocytosis)
psu.G.00006020	psu.T.00006020.1	sp|Q9SZL9|CSLD4_ARATH	Cellulose synthase-like protein D4 OS=Arabidopsis thaliana GN=CSLD4 PE=2 SV=1	RVW48410.1	Cellulose synthase-like protein D4 [Vitis vinifera]	FANhyb_rscf00001203.1.g00002.1	LBD	GO:0000139(Golgi membrane);GO:0000271(polysaccharide biosynthetic process);GO:0000977(RNA polymerase II regulatory region sequence-specific DNA binding);GO:0005794(Golgi apparatus);GO:0009832(plant-type cell wall biogenesis);GO:0009846(pollen germination);GO:0016021(integral component of membrane);GO:0016757(transferase activity, transferring glycosyl groups);GO:0016759(cellulose synthase activit…	NA
psu.G.00008765	psu.T.00008765.1	sp|Q9LK64|AB3C_ARATH	ABC transporter C family member 3 OS=Arabidopsis thaliana GN=ABCC3 PE=1 SV=1	XP_023909380.1	ABC transporter C family member 3-like [Quercus suber]	-	-	GO:0000325(plant-type vacuole);GO:0005524(ATP binding);GO:0005773(vacuole);GO:0005774(vacuolar membrane);GO:0005886(plasma membrane);GO:0008559(xenobiotic transmembrane transporting ATPase activity);GO:0009506(plasmodesma);GO:0010290(chlorophyll catabolite transmembrane transporter activity);GO:0015431(glutathione S-conjugate-exporting ATPase activity);GO:0016021(integral component of membrane);G…	02010(ABC transporters)
psu.G.00028591	psu.T.00028591.1	sp|O24457|ODPA3_ARATH	Pyruvate dehydrogenase E1 component subunit alpha-3, chloroplastic OS=Arabidopsis thaliana GN=PDH-E1 ALPHA PE=2 SV=1	OVA04699.1	Dehydrogenase [Macleaya cordata]	ORUFI02G33610.1	E2F/DP	GO:0004739(pyruvate dehydrogenase (acetyl-transferring) activity);GO:0005739(mitochondrion);GO:0005829(cytosol);GO:0006086(acetyl-CoA biosynthetic process from pyruvate);GO:0006096(glycolytic process);GO:0009507(chloroplast);GO:0009536(plastid);GO:0009570(chloroplast stroma);GO:0009941(chloroplast envelope);GO:0055114(oxidation-reduction process)	00010(Glycolysis / Gluconeogenesis);00020(Citrate cycle (TCA cycle));00620(Pyruvate metabolism)
psu.G.00032558	psu.T.00032558.1	sp|Q9LS19|DTX30_ARATH	Protein DETOXIFICATION 30 OS=Arabidopsis thaliana GN=DTX30 PE=2 SV=1	CBI23362.3	unnamed protein product, partial [Vitis vinifera]	TRIUR3_11943-P1	ERF	GO:0006855(drug transmembrane transport)	NA
psu.G.00025690	psu.T.00025690.1	-	-	XP_010654933.1	PREDICTED: F-box/LRR-repeat protein At3g48880-like [Vitis vinifera]	-	-	NA	NA
psu.G.00035097	psu.T.00035097.1	sp|Q9FLI4|SBT13_ARATH	Subtilisin-like protease SBT1.3 OS=Arabidopsis thaliana GN=SBT1.3 PE=2 SV=1	OMO98011.1	hypothetical protein COLO4_14209 [Corchorus olitorius]	Aco013131.1	DBB	GO:0004252(serine-type endopeptidase activity);GO:0005618(cell wall)	NA
psu.G.00006133	psu.T.00006133.1	-	-	KDP26854.1	hypothetical protein JCGZ_18012 [Jatropha curcas]	-	-	GO:0003674(molecular_function);GO:0005739(mitochondrion);GO:0008150(biological_process)	NA
psu.G.00034472	psu.T.00034472.1	sp|Q93ZL5|CDF2_ARATH	Cyclic dof factor 2 OS=Arabidopsis thaliana GN=CDF2 PE=1 SV=2	CBI31212.3	unnamed protein product, partial [Vitis vinifera]	GSVIVT01029943001	Dof	GO:0003677(DNA binding);GO:0003700(DNA binding transcription factor activity);GO:0005515(protein binding);GO:0005634(nucleus);GO:0006351(transcription, DNA-templated);GO:0006355(regulation of transcription, DNA-templated);GO:0009908(flower development);GO:0043565(sequence-specific DNA binding);GO:0046872(metal ion binding);GO:0048510(regulation of timing of transition from vegetative to reproduct…	04712(Circadian rhythm - plant)
psu.G.00032380	psu.T.00032380.1	-	-	XP_011025751.1	PREDICTED: uncharacterized protein LOC105126553 [Populus euphratica]	-	-	GO:0003674(molecular_function);GO:0005634(nucleus);GO:0008150(biological_process)	NA
psu.G.00011201	psu.T.00011201.1	sp|Q9ZSP5|AIR3_ARATH	Subtilisin-like protease SBT5.3 OS=Arabidopsis thaliana GN=AIR3 PE=2 SV=1	XP_010252985.1	PREDICTED: subtilisin-like protease SBT5.4 [Nelumbo nucifera]	Aco013131.1	DBB	GO:0004252(serine-type endopeptidase activity);GO:0005618(cell wall)	NA
psu.G.00022245	psu.T.00022245.1	sp|Q0WPN8|CRR60_ARATH	Cysteine-rich repeat secretory protein 60 OS=Arabidopsis thaliana GN=CRRSP60 PE=1 SV=1	XP_011001559.1	PREDICTED: cysteine-rich repeat secretory protein 60-like [Populus euphratica]	-	-	GO:0005576(extracellular region);GO:0009506(plasmodesma);GO:0016021(integral component of membrane);GO:0016032(viral process)	NA
psu.G.00002005	psu.T.00002005.1	sp|Q9FH54|EF114_ARATH	Ethylene-responsive transcription factor ERF114 OS=Arabidopsis thaliana GN=ERF114 PE=1 SV=1	RVW52662.1	Ethylene-responsive transcription factor ERF114 [Vitis vinifera]	Thecc1EG014762t1	ERF	GO:0003677(DNA binding);GO:0003700(DNA binding transcription factor activity);GO:0005515(protein binding);GO:0005634(nucleus);GO:0006351(transcription, DNA-templated);GO:0006355(regulation of transcription, DNA-templated);GO:0007275(multicellular organism development);GO:0009873(ethylene-activated signaling pathway);GO:0043565(sequence-specific DNA binding);GO:0050832(defense response to fungus)	03040(Spliceosome)
psu.G.00001972	psu.T.00001972.1	sp|F4IDI6|BRG2_ARATH	Probable BOI-related E3 ubiquitin-protein ligase 2 OS=Arabidopsis thaliana GN=BRG2 PE=1 SV=1	ONH92266.1	hypothetical protein PRUPE_8G165800 [Prunus persica]	Do003946.1	C2H2	GO:0005737(cytoplasm)	NA
psu.G.00018105	psu.T.00018105.1	sp|Q9FLH8|SCRK7_ARATH	Probable fructokinase-7 OS=Arabidopsis thaliana GN=At5g51830 PE=1 SV=1	GAV76674.1	PfkB domain-containing protein [Cephalotus follicularis]	Pbr018801.2	MIKC_MADS	GO:0005524(ATP binding);GO:0005737(cytoplasm);GO:0005829(cytosol);GO:0006000(fructose metabolic process);GO:0006633(fatty acid biosynthetic process);GO:0008865(fructokinase activity);GO:0016051(carbohydrate biosynthetic process);GO:0016301(kinase activity);GO:0019252(starch biosynthetic process);GO:0046686(response to cadmium ion)	00051(Fructose and mannose metabolism);00500(Starch and sucrose metabolism);00520(Amino sugar and nucleotide sugar metabolism)
psu.G.00034200	psu.T.00034200.1	sp|Q9SQI3|FATB_GOSHI	Palmitoyl-acyl carrier protein thioesterase, chloroplastic OS=Gossypium hirsutum GN=FATB1 PE=1 SV=1	XP_021818321.1	palmitoyl-acyl carrier protein thioesterase, chloroplastic-like isoform X2 [Prunus avium]	-	-	GO:0000036(acyl carrier activity);GO:0006633(fatty acid biosynthetic process);GO:0009507(chloroplast);GO:0009536(plastid);GO:0016297(acyl-[acyl-carrier-protein] hydrolase activity)	00061(Fatty acid biosynthesis)
psu.G.00026914	psu.T.00026914.1	-	-	XP_023927335.1	late embryogenesis abundant protein 6 [Quercus suber]	-	-	NA	NA
psu.G.00024812	psu.T.00024812.1	sp|Q94F49|H2A5_ARATH	Probable histone H2A.5 OS=Arabidopsis thaliana GN=At5g27670 PE=1 SV=1	PON39498.1	Histone H2A [Parasponia andersonii]	MDP0000276921	GeBP	GO:0000790(nuclear chromatin);GO:0003677(DNA binding);GO:0006342(chromatin silencing)	NA
psu.G.00035174	psu.T.00035174.1	-	-	-	-	-	-	NA	NA
psu.G.00005955	psu.T.00005955.1	sp|Q6PQJ9|5BPOR_DIGLA	3-oxo-Delta(4,5)-steroid 5-beta-reductase OS=Digitalis lanata PE=1 SV=1	RVW49867.1	3-oxo-Delta(4,5)-steroid 5-beta-reductase [Vitis vinifera]	-	-	GO:0005829(cytosol);GO:0008202(steroid metabolic process);GO:0009611(response to wounding);GO:0010051(xylem and phloem pattern formation);GO:0035671(enone reductase activity);GO:0047787(delta4-3-oxosteroid 5beta-reductase activity);GO:0055114(oxidation-reduction process)	NA
psu.G.00003267	psu.T.00003267.1	-	-	XP_015889143.1	receptor-like protein EIX2 [Ziziphus jujuba]	KZV19552.1	ARR-B	NA	NA
psu.G.00009107	psu.T.00009107.1	sp|O03982|HIP39_ARATH	Heavy metal-associated isoprenylated plant protein 39 OS=Arabidopsis thaliana GN=HIPP39 PE=2 SV=1	PRQ58284.1	putative heavy metal-associated domain, HMA [Rosa chinensis]	Lus10022926	MYB_related	GO:0005737(cytoplasm);GO:0030001(metal ion transport);GO:0046914(transition metal ion binding);GO:0046916(cellular transition metal ion homeostasis)	NA
psu.G.00026364	psu.T.00026364.1	-	-	XP_022771406.1	uncharacterized protein LOC111314377 isoform X1 [Durio zibethinus]	-	-	GO:0003674(molecular_function);GO:0008150(biological_process);GO:0009507(chloroplast);GO:0016021(integral component of membrane)	NA
psu.G.00014622	psu.T.00014622.1	-	-	-	-	-	-	NA	NA
psu.G.00003201	psu.T.00003201.1	-	-	-	-	-	-	NA	NA
psu.G.00027607	psu.T.00027607.1	sp|Q6NPR6|TORL3_ARATH	TORTIFOLIA1-like protein 3 OS=Arabidopsis thaliana GN=TOR1L3 PE=2 SV=1	XP_015883623.1	TORTIFOLIA1-like protein 3 isoform X3 [Ziziphus jujuba]	KN539732.1_FGP002	E2F/DP	GO:0005737(cytoplasm);GO:0008150(biological_process)	NA
psu.G.00005993	psu.T.00005993.1	sp|P22954|MD37D_ARATH	Probable mediator of RNA polymerase II transcription subunit 37c OS=Arabidopsis thaliana GN=MED37D PE=1 SV=2	XP_011027667.1	PREDICTED: probable mediator of RNA polymerase II transcription subunit 37c [Populus euphratica]	FANhyb_rscf00000233.1.g00002.1	GATA	GO:0005515(protein binding);GO:0005524(ATP binding);GO:0005618(cell wall);GO:0005634(nucleus);GO:0005794(Golgi apparatus);GO:0005829(cytosol);GO:0005886(plasma membrane);GO:0006351(transcription, DNA-templated);GO:0006355(regulation of transcription, DNA-templated);GO:0006457(protein folding);GO:0009408(response to heat);GO:0009615(response to virus);GO:0009617(response to bacterium);GO:0034620(c…	03040(Spliceosome);04141(Protein processing in endoplasmic reticulum);04144(Endocytosis)
psu.G.00024965	psu.T.00024965.1	sp|Q7FAH2|G3PC2_ORYSJ	Glyceraldehyde-3-phosphate dehydrogenase 2, cytosolic OS=Oryza sativa subsp. japonica GN=GAPC2 PE=1 SV=1	ANC98507.1	glyceraldehyde 3-phosphate dehydrogenase, partial [Paeonia suffruticosa]	MDP0000275412	Trihelix	GO:0003677(DNA binding);GO:0004365(glyceraldehyde-3-phosphate dehydrogenase (NAD+) (phosphorylating) activity);GO:0005507(copper ion binding);GO:0005618(cell wall);GO:0005634(nucleus);GO:0005730(nucleolus);GO:0005737(cytoplasm);GO:0005739(mitochondrion);GO:0005777(peroxisome);GO:0005794(Golgi apparatus);GO:0005829(cytosol);GO:0005886(plasma membrane);GO:0006094(gluconeogenesis);GO:0006096(glycoly…	00010(Glycolysis / Gluconeogenesis);00710(Carbon fixation in photosynthetic organisms)
psu.G.00024024	psu.T.00024024.1	sp|P35100|CLPC_PEA	Chaperone protein ClpC, chloroplastic OS=Pisum sativum PE=2 SV=1	PRQ16874.1	putative ClpA/B family, UVR domain, P-loop containing nucleoside triphosphate hydrolase [Rosa chinensis]	Achn116231	ARF	GO:0004176(ATP-dependent peptidase activity);GO:0005515(protein binding);GO:0005524(ATP binding);GO:0005618(cell wall);GO:0005739(mitochondrion);GO:0005829(cytosol);GO:0009507(chloroplast);GO:0009532(plastid stroma);GO:0009535(chloroplast thylakoid membrane);GO:0009536(plastid);GO:0009570(chloroplast stroma);GO:0009658(chloroplast organization);GO:0009706(chloroplast inner membrane);GO:0009735(re…	NA
psu.G.00007846	psu.T.00007846.1	sp|Q6NKZ8|C14A2_ARATH	Cytochrome P450 714A2 OS=Arabidopsis thaliana GN=CYP714A2 PE=2 SV=1	XP_022889114.1	cytochrome P450 714C2-like [Olea europaea var. sylvestris]	Bradi2g44117.9.p	bHLH	GO:0004497(monooxygenase activity)	NA
psu.G.00018063	psu.T.00018063.1	sp|Q9FWX7|AB11B_ARATH	ABC transporter B family member 11 OS=Arabidopsis thaliana GN=ABCB11 PE=2 SV=1	RVX01613.1	ABC transporter B family member 4 [Vitis vinifera]	Tp57577_TGAC_v2_mRNA22346	M-type_MADS	GO:0016021(integral component of membrane);GO:0042626(ATPase activity, coupled to transmembrane movement of substances);GO:0055085(transmembrane transport)	02010(ABC transporters)
psu.G.00003392	psu.T.00003392.1	sp|P14133|ASO_CUCSA	L-ascorbate oxidase OS=Cucumis sativus PE=1 SV=1	XP_021651093.1	L-ascorbate oxidase-like isoform X1 [Hevea brasiliensis]	Rsa1.0_03034.1_g00001.1	ERF	GO:0005507(copper ion binding);GO:0016722(oxidoreductase activity, oxidizing metal ions)	00053(Ascorbate and aldarate metabolism)
psu.G.00031287	psu.T.00031287.1	sp|P24629|HSP71_SOLLC	Heat shock cognate 70 kDa protein 1 OS=Solanum lycopersicum GN=HSC-I PE=2 SV=1	XP_009592776.1	PREDICTED: heat shock cognate 70 kDa protein 1-like [Nicotiana tomentosiformis]	FANhyb_rscf00000233.1.g00002.1	GATA	GO:0005524(ATP binding);GO:0005618(cell wall);GO:0005634(nucleus);GO:0005739(mitochondrion);GO:0005774(vacuolar membrane);GO:0005794(Golgi apparatus);GO:0005829(cytosol);GO:0005886(plasma membrane);GO:0006351(transcription, DNA-templated);GO:0006355(regulation of transcription, DNA-templated);GO:0006457(protein folding);GO:0006986(response to unfolded protein);GO:0009266(response to temperature s…	03040(Spliceosome);04141(Protein processing in endoplasmic reticulum);04144(Endocytosis)
psu.G.00007485	psu.T.00007485.1	sp|Q9LMX5|AFP2_ARATH	Ninja-family protein AFP2 OS=Arabidopsis thaliana GN=AFP2 PE=1 SV=1	XP_018852368.1	PREDICTED: ninja-family protein AFP3-like isoform X1 [Juglans regia]	Jcr4S02988.10	LBD	GO:0005515(protein binding);GO:0005634(nucleus);GO:0007165(signal transduction);GO:0009414(response to water deprivation);GO:0009737(response to abscisic acid)	04144(Endocytosis)
psu.G.00023388	psu.T.00023388.1	sp|Q9LMJ1|CHX14_ARATH	Cation/H(+) antiporter 14 OS=Arabidopsis thaliana GN=CHX14 PE=2 SV=1	XP_021810599.1	cation/H(+) antiporter 14-like isoform X3 [Prunus avium]	-	-	GO:0005451(monovalent cation:proton antiporter activity);GO:0006885(regulation of pH);GO:0012505(endomembrane system)	NA
psu.G.00010153	psu.T.00010153.1	sp|Q84WW2|6PGL5_ARATH	Probable 6-phosphogluconolactonase 5, chloroplastic OS=Arabidopsis thaliana GN=EMB2024 PE=2 SV=1	XP_023893221.1	probable 6-phosphogluconolactonase 4, chloroplastic [Quercus suber]	-	-	GO:0002229(defense response to oomycetes);GO:0003824(catalytic activity);GO:0005515(protein binding);GO:0005777(peroxisome);GO:0005829(cytosol);GO:0005975(carbohydrate metabolic process);GO:0009051(pentose-phosphate shunt, oxidative branch);GO:0009507(chloroplast);GO:0009536(plastid);GO:0009570(chloroplast stroma);GO:0009793(embryo development ending in seed dormancy);GO:0017057(6-phosphogluconol…	00030(Pentose phosphate pathway)
psu.G.00022942	psu.T.00022942.1	sp|O24457|ODPA3_ARATH	Pyruvate dehydrogenase E1 component subunit alpha-3, chloroplastic OS=Arabidopsis thaliana GN=PDH-E1 ALPHA PE=2 SV=1	PHT42701.1	hypothetical protein CQW23_16726 [Capsicum baccatum]	ORUFI02G33610.1	E2F/DP	GO:0004739(pyruvate dehydrogenase (acetyl-transferring) activity);GO:0005739(mitochondrion);GO:0005829(cytosol);GO:0006086(acetyl-CoA biosynthetic process from pyruvate);GO:0006096(glycolytic process);GO:0009507(chloroplast);GO:0009536(plastid);GO:0009570(chloroplast stroma);GO:0009941(chloroplast envelope);GO:0055114(oxidation-reduction process)	00010(Glycolysis / Gluconeogenesis);00020(Citrate cycle (TCA cycle));00620(Pyruvate metabolism)
psu.G.00027418	psu.T.00027418.1	sp|Q9FIA0|U76C2_ARATH	UDP-glycosyltransferase 76C2 OS=Arabidopsis thaliana GN=UGT76C2 PE=1 SV=1	XP_002281324.1	PREDICTED: UDP-glycosyltransferase 76C4 [Vitis vinifera]	TRIUR3_17264-P1	GRAS	GO:0009813(flavonoid biosynthetic process);GO:0043231(intracellular membrane-bounded organelle);GO:0052696(flavonoid glucuronidation);GO:0080043(quercetin 3-O-glucosyltransferase activity);GO:0080044(quercetin 7-O-glucosyltransferase activity)	00908(Zeatin biosynthesis)
psu.G.00003582	psu.T.00003582.1	sp|Q9SCU0|SDR2A_ARATH	Short-chain dehydrogenase reductase 2a OS=Arabidopsis thaliana GN=SDR2a PE=3 SV=1	XP_020416520.1	zerumbone synthase isoform X1 [Prunus persica]	MDP0000247912	bHLH	GO:0005739(mitochondrion);GO:0008270(zinc ion binding);GO:0016491(oxidoreductase activity)	00906(Carotenoid biosynthesis)
psu.G.00013174	psu.T.00013174.1	sp|Q9SHI2|Y1723_ARATH	Leucine-rich repeat receptor-like serine/threonine-protein kinase At1g17230 OS=Arabidopsis thaliana GN=At1g17230 PE=2 SV=2	KZM96400.1	hypothetical protein DCAR_019642 [Daucus carota subsp. sativus]	MDP0000302297	CO-like	GO:0004672(protein kinase activity);GO:0004674(protein serine/threonine kinase activity);GO:0005524(ATP binding);GO:0005576(extracellular region);GO:0005886(plasma membrane);GO:0006468(protein phosphorylation);GO:0016021(integral component of membrane)	NA
psu.G.00021084	psu.T.00021084.1	sp|Q9LMJ1|CHX14_ARATH	Cation/H(+) antiporter 14 OS=Arabidopsis thaliana GN=CHX14 PE=2 SV=1	XP_018828495.1	PREDICTED: cation/H(+) antiporter 14-like [Juglans regia]	-	-	GO:0005451(monovalent cation:proton antiporter activity);GO:0006885(regulation of pH);GO:0012505(endomembrane system)	NA
psu.G.00033977	psu.T.00033977.1	sp|Q9SX20|PTR18_ARATH	Protein NRT1/ PTR FAMILY 3.1 OS=Arabidopsis thaliana GN=NPF3.1 PE=2 SV=1	XP_021616946.1	protein NRT1/ PTR FAMILY 3.1-like [Manihot esculenta]	Sopen09g001330.1	G2-like	GO:0005215(transporter activity);GO:0005886(plasma membrane);GO:0006857(oligopeptide transport);GO:0010336(gibberellic acid homeostasis);GO:0016020(membrane);GO:0016021(integral component of membrane);GO:0022857(transmembrane transporter activity);GO:0042128(nitrate assimilation);GO:0055085(transmembrane transport);GO:0097708(intracellular vesicle)	NA
psu.G.00021538	psu.T.00021538.1	sp|A5B4K1|RS3A1_VITVI	40S ribosomal protein S3a-1 OS=Vitis vinifera GN=GSVIVT00020038001 PE=3 SV=1	XP_010034641.1	PREDICTED: 40S ribosomal protein S3a [Eucalyptus grandis]	-	-	GO:0005829(cytosol)	03010(Ribosome)
psu.G.00005373	psu.T.00005373.1	-	-	-	-	Peinf101Scf00723g01015.1	Nin-like	NA	NA
psu.G.00032596	psu.T.00032596.1	-	-	XP_012078750.1	uncharacterized protein LOC105639338 [Jatropha curcas]	Vang0599s00010.1	NAC	GO:0004462(lactoylglutathione lyase activity);GO:0005737(cytoplasm);GO:0005975(carbohydrate metabolic process);GO:0016829(lyase activity)	NA
psu.G.00017997	psu.T.00017997.1	sp|Q9FJG0|SAU20_ARATH	Auxin-responsive protein SAUR20 OS=Arabidopsis thaliana GN=SAUR20 PE=2 SV=1	XP_012442065.1	PREDICTED: auxin-induced protein 15A-like [Gossypium raimondii]	GRMZM5G899865_P01	bHLH	GO:0003674(molecular_function);GO:0005886(plasma membrane);GO:0009409(response to cold);GO:0009507(chloroplast);GO:0009733(response to auxin)	04075(Plant hormone signal transduction)
psu.G.00013495	psu.T.00013495.1	-	-	XP_010271380.1	PREDICTED: uncharacterized protein LOC104607435 [Nelumbo nucifera]	-	-	NA	NA
psu.G.00009541	psu.T.00009541.1	sp|Q9FUS8|GSTUH_ARATH	Glutathione S-transferase U17 OS=Arabidopsis thaliana GN=GSTU17 PE=2 SV=1	OWM75999.1	hypothetical protein CDL15_Pgr009644 [Punica granatum]	-	-	GO:0004364(glutathione transferase activity);GO:0005737(cytoplasm);GO:0006749(glutathione metabolic process);GO:0009407(toxin catabolic process)	00480(Glutathione metabolism)
psu.G.00024308	psu.T.00024308.1	sp|Q4QTJ1|NCS2_PAPSO	S-norcoclaurine synthase 2 OS=Papaver somniferum GN=NCS2 PE=1 SV=1	XP_023921981.1	S-norcoclaurine synthase 2-like [Quercus suber]	-	-	GO:0004864(protein phosphatase inhibitor activity);GO:0005634(nucleus);GO:0005737(cytoplasm);GO:0009738(abscisic acid-activated signaling pathway);GO:0010427(abscisic acid binding);GO:0080163(regulation of protein serine/threonine phosphatase activity)	NA
psu.G.00027162	psu.T.00027162.1	sp|O49858|C82A3_SOYBN	Cytochrome P450 82A3 OS=Glycine max GN=CYP82A3 PE=2 SV=1	RVX14902.1	Cytochrome P450 82A3 [Vitis vinifera]	Cc10_g03650	G2-like	GO:0016020(membrane);GO:0016709(oxidoreductase activity, acting on paired donors, with incorporation or reduction of molecular oxygen, NAD(P)H as one donor, and incorporation of one atom of oxygen);GO:0044550(secondary metabolite biosynthetic process)	NA
psu.G.00026565	psu.T.00026565.1	sp|Q9LNU3|EXP11_ARATH	Expansin-A11 OS=Arabidopsis thaliana GN=EXPA11 PE=2 SV=1	OMO75483.1	Expansin [Corchorus olitorius]	676732396	bHLH	GO:0005576(extracellular region);GO:0005618(cell wall);GO:0009664(plant-type cell wall organization);GO:0009826(unidimensional cell growth);GO:0009828(plant-type cell wall loosening);GO:0009831(plant-type cell wall modification involved in multidimensional cell growth);GO:0016020(membrane)	NA
psu.G.00016670	psu.T.00016670.1	-	-	RVW54719.1	hypothetical protein CK203_071970 [Vitis vinifera]	-	-	GO:0019748(secondary metabolic process);GO:0051213(dioxygenase activity)	NA
psu.G.00019299	psu.T.00019299.1	-	-	XP_021281758.1	uncharacterized protein LOC110414714 isoform X1 [Herrania umbratica]	-	-	GO:0006999(nuclear pore organization);GO:0017056(structural constituent of nuclear pore);GO:0044611(nuclear pore inner ring)	NA
psu.G.00015624	psu.T.00015624.1	sp|Q8VY22|TBL38_ARATH	Protein trichome birefringence-like 38 OS=Arabidopsis thaliana GN=TBL38 PE=2 SV=1	XP_027933600.1	protein trichome birefringence-like 38 isoform X2 [Vigna unguiculata]	Csa09g092790.1	BES1	GO:0005794(Golgi apparatus);GO:0016413(O-acetyltransferase activity);GO:0071554(cell wall organization or biogenesis)	NA
psu.G.00025202	psu.T.00025202.1	sp|Q8VZG8|MIK2_ARATH	MDIS1-interacting receptor like kinase 2 OS=Arabidopsis thaliana GN=MIK2 PE=1 SV=3	XP_018850985.1	PREDICTED: MDIS1-interacting receptor like kinase 2-like isoform X1 [Juglans regia]	Cc01_g03550	ERF	GO:0004674(protein serine/threonine kinase activity);GO:0005515(protein binding);GO:0005524(ATP binding);GO:0005634(nucleus);GO:0005886(plasma membrane);GO:0006468(protein phosphorylation);GO:0009506(plasmodesma);GO:0009755(hormone-mediated signaling pathway);GO:0010183(pollen tube guidance);GO:0016020(membrane);GO:0016021(integral component of membrane);GO:0016301(kinase activity);GO:0090406(pol…	NA
psu.G.00004533	psu.T.00004533.1	sp|Q9STG2|COPT2_ARATH	Copper transporter 2 OS=Arabidopsis thaliana GN=COPT2 PE=2 SV=1	XP_015886064.1	copper transporter 1-like [Ziziphus jujuba]	-	-	GO:0005375(copper ion transmembrane transporter activity);GO:0006825(copper ion transport);GO:0015089(high-affinity copper ion transmembrane transporter activity);GO:0016021(integral component of membrane);GO:0035434(copper ion transmembrane transport);GO:0046658(anchored component of plasma membrane);GO:0098705(copper ion import across plasma membrane)	NA
psu.G.00035246	psu.T.00035246.1	sp|Q9LSQ4|GH36_ARATH	Indole-3-acetic acid-amido synthetase GH3.6 OS=Arabidopsis thaliana GN=GH3.6 PE=1 SV=1	XP_002533739.1	indole-3-acetic acid-amido synthetase GH3.6 [Ricinus communis]	RrC1700_p1	ERF	GO:0005737(cytoplasm);GO:0009507(chloroplast);GO:0009733(response to auxin);GO:0009734(auxin-activated signaling pathway);GO:0009826(unidimensional cell growth);GO:0010252(auxin homeostasis);GO:0010279(indole-3-acetic acid amido synthetase activity)	04075(Plant hormone signal transduction)
psu.G.00021970	psu.T.00021970.1	sp|Q058P6|CLT1_ARATH	Protein CLT1, chloroplastic OS=Arabidopsis thaliana GN=CLT1 PE=2 SV=1	XP_024023572.1	protein CLT1, chloroplastic [Morus notabilis]	DCAR_012851	GATA	GO:0002229(defense response to oomycetes);GO:0009507(chloroplast);GO:0009536(plastid);GO:0016021(integral component of membrane);GO:0031969(chloroplast membrane);GO:0034635(glutathione transport);GO:0046686(response to cadmium ion)	NA
psu.G.00008920	psu.T.00008920.1	sp|Q9LSQ4|GH36_ARATH	Indole-3-acetic acid-amido synthetase GH3.6 OS=Arabidopsis thaliana GN=GH3.6 PE=1 SV=1	AMB61327.1	IAA-amido synthetase GH3-5 [Populus davidiana x Populus alba var. pyramidalis]	676766060	ERF	GO:0005737(cytoplasm);GO:0009507(chloroplast);GO:0009733(response to auxin);GO:0009734(auxin-activated signaling pathway);GO:0009826(unidimensional cell growth);GO:0010252(auxin homeostasis);GO:0010279(indole-3-acetic acid amido synthetase activity)	04075(Plant hormone signal transduction)
psu.G.00020110	psu.T.00020110.1	-	-	XP_021290869.1	uncharacterized protein LOC110421581 [Herrania umbratica]	-	-	GO:0003674(molecular_function);GO:0005634(nucleus);GO:0008150(biological_process)	NA
psu.G.00023236	psu.T.00023236.1	sp|Q945B7|CRD1_EUPES	Magnesium-protoporphyrin IX monomethyl ester [oxidative] cyclase, chloroplastic OS=Euphorbia esula GN=CRD1 PE=3 SV=1	XP_002523677.1	magnesium-protoporphyrin IX monomethyl ester [oxidative] cyclase, chloroplastic [Ricinus communis]	-	-	GO:0003677(DNA binding);GO:0005515(protein binding);GO:0009507(chloroplast);GO:0009534(chloroplast thylakoid);GO:0009535(chloroplast thylakoid membrane);GO:0009658(chloroplast organization);GO:0009706(chloroplast inner membrane);GO:0009941(chloroplast envelope);GO:0015979(photosynthesis);GO:0015995(chlorophyll biosynthetic process);GO:0046872(metal ion binding);GO:0048529(magnesium-protoporphyrin…	00860(Porphyrin and chlorophyll metabolism)
psu.G.00020400	psu.T.00020400.1	sp|Q9SYK9|U74E2_ARATH	UDP-glycosyltransferase 74E2 OS=Arabidopsis thaliana GN=UGT74E2 PE=1 SV=1	XP_018851345.1	PREDICTED: UDP-glycosyltransferase 74E2-like isoform X1 [Juglans regia]	Tp57577_TGAC_v2_mRNA33215	bHLH	GO:0009813(flavonoid biosynthetic process);GO:0043231(intracellular membrane-bounded organelle);GO:0052696(flavonoid glucuronidation);GO:0080043(quercetin 3-O-glucosyltransferase activity);GO:0080044(quercetin 7-O-glucosyltransferase activity)	NA
psu.G.00022374	psu.T.00022374.1	sp|Q9SJ81|FLA7_ARATH	Fasciclin-like arabinogalactan protein 7 OS=Arabidopsis thaliana GN=FLA7 PE=1 SV=1	XP_018820861.1	PREDICTED: fasciclin-like arabinogalactan protein 7 isoform X1 [Juglans regia]	CCG019201.1	HSF	GO:0005886(plasma membrane);GO:0016020(membrane);GO:0031225(anchored component of membrane);GO:0046658(anchored component of plasma membrane)	NA
psu.G.00026791	psu.T.00026791.1	sp|Q8VZ79|IDN2_ARATH	Protein INVOLVED IN DE NOVO 2 OS=Arabidopsis thaliana GN=IDN2 PE=1 SV=1	XP_002316281.2	protein INVOLVED IN DE NOVO 2 isoform X1 [Populus trichocarpa]	Tp57577_TGAC_v2_mRNA7068	C2H2	GO:0004526(ribonuclease P activity);GO:0005655(nucleolar ribonuclease P complex);GO:0090502(RNA phosphodiester bond hydrolysis, endonucleolytic)	NA
psu.G.00016288	psu.T.00016288.1	-	-	XP_010269068.1	PREDICTED: uncharacterized protein LOC104605838 isoform X1 [Nelumbo nucifera]	-	-	GO:0003674(molecular_function);GO:0009295(nucleoid);GO:0009507(chloroplast);GO:0009508(plastid chromosome);GO:0042793(plastid transcription);GO:0045893(positive regulation of transcription, DNA-templated)	NA
psu.G.00023262	psu.T.00023262.1	sp|Q8GW29|LOG7_ARATH	Cytokinin riboside 5'-monophosphate phosphoribohydrolase LOG7 OS=Arabidopsis thaliana GN=LOG7 PE=1 SV=2	XP_016739517.1	PREDICTED: cytokinin riboside 5'-monophosphate phosphoribohydrolase LOG7 [Gossypium hirsutum]	Vang05g09490.1	WRKY	GO:0005634(nucleus);GO:0005829(cytosol);GO:0009691(cytokinin biosynthetic process);GO:0016799(hydrolase activity, hydrolyzing N-glycosyl compounds)	NA
psu.G.00020056	psu.T.00020056.1	-	-	XP_023883445.1	monoacylglycerol lipase ABHD6 [Quercus suber]	676752474	CAMTA	GO:0016787(hydrolase activity)	NA
psu.G.00032938	psu.T.00032938.1	-	-	PSS20916.1	Metallothiol transferase [Actinidia chinensis var. chinensis]	Vang0599s00010.1	NAC	GO:0004462(lactoylglutathione lyase activity);GO:0005737(cytoplasm);GO:0005975(carbohydrate metabolic process);GO:0016829(lyase activity)	NA
psu.G.00009505	psu.T.00009505.1	sp|P17642|PRS2_SOLTU	Pathogenesis-related protein STH-2 OS=Solanum tuberosum GN=STH-2 PE=2 SV=1	XP_010028230.1	PREDICTED: pathogenesis-related protein STH-21 [Eucalyptus grandis]	-	-	GO:0004864(protein phosphatase inhibitor activity);GO:0005634(nucleus);GO:0005737(cytoplasm);GO:0009738(abscisic acid-activated signaling pathway);GO:0010427(abscisic acid binding);GO:0080163(regulation of protein serine/threonine phosphatase activity)	NA
psu.G.00007419	psu.T.00007419.1	sp|Q9SK82|U85A1_ARATH	UDP-glycosyltransferase 85A1 OS=Arabidopsis thaliana GN=UGT85A1 PE=2 SV=1	XP_023874831.1	7-deoxyloganetin glucosyltransferase-like [Quercus suber]	TRIUR3_17264-P1	GRAS	GO:0009813(flavonoid biosynthetic process);GO:0043231(intracellular membrane-bounded organelle);GO:0052696(flavonoid glucuronidation);GO:0080043(quercetin 3-O-glucosyltransferase activity);GO:0080044(quercetin 7-O-glucosyltransferase activity)	NA
psu.G.00008111	psu.T.00008111.1	sp|Q8S948|SPS1_ARATH	Solanesyl diphosphate synthase 1 OS=Arabidopsis thaliana GN=SPS1 PE=1 SV=1	XP_023876882.1	probable solanesyl-diphosphate synthase 3, chloroplastic isoform X1 [Quercus suber]	889097	STAT	GO:0005515(protein binding);GO:0005739(mitochondrion);GO:0005783(endoplasmic reticulum);GO:0006744(ubiquinone biosynthetic process);GO:0008299(isoprenoid biosynthetic process);GO:0009536(plastid);GO:0010236(plastoquinone biosynthetic process);GO:0015979(photosynthesis);GO:0046872(metal ion binding);GO:0050347(trans-octaprenyltranstransferase activity);GO:0052924(all-trans-nonaprenyl-diphosphate s…	00900(Terpenoid backbone biosynthesis)
psu.G.00020850	psu.T.00020850.1	sp|Q9SF15|PUB24_ARATH	E3 ubiquitin-protein ligase PUB24 OS=Arabidopsis thaliana GN=PUB24 PE=1 SV=1	XP_021688500.1	E3 ubiquitin-protein ligase PUB24-like [Hevea brasiliensis]	Do007746.1	bHLH	GO:0002679(respiratory burst involved in defense response);GO:0004842(ubiquitin-protein transferase activity);GO:0005515(protein binding);GO:0005737(cytoplasm);GO:0005829(cytosol);GO:0006952(defense response);GO:0009414(response to water deprivation);GO:0010200(response to chitin);GO:0016567(protein ubiquitination);GO:0051865(protein autoubiquitination)	04120(Ubiquitin mediated proteolysis)
psu.G.00002553	psu.T.00002553.1	sp|P14133|ASO_CUCSA	L-ascorbate oxidase OS=Cucumis sativus PE=1 SV=1	PQQ04903.1	L-ascorbate oxidase isoform X1 [Prunus yedoensis var. nudiflora]	Tp57577_TGAC_v2_mRNA33623	MYB	GO:0005507(copper ion binding);GO:0016722(oxidoreductase activity, oxidizing metal ions)	00053(Ascorbate and aldarate metabolism)
psu.G.00020854	psu.T.00020854.1	-	-	XP_002267976.2	PREDICTED: protein REVEILLE 1 [Vitis vinifera]	maker-scaffold02514-snap-gene-0.25-mRNA-1	MYB_related	NA	NA
psu.G.00017405	psu.T.00017405.1	sp|Q0D5G4|Y7633_ORYSJ	B3 domain-containing protein Os07g0563300 OS=Oryza sativa subsp. japonica GN=Os07g0563300 PE=3 SV=2	XP_019073583.1	PREDICTED: B3 domain-containing protein Os07g0563300 isoform X1 [Vitis vinifera]	Prupe.4G036100.1.p	B3	GO:0003700(DNA binding transcription factor activity);GO:0005515(protein binding);GO:0005634(nucleus);GO:0006351(transcription, DNA-templated);GO:0006355(regulation of transcription, DNA-templated);GO:0008270(zinc ion binding);GO:0010030(positive regulation of seed germination);GO:0043565(sequence-specific DNA binding);GO:2000034(regulation of seed maturation)	NA
psu.G.00005797	psu.T.00005797.1	-	-	XP_022137829.1	extensin, partial [Momordica charantia]	Peinf101Scf00723g01015.1	Nin-like	NA	NA
psu.G.00002086	psu.T.00002086.1	sp|O49133|GALUR_FRAAN	D-galacturonate reductase OS=Fragaria ananassa GN=GALUR PE=1 SV=1	OWM89360.1	hypothetical protein CDL15_Pgr024108 [Punica granatum]	678321642	bHLH	GO:0047036(codeinone reductase (NADPH) activity)	00053(Ascorbate and aldarate metabolism)
psu.G.00031751	psu.T.00031751.1	-	-	PSR90067.1	Clathrin interactor 1 like [Actinidia chinensis var. chinensis]	Sme2.5_00175.1_g00018.1	C3H	GO:0005575(cellular_component);GO:0008150(biological_process)	04144(Endocytosis)
psu.G.00007379	psu.T.00007379.1	-	-	XP_010661858.1	PREDICTED: probable membrane-associated kinase regulator 6 [Vitis vinifera]	-	-	NA	NA
psu.G.00005034	psu.T.00005034.1	sp|Q39013|NAC2_ARATH	NAC domain-containing protein 2 OS=Arabidopsis thaliana GN=NAC002 PE=2 SV=2	XP_022750886.1	NAC domain-containing protein 2-like [Durio zibethinus]	maker-scaffold00830-augustus-gene-0.42-mRNA-1	NAC	GO:0003677(DNA binding);GO:0003700(DNA binding transcription factor activity);GO:0005634(nucleus);GO:0006351(transcription, DNA-templated);GO:0006355(regulation of transcription, DNA-templated);GO:0007275(multicellular organism development);GO:0009611(response to wounding);GO:0009788(negative regulation of abscisic acid-activated signaling pathway)	NA
psu.G.00006115	psu.T.00006115.1	sp|Q8LDC8|ERF92_ARATH	Ethylene-responsive transcription factor 1B OS=Arabidopsis thaliana GN=ERF1B PE=1 SV=2	PSR94866.1	Ethylene-responsive transcription factor 1B like [Actinidia chinensis var. chinensis]	Achn359661	ERF	GO:0003677(DNA binding);GO:0003700(DNA binding transcription factor activity);GO:0005622(intracellular);GO:0005634(nucleus);GO:0006351(transcription, DNA-templated);GO:0006355(regulation of transcription, DNA-templated);GO:0006952(defense response);GO:0009867(jasmonic acid mediated signaling pathway);GO:0009873(ethylene-activated signaling pathway)	04016(MAPK signaling pathway - plant);04075(Plant hormone signal transduction)
psu.G.00009129	psu.T.00009129.1	sp|Q6Q3H3|TPSGD_VITVI	(-)-germacrene D synthase OS=Vitis vinifera GN=VIT_19s0014g04930 PE=1 SV=1	ANA91932.1	terpenoid synthase [Paeonia lactiflora]	Cotton_A_17926_BGI-A2_v1.0	GRAS	GO:0010334(sesquiterpene synthase activity);GO:0033383(geranyl diphosphate metabolic process)	00909(Sesquiterpenoid and triterpenoid biosynthesis)
psu.G.00021045	psu.T.00021045.1	sp|O50001|PRU1_PRUAR	Major allergen Pru ar 1 OS=Prunus armeniaca PE=1 SV=1	XP_010028229.1	PREDICTED: pathogenesis-related protein STH-21 [Eucalyptus grandis]	-	-	GO:0004864(protein phosphatase inhibitor activity);GO:0005634(nucleus);GO:0005737(cytoplasm);GO:0009738(abscisic acid-activated signaling pathway);GO:0010427(abscisic acid binding);GO:0080163(regulation of protein serine/threonine phosphatase activity)	NA
psu.G.00004400	psu.T.00004400.1	sp|Q6Q3H3|TPSGD_VITVI	(-)-germacrene D synthase OS=Vitis vinifera GN=VIT_19s0014g04930 PE=1 SV=1	ONI13021.1	hypothetical protein PRUPE_4G198000 [Prunus persica]	Cotton_A_17926_BGI-A2_v1.0	GRAS	GO:0010334(sesquiterpene synthase activity);GO:0033383(geranyl diphosphate metabolic process)	00909(Sesquiterpenoid and triterpenoid biosynthesis)
psu.G.00013738	psu.T.00013738.1	-	-	XP_011039235.1	PREDICTED: salicylic acid-binding protein 2-like [Populus euphratica]	OPUNC01G42220.1	NF-YB	GO:0016787(hydrolase activity)	NA
psu.G.00024643	psu.T.00024643.1	-	-	XP_023884679.1	uncharacterized protein LOC111996869 [Quercus suber]	-	-	GO:0005576(extracellular region);GO:0016874(ligase activity);GO:0046373(L-arabinose metabolic process);GO:0046556(alpha-L-arabinofuranosidase activity)	NA
psu.G.00002970	psu.T.00002970.1	sp|Q41144|STC_RICCO	Sugar carrier protein C OS=Ricinus communis GN=STC PE=2 SV=1	ABJ98314.1	monosaccharide transporter 2 [Olea europaea]	Achn111201	MYB_related	GO:0005351(carbohydrate:proton symporter activity);GO:0005355(glucose transmembrane transporter activity);GO:0005887(integral component of plasma membrane);GO:0046323(glucose import)	NA
psu.G.00028590	psu.T.00028590.1	sp|O24457|ODPA3_ARATH	Pyruvate dehydrogenase E1 component subunit alpha-3, chloroplastic OS=Arabidopsis thaliana GN=PDH-E1 ALPHA PE=2 SV=1	XP_010522887.1	PREDICTED: pyruvate dehydrogenase E1 component subunit alpha-3, chloroplastic [Tarenaya hassleriana]	ORUFI02G33610.1	E2F/DP	GO:0004739(pyruvate dehydrogenase (acetyl-transferring) activity);GO:0005739(mitochondrion);GO:0005829(cytosol);GO:0006086(acetyl-CoA biosynthetic process from pyruvate);GO:0006096(glycolytic process);GO:0009507(chloroplast);GO:0009536(plastid);GO:0009570(chloroplast stroma);GO:0009941(chloroplast envelope);GO:0055114(oxidation-reduction process)	00010(Glycolysis / Gluconeogenesis);00020(Citrate cycle (TCA cycle));00620(Pyruvate metabolism)
psu.G.00031214	psu.T.00031214.1	sp|Q93ZG9|FKB53_ARATH	Peptidyl-prolyl cis-trans isomerase FKBP53 OS=Arabidopsis thaliana GN=FKBP53 PE=1 SV=1	XP_002268439.1	PREDICTED: peptidyl-prolyl cis-trans isomerase FKBP53 [Vitis vinifera]	Araha.10230s0008.1.p	HSF	GO:0003755(peptidyl-prolyl cis-trans isomerase activity);GO:0005528(FK506 binding);GO:0005789(endoplasmic reticulum membrane);GO:0061077(chaperone-mediated protein folding)	NA
psu.G.00007129	psu.T.00007129.1	sp|Q8VZF1|AEE7_ARATH	Acetate/butyrate--CoA ligase AAE7, peroxisomal OS=Arabidopsis thaliana GN=AAE7 PE=1 SV=1	PSS01529.1	Acetate/butyrate--CoA ligase AAE7, peroxisomal like [Actinidia chinensis var. chinensis]	-	-	GO:0003987(acetate-CoA ligase activity);GO:0005739(mitochondrion);GO:0005777(peroxisome);GO:0006083(acetate metabolic process);GO:0006097(glyoxylate cycle);GO:0016208(AMP binding);GO:0019605(butyrate metabolic process);GO:0047760(butyrate-CoA ligase activity)	NA
psu.G.00003047	psu.T.00003047.1	sp|Q6Q3H3|TPSGD_VITVI	(-)-germacrene D synthase OS=Vitis vinifera GN=VIT_19s0014g04930 PE=1 SV=1	ANA91932.1	terpenoid synthase [Paeonia lactiflora]	Cotton_A_17926_BGI-A2_v1.0	GRAS	GO:0010334(sesquiterpene synthase activity);GO:0033383(geranyl diphosphate metabolic process)	00909(Sesquiterpenoid and triterpenoid biosynthesis)
psu.G.00020824	psu.T.00020824.1	-	-	XP_010090539.1	F-box protein At3g56470 [Morus notabilis]	-	-	GO:0003677(DNA binding);GO:0005634(nucleus);GO:0005694(chromosome);GO:0005737(cytoplasm);GO:0006260(DNA replication);GO:0006284(base-excision repair);GO:0006302(double-strand break repair);GO:0006310(DNA recombination);GO:0009378(four-way junction helicase activity);GO:0032508(DNA duplex unwinding);GO:0043140(ATP-dependent 3'-5' DNA helicase activity)	NA
psu.G.00025365	psu.T.00025365.1	sp|Q93ZR6|WSD1_ARATH	O-acyltransferase WSD1 OS=Arabidopsis thaliana GN=WSD1 PE=2 SV=1	XP_024932569.1	O-acyltransferase WSD1-like [Ziziphus jujuba]	-	-	GO:0004144(diacylglycerol O-acyltransferase activity);GO:0005886(plasma membrane);GO:0019432(triglyceride biosynthetic process);GO:0047196(long-chain-alcohol O-fatty-acyltransferase activity)	00073(Cutin, suberine and wax biosynthesis)
psu.G.00009353	psu.T.00009353.1	sp|Q08506|ACCO1_PETHY	1-aminocyclopropane-1-carboxylate oxidase 1 OS=Petunia hybrida GN=ACO1 PE=1 SV=1	ABC69167.2	1-aminocyclopropane-1-carboxylate oxidase [Paeonia suffruticosa]	AA31G00726	STAT	GO:0009693(ethylene biosynthetic process);GO:0051213(dioxygenase activity)	00270(Cysteine and methionine metabolism)
psu.G.00009483	psu.T.00009483.1	sp|Q9LTQ0|RTL2_ARATH	Ribonuclease 3-like protein 2 OS=Arabidopsis thaliana GN=RTL2 PE=1 SV=1	XP_006452433.1	ribonuclease 3-like protein 2 [Citrus clementina]	Niben101Scf06666g01011.1	MIKC_MADS	GO:0003723(RNA binding);GO:0004525(ribonuclease III activity);GO:0005634(nucleus);GO:0005737(cytoplasm);GO:0016442(RISC complex);GO:0030422(production of siRNA involved in RNA interference)	NA
psu.G.00033445	psu.T.00033445.1	sp|Q9LUZ6|TBL44_ARATH	Protein PMR5 OS=Arabidopsis thaliana GN=PMR5 PE=2 SV=1	XP_018835563.1	PREDICTED: protein PMR5-like [Juglans regia]	676766192	BES1	GO:0005794(Golgi apparatus);GO:0016413(O-acetyltransferase activity);GO:0071554(cell wall organization or biogenesis)	NA
psu.G.00033165	psu.T.00033165.1	sp|O49133|GALUR_FRAAN	D-galacturonate reductase OS=Fragaria ananassa GN=GALUR PE=1 SV=1	OWM89360.1	hypothetical protein CDL15_Pgr024108 [Punica granatum]	EcC042108.10	C2H2	GO:0047036(codeinone reductase (NADPH) activity)	00053(Ascorbate and aldarate metabolism)
psu.G.00004226	psu.T.00004226.1	sp|Q9SLN8|DBR_TOBAC	2-alkenal reductase (NADP(+)-dependent) OS=Nicotiana tabacum GN=DBR PE=1 SV=1	PWA57871.1	2-alkenal reductase [Artemisia annua]	-	-	GO:0005737(cytoplasm);GO:0006979(response to oxidative stress);GO:0016491(oxidoreductase activity);GO:0055114(oxidation-reduction process)	NA
psu.G.00011105	psu.T.00011105.1	sp|Q6NPT8|PP2B1_ARATH	F-box protein PP2-B1 OS=Arabidopsis thaliana GN=PP2B1 PE=1 SV=1	PSR98854.1	F-box protein [Actinidia chinensis var. chinensis]	-	-	GO:0005634(nucleus);GO:0016567(protein ubiquitination);GO:0030246(carbohydrate binding)	NA
psu.G.00003039	psu.T.00003039.1	sp|Q9SBA7|STP8_ARATH	Sugar transport protein 8 OS=Arabidopsis thaliana GN=STP8 PE=2 SV=2	XP_021636831.1	sugar transport protein 8-like [Hevea brasiliensis]	Achn111201	MYB_related	GO:0005351(carbohydrate:proton symporter activity);GO:0005355(glucose transmembrane transporter activity);GO:0005887(integral component of plasma membrane);GO:0046323(glucose import)	NA
psu.G.00030479	psu.T.00030479.1	-	-	XP_027148523.1	uncharacterized protein LOC113749073 isoform X1 [Coffea eugenioides]	-	-	GO:0003674(molecular_function);GO:0005634(nucleus);GO:0008150(biological_process)	NA
psu.G.00028738	psu.T.00028738.1	sp|P36401|E13H_TOBAC	Glucan endo-1,3-beta-glucosidase, acidic isoform PR-Q' OS=Nicotiana tabacum PE=1 SV=1	BAF95876.1	beta 1-3 glucanase [Vitis hybrid cultivar]	Itr_sc004833.1_g00001.1	FAR1	GO:0005618(cell wall);GO:0005773(vacuole);GO:0008810(cellulase activity);GO:0030247(polysaccharide binding);GO:0046658(anchored component of plasma membrane)	00500(Starch and sucrose metabolism)
psu.G.00033565	psu.T.00033565.1	sp|Q08507|ACCO3_PETHY	1-aminocyclopropane-1-carboxylate oxidase 3 OS=Petunia hybrida GN=ACO3 PE=3 SV=1	ACO91560.1	1-aminocyclopropane-1-carboxylate oxidase [Paeonia suffruticosa]	AA31G00726	STAT	GO:0009693(ethylene biosynthetic process);GO:0051213(dioxygenase activity)	00270(Cysteine and methionine metabolism)
psu.G.00021251	psu.T.00021251.1	-	-	CAN76998.1	hypothetical protein VITISV_007763 [Vitis vinifera]	-	-	NA	NA
psu.G.00013186	psu.T.00013186.1	sp|Q9LHN4|LPAT5_ARATH	Probable 1-acyl-sn-glycerol-3-phosphate acyltransferase 5 OS=Arabidopsis thaliana GN=LPAT5 PE=2 SV=1	XP_021983651.1	probable 1-acyl-sn-glycerol-3-phosphate acyltransferase 4 [Helianthus annuus]	-	-	GO:0003841(1-acylglycerol-3-phosphate O-acyltransferase activity);GO:0005739(mitochondrion);GO:0008152(metabolic process);GO:0016021(integral component of membrane);GO:0016024(CDP-diacylglycerol biosynthetic process);GO:0016746(transferase activity, transferring acyl groups)	00561(Glycerolipid metabolism);00564(Glycerophospholipid metabolism)
psu.G.00020250	psu.T.00020250.1	sp|P46301|RS25_SOLLC	40S ribosomal protein S25 OS=Solanum lycopersicum GN=RPS25 PE=3 SV=1	XP_015901074.2	40S ribosomal protein S25-like [Ziziphus jujuba]	-	-	GO:0003735(structural constituent of ribosome);GO:0005737(cytoplasm);GO:0005794(Golgi apparatus);GO:0005840(ribosome);GO:0006412(translation);GO:0022627(cytosolic small ribosomal subunit)	03010(Ribosome)
psu.G.00017626	psu.T.00017626.1	sp|Q09131|PPAF_SOYBN	Purple acid phosphatase OS=Glycine max GN=PAP PE=1 SV=2	XP_024159520.1	purple acid phosphatase-like [Rosa chinensis]	Achn233011	SRS	GO:0003993(acid phosphatase activity);GO:0005615(extracellular space);GO:0030145(manganese ion binding);GO:0046872(metal ion binding)	NA
psu.G.00030830	psu.T.00030830.1	sp|Q5XI13|GRWD1_RAT	Glutamate-rich WD repeat-containing protein 1 OS=Rattus norvegicus GN=Grwd1 PE=2 SV=1	RXI06060.1	hypothetical protein DVH24_018102 [Malus domestica]	Aco005756.1	LBD	GO:0000166(nucleotide binding);GO:0005634(nucleus);GO:0008150(biological_process);GO:0080008(Cul4-RING E3 ubiquitin ligase complex)	NA
psu.G.00025156	psu.T.00025156.1	sp|Q9FHG4|LRKS7_ARATH	Probable L-type lectin-domain containing receptor kinase S.7 OS=Arabidopsis thaliana GN=LECRKS7 PE=2 SV=1	XP_002268825.1	PREDICTED: probable L-type lectin-domain containing receptor kinase S.7 [Vitis vinifera]	GSBRNA2T00126537001	S1Fa-like	GO:0002229(defense response to oomycetes);GO:0004674(protein serine/threonine kinase activity);GO:0005524(ATP binding);GO:0005886(plasma membrane);GO:0006468(protein phosphorylation);GO:0016021(integral component of membrane);GO:0016301(kinase activity);GO:0030246(carbohydrate binding)	NA
psu.G.00012969	psu.T.00012969.1	sp|O48923|C71DA_SOYBN	Cytochrome P450 71D10 OS=Glycine max GN=CYP71D10 PE=2 SV=1	XP_021666947.1	cytochrome P450 71D9-like [Hevea brasiliensis]	OPUNC10G09700.4	E2F/DP	GO:0016020(membrane);GO:0016709(oxidoreductase activity, acting on paired donors, with incorporation or reduction of molecular oxygen, NAD(P)H as one donor, and incorporation of one atom of oxygen);GO:0044550(secondary metabolite biosynthetic process)	NA
psu.G.00028347	psu.T.00028347.1	sp|Q5Z9Z0|BGL24_ORYSJ	Beta-glucosidase 24 OS=Oryza sativa subsp. japonica GN=BGLU24 PE=2 SV=1	PSS13661.1	Beta-glucosidase [Actinidia chinensis var. chinensis]	676737120	NF-YC	GO:0008422(beta-glucosidase activity);GO:0009651(response to salt stress);GO:0009725(response to hormone);GO:0019762(glucosinolate catabolic process)	00500(Starch and sucrose metabolism);00460(Cyanoamino acid metabolism);00940(Phenylpropanoid biosynthesis)
psu.G.00007986	psu.T.00007986.1	sp|Q9SX78|CXE2_ARATH	Probable carboxylesterase 2 OS=Arabidopsis thaliana GN=CXE2 PE=2 SV=1	GAV86739.1	Abhydrolase_3 domain-containing protein [Cephalotus follicularis]	ORUFI12G02480.1	NAC	GO:0005634(nucleus);GO:0052689(carboxylic ester hydrolase activity)	NA
psu.G.00029126	psu.T.00029126.1	sp|P51091|LDOX_MALDO	Leucoanthocyanidin dioxygenase OS=Malus domestica GN=ANS PE=2 SV=1	AIU98515.1	anthocyanidin synthase [Paeonia suffruticosa]	676709864	STAT	GO:0009718(anthocyanin-containing compound biosynthetic process);GO:0010023(proanthocyanidin biosynthetic process);GO:0051213(dioxygenase activity)	00941(Flavonoid biosynthesis)
psu.G.00018469	psu.T.00018469.1	-	-	PHT25179.1	hypothetical protein CQW23_35184 [Capsicum baccatum]	-	-	NA	NA
psu.G.00023542	psu.T.00023542.1	sp|Q8GYB8|OPR2_ARATH	12-oxophytodienoate reductase 2 OS=Arabidopsis thaliana GN=OPR2 PE=1 SV=2	XP_023920857.1	12-oxophytodienoate reductase 2-like [Quercus suber]	Zpz_sc00196.1.g00070.1.am.mk	NAC	GO:0003959(NADPH dehydrogenase activity);GO:0005622(intracellular);GO:0055114(oxidation-reduction process)	00592(alpha-Linolenic acid metabolism)
psu.G.00011033	psu.T.00011033.1	sp|P93733|PLDB1_ARATH	Phospholipase D beta 1 OS=Arabidopsis thaliana GN=PLDBETA1 PE=1 SV=4	XP_019055144.1	PREDICTED: phospholipase D beta 1-like isoform X2 [Nelumbo nucifera]	Sopen07g012150.1	NAC	GO:0003824(catalytic activity);GO:0004630(phospholipase D activity);GO:0005515(protein binding);GO:0005546(phosphatidylinositol-4,5-bisphosphate binding);GO:0005634(nucleus);GO:0005737(cytoplasm);GO:0009506(plasmodesma);GO:0009816(defense response to bacterium, incompatible interaction);GO:0016020(membrane);GO:0016042(lipid catabolic process);GO:0046686(response to cadmium ion);GO:0070290(N-acylp…	00564(Glycerophospholipid metabolism);00565(Ether lipid metabolism);04144(Endocytosis)
psu.G.00021167	psu.T.00021167.1	-	-	PSS24626.1	Leucine-rich repeat receptor-like serine/threonine-protein kinase [Actinidia chinensis var. chinensis]	Achn181331	ERF	GO:0005768(endosome);GO:0005794(Golgi apparatus);GO:0005802(trans-Golgi network);GO:0005886(plasma membrane);GO:0007165(signal transduction)	NA
psu.G.00029099	psu.T.00029099.1	sp|Q9FKS8|LHT1_ARATH	Lysine histidine transporter 1 OS=Arabidopsis thaliana GN=LHT1 PE=1 SV=1	GAU29045.1	hypothetical protein TSUD_165640, partial [Trifolium subterraneum]	Sp_073850_ixmz.t1	MYB_related	GO:0003333(amino acid transmembrane transport);GO:0005886(plasma membrane);GO:0015171(amino acid transmembrane transporter activity)	NA
psu.G.00007711	psu.T.00007711.1	sp|O49858|C82A3_SOYBN	Cytochrome P450 82A3 OS=Glycine max GN=CYP82A3 PE=2 SV=1	RVX14902.1	Cytochrome P450 82A3 [Vitis vinifera]	Thecc1EG000515t1	B3	GO:0016020(membrane);GO:0016709(oxidoreductase activity, acting on paired donors, with incorporation or reduction of molecular oxygen, NAD(P)H as one donor, and incorporation of one atom of oxygen);GO:0044550(secondary metabolite biosynthetic process)	NA
psu.G.00008316	psu.T.00008316.1	-	-	RVX21229.1	Retinol dehydrogenase 8 [Vitis vinifera]	-	-	GO:0005575(cellular_component);GO:0016491(oxidoreductase activity);GO:0055114(oxidation-reduction process)	00564(Glycerophospholipid metabolism);00565(Ether lipid metabolism)
psu.G.00034898	psu.T.00034898.1	sp|Q8L4Y2|LPAT4_ARATH	Probable 1-acyl-sn-glycerol-3-phosphate acyltransferase 4 OS=Arabidopsis thaliana GN=LPAT4 PE=2 SV=1	GAV80661.1	Acyltransferase domain-containing protein [Cephalotus follicularis]	-	-	GO:0003841(1-acylglycerol-3-phosphate O-acyltransferase activity);GO:0016021(integral component of membrane);GO:0016024(CDP-diacylglycerol biosynthetic process);GO:0016746(transferase activity, transferring acyl groups)	00561(Glycerolipid metabolism);00564(Glycerophospholipid metabolism)
psu.G.00004394	psu.T.00004394.1	sp|Q93ZH1|TORL4_ARATH	TORTIFOLIA1-like protein 4 OS=Arabidopsis thaliana GN=TOR1L4 PE=2 SV=1	XP_010255522.1	PREDICTED: microtubule-associated protein TORTIFOLIA1-like [Nelumbo nucifera]	KN539732.1_FGP002	E2F/DP	GO:0009507(chloroplast)	NA
psu.G.00017412	psu.T.00017412.1	sp|O80476|MES2_ARATH	Methylesterase 2 OS=Arabidopsis thaliana GN=MES2 PE=1 SV=1	RVW57639.1	Salicylic acid-binding protein 2 [Vitis vinifera]	Zpz_sc00695.1.g00020.1.am.mk	C2H2	GO:0016787(hydrolase activity)	00460(Cyanoamino acid metabolism)
psu.G.00034095	psu.T.00034095.1	sp|Q42707|F26G_CHESP	Furostanol glycoside 26-O-beta-glucosidase OS=Cheilocostus speciosus GN=F26G PE=1 SV=1	ARU79069.1	beta-glucosidase 1 GH1 family [Camellia sinensis]	676737120	NF-YC	GO:0008422(beta-glucosidase activity);GO:0009651(response to salt stress);GO:0009725(response to hormone);GO:0019762(glucosinolate catabolic process)	00500(Starch and sucrose metabolism);00460(Cyanoamino acid metabolism);00940(Phenylpropanoid biosynthesis)
psu.G.00015203	psu.T.00015203.1	sp|P17642|PRS2_SOLTU	Pathogenesis-related protein STH-2 OS=Solanum tuberosum GN=STH-2 PE=2 SV=1	XP_010024738.1	PREDICTED: major allergen Pru ar 1 [Eucalyptus grandis]	-	-	GO:0004864(protein phosphatase inhibitor activity);GO:0005634(nucleus);GO:0005737(cytoplasm);GO:0009738(abscisic acid-activated signaling pathway);GO:0010427(abscisic acid binding);GO:0080163(regulation of protein serine/threonine phosphatase activity)	NA
psu.G.00018090	psu.T.00018090.1	-	-	XP_011034366.1	PREDICTED: putative H/ACA ribonucleoprotein complex subunit 1-like protein 1 [Populus euphratica]	Dca43280.1	C2H2	NA	03008(Ribosome biogenesis in eukaryotes)
psu.G.00025235	psu.T.00025235.1	sp|O22862|PER26_ARATH	Probable peroxidase 26 OS=Arabidopsis thaliana GN=PER26 PE=2 SV=2	XP_021628307.1	probable peroxidase 61 [Manihot esculenta]	BGIOSGA012704-PA	MYB_related	GO:0004601(peroxidase activity);GO:0005576(extracellular region);GO:0006979(response to oxidative stress);GO:0020037(heme binding);GO:0042744(hydrogen peroxide catabolic process);GO:0046872(metal ion binding);GO:0055114(oxidation-reduction process)	00940(Phenylpropanoid biosynthesis)
psu.G.00011923	psu.T.00011923.1	sp|Q9LS10|MT810_ARATH	Probable S-adenosylmethionine-dependent methyltransferase At5g38100 OS=Arabidopsis thaliana GN=At5g38100 PE=2 SV=1	RVW34549.1	putative S-adenosylmethionine-dependent methyltransferase [Vitis vinifera]	EMT20798	MYB_related	GO:0005634(nucleus);GO:0008168(methyltransferase activity);GO:0008757(S-adenosylmethionine-dependent methyltransferase activity);GO:0032259(methylation)	NA
psu.G.00016072	psu.T.00016072.1	sp|H2DH17|C7A22_PANGI	Cytochrome P450 CYP749A22 OS=Panax ginseng PE=2 SV=1	XP_022734223.1	cytochrome P450 CYP749A22-like [Durio zibethinus]	Bradi2g44117.4.p	bHLH	GO:0004497(monooxygenase activity)	00905(Brassinosteroid biosynthesis)
psu.G.00006712	psu.T.00006712.1	-	-	RVX05534.1	putative GATA transcription factor 22 [Vitis vinifera]	Neem_23334_f_1	GATA	GO:0000977(RNA polymerase II regulatory region sequence-specific DNA binding);GO:0001085(RNA polymerase II transcription factor binding);GO:0001228(transcriptional activator activity, RNA polymerase II transcription regulatory region sequence-specific DNA binding);GO:0003682(chromatin binding);GO:0005634(nucleus);GO:0005667(transcription factor complex);GO:0030154(cell differentiation)	NA
psu.G.00001060	psu.T.00001060.1	sp|F4KE63|SYVM2_ARATH	Valine--tRNA ligase, chloroplastic/mitochondrial 2 OS=Arabidopsis thaliana GN=EMB2247 PE=3 SV=1	CBI33503.3	unnamed protein product, partial [Vitis vinifera]	MDP0000579961	GeBP	GO:0004832(valine-tRNA ligase activity);GO:0005829(cytosol);GO:0006438(valyl-tRNA aminoacylation)	00970(Aminoacyl-tRNA biosynthesis)
psu.G.00001930	psu.T.00001930.1	sp|Q9SR36|GSTU8_ARATH	Glutathione S-transferase U8 OS=Arabidopsis thaliana GN=GSTU8 PE=2 SV=1	ANO40005.1	glutathione S-transferase U45 [Populus yatungensis]	-	-	GO:0004364(glutathione transferase activity);GO:0005737(cytoplasm);GO:0006749(glutathione metabolic process);GO:0009407(toxin catabolic process)	00480(Glutathione metabolism)
psu.G.00032603	psu.T.00032603.1	sp|Q9XGY7|FAR_SIMCH	Alcohol-forming fatty acyl-CoA reductase OS=Simmondsia chinensis PE=1 SV=1	CAN81280.1	hypothetical protein VITISV_041831 [Vitis vinifera]	-	-	GO:0010345(suberin biosynthetic process);GO:0035336(long-chain fatty-acyl-CoA metabolic process);GO:0043231(intracellular membrane-bounded organelle);GO:0080019(fatty-acyl-CoA reductase (alcohol-forming) activity)	00073(Cutin, suberine and wax biosynthesis);04146(Peroxisome)
psu.G.00016132	psu.T.00016132.1	-	-	-	-	-	-	NA	NA
psu.G.00008684	psu.T.00008684.1	sp|P17641|PRS1_SOLTU	Pathogenesis-related protein STH-21 OS=Solanum tuberosum GN=STH-21 PE=2 SV=1	XP_010024738.1	PREDICTED: major allergen Pru ar 1 [Eucalyptus grandis]	-	-	GO:0004864(protein phosphatase inhibitor activity);GO:0005634(nucleus);GO:0005737(cytoplasm);GO:0009738(abscisic acid-activated signaling pathway);GO:0010427(abscisic acid binding);GO:0080163(regulation of protein serine/threonine phosphatase activity)	NA
psu.G.00007093	psu.T.00007093.1	-	-	-	-	-	-	NA	NA
psu.G.00033895	psu.T.00033895.1	sp|Q5EA79|GALM_BOVIN	Aldose 1-epimerase OS=Bos taurus GN=GALM PE=2 SV=1	XP_010274745.1	PREDICTED: aldose 1-epimerase-like [Nelumbo nucifera]	Rsa1.0_02949.1_g00003.1	B3	GO:0004034(aldose 1-epimerase activity);GO:0005737(cytoplasm);GO:0005829(cytosol);GO:0006012(galactose metabolic process);GO:0030246(carbohydrate binding);GO:0048046(apoplast)	00010(Glycolysis / Gluconeogenesis);00052(Galactose metabolism)
psu.G.00018669	psu.T.00018669.1	sp|Q3E6P4|FB95_ARATH	F-box protein At2g02240 OS=Arabidopsis thaliana GN=At2g02240 PE=2 SV=1	KJB78365.1	hypothetical protein B456_012G029500 [Gossypium raimondii]	Sme2.5_00162.1_g00006.1	HD-ZIP	GO:0003674(molecular_function);GO:0005634(nucleus);GO:0009793(embryo development ending in seed dormancy)	NA
psu.G.00023946	psu.T.00023946.1	sp|Q9SF32|IQD1_ARATH	Protein IQ-DOMAIN 1 OS=Arabidopsis thaliana GN=IQD1 PE=1 SV=1	XP_021806775.1	protein IQ-DOMAIN 1-like [Prunus avium]	Sme2.5_07423.1_g00002.1	TCP	GO:0005516(calmodulin binding);GO:0005634(nucleus);GO:0005886(plasma membrane);GO:0008150(biological_process)	03015(mRNA surveillance pathway)
psu.G.00028306	psu.T.00028306.1	sp|Q8S9J6|ASPA_ARATH	Aspartyl protease family protein At5g10770 OS=Arabidopsis thaliana GN=At5g10770 PE=2 SV=1	XP_010049847.1	PREDICTED: aspartyl protease family protein At5g10770 [Eucalyptus grandis]	Aco017242.1	Trihelix	GO:0004190(aspartic-type endopeptidase activity);GO:0006508(proteolysis);GO:0030163(protein catabolic process)	NA
psu.G.00006843	psu.T.00006843.1	sp|B6VJS4|ROMT_VITVI	Trans-resveratrol di-O-methyltransferase OS=Vitis vinifera GN=ROMT PE=1 SV=2	XP_002278211.1	PREDICTED: trans-resveratrol di-O-methyltransferase [Vitis vinifera]	-	-	GO:0008171(O-methyltransferase activity);GO:0008757(S-adenosylmethionine-dependent methyltransferase activity);GO:0019438(aromatic compound biosynthetic process)	00945(Stilbenoid, diarylheptanoid and gingerol biosynthesis)
psu.G.00016100	psu.T.00016100.1	sp|Q93ZR6|WSD1_ARATH	O-acyltransferase WSD1 OS=Arabidopsis thaliana GN=WSD1 PE=2 SV=1	CBI40547.3	unnamed protein product, partial [Vitis vinifera]	-	-	GO:0004144(diacylglycerol O-acyltransferase activity);GO:0005886(plasma membrane);GO:0019432(triglyceride biosynthetic process);GO:0047196(long-chain-alcohol O-fatty-acyltransferase activity)	00073(Cutin, suberine and wax biosynthesis)
psu.G.00026905	psu.T.00026905.1	sp|Q50EK3|C04C1_PINTA	Cytochrome P450 704C1 OS=Pinus taeda GN=CYP704C1 PE=2 SV=1	XP_021279478.1	cytochrome P450 704C1-like [Herrania umbratica]	CCG000365.1	NAC	GO:0004497(monooxygenase activity);GO:0005506(iron ion binding);GO:0005783(endoplasmic reticulum);GO:0016021(integral component of membrane);GO:0016705(oxidoreductase activity, acting on paired donors, with incorporation or reduction of molecular oxygen);GO:0019825(oxygen binding);GO:0020037(heme binding);GO:0055114(oxidation-reduction process)	00071(Fatty acid degradation);00073(Cutin, suberine and wax biosynthesis)
psu.G.00026116	psu.T.00026116.1	sp|P17859|AMYA_VIGMU	Alpha-amylase OS=Vigna mungo GN=AMY1.1 PE=2 SV=1	XP_002285213.1	PREDICTED: alpha-amylase [Vitis vinifera]	Zmw_sc00816.1.g00110.1	ERF	GO:0004556(alpha-amylase activity);GO:0005983(starch catabolic process);GO:0005987(sucrose catabolic process)	00500(Starch and sucrose metabolism)
psu.G.00014424	psu.T.00014424.1	sp|O64732|U87A1_ARATH	UDP-glycosyltransferase 87A1 OS=Arabidopsis thaliana GN=UGT87A1 PE=2 SV=1	XP_021279160.1	UDP-glycosyltransferase 87A1-like [Herrania umbratica]	TRIUR3_17264-P1	GRAS	GO:0009813(flavonoid biosynthetic process);GO:0043231(intracellular membrane-bounded organelle);GO:0052696(flavonoid glucuronidation);GO:0080043(quercetin 3-O-glucosyltransferase activity);GO:0080044(quercetin 7-O-glucosyltransferase activity)	NA
psu.G.00031938	psu.T.00031938.1	sp|O23553|BAM3_ARATH	Beta-amylase 3, chloroplastic OS=Arabidopsis thaliana GN=BAM3 PE=1 SV=3	PSS11600.1	Beta-amylase [Actinidia chinensis var. chinensis]	Pavir.2NG236800.1.p	BES1	GO:0000024(maltose biosynthetic process);GO:0005983(starch catabolic process);GO:0009409(response to cold);GO:0009507(chloroplast);GO:0009570(chloroplast stroma);GO:0016161(beta-amylase activity);GO:0102229(amylopectin maltohydrolase activity)	00500(Starch and sucrose metabolism)
psu.G.00013889	psu.T.00013889.1	sp|P45726|PALY_CAMSI	Phenylalanine ammonia-lyase OS=Camellia sinensis GN=PAL PE=2 SV=1	XP_002268256.1	PREDICTED: phenylalanine ammonia-lyase [Vitis vinifera]	-	-	GO:0005515(protein binding);GO:0005737(cytoplasm);GO:0006559(L-phenylalanine catabolic process);GO:0006952(defense response);GO:0006979(response to oxidative stress);GO:0009555(pollen development);GO:0009611(response to wounding);GO:0009699(phenylpropanoid biosynthetic process);GO:0009800(cinnamic acid biosynthetic process);GO:0009819(drought recovery);GO:0010224(response to UV-B);GO:0045548(phen…	00360(Phenylalanine metabolism);00940(Phenylpropanoid biosynthesis)
psu.G.00028477	psu.T.00028477.1	sp|Q03200|LIRP1_ORYSJ	Light-regulated protein OS=Oryza sativa subsp. japonica GN=LIR1 PE=2 SV=1	XP_022762539.1	light-regulated protein-like [Durio zibethinus]	-	-	GO:0003674(molecular_function);GO:0007623(circadian rhythm);GO:0009507(chloroplast);GO:0009570(chloroplast stroma);GO:0009941(chloroplast envelope);GO:0098807(chloroplast thylakoid membrane protein complex)	04144(Endocytosis)
psu.G.00007081	psu.T.00007081.1	-	-	-	-	BGIOSGA020491-PA	bHLH	NA	NA
psu.G.00010008	psu.T.00010008.1	sp|P40283|H2B11_ARATH	Histone H2B.11 OS=Arabidopsis thaliana GN=At5g59910 PE=1 SV=5	XP_004143093.1	PREDICTED: histone H2B [Cucumis sativus]	PGSC0003DMP400042303	E2F/DP	GO:0000788(nuclear nucleosome);GO:0003677(DNA binding);GO:0006334(nucleosome assembly)	NA
psu.G.00027021	psu.T.00027021.1	sp|O23553|BAM3_ARATH	Beta-amylase 3, chloroplastic OS=Arabidopsis thaliana GN=BAM3 PE=1 SV=3	PSS11600.1	Beta-amylase [Actinidia chinensis var. chinensis]	GRMZM2G446515_P05	BES1	GO:0000024(maltose biosynthetic process);GO:0005983(starch catabolic process);GO:0009409(response to cold);GO:0009507(chloroplast);GO:0009570(chloroplast stroma);GO:0016161(beta-amylase activity);GO:0102229(amylopectin maltohydrolase activity)	00500(Starch and sucrose metabolism)
psu.G.00012728	psu.T.00012728.1	sp|Q2V6K0|UFOG6_FRAAN	UDP-glucose flavonoid 3-O-glucosyltransferase 6 OS=Fragaria ananassa GN=GT6 PE=1 SV=1	KDO64385.1	hypothetical protein CISIN_1g045029mg [Citrus sinensis]	Tp57577_TGAC_v2_mRNA33215	bHLH	GO:0009813(flavonoid biosynthetic process);GO:0043231(intracellular membrane-bounded organelle);GO:0052696(flavonoid glucuronidation);GO:0080043(quercetin 3-O-glucosyltransferase activity);GO:0080044(quercetin 7-O-glucosyltransferase activity)	NA
psu.G.00027644	psu.T.00027644.1	sp|Q43111|PME3_PHAVU	Pectinesterase 3 OS=Phaseolus vulgaris GN=MPE3 PE=2 SV=1	XP_018850542.1	PREDICTED: pectinesterase 3-like [Juglans regia]	Vang03g11510.1	Trihelix	GO:0030599(pectinesterase activity);GO:0046910(pectinesterase inhibitor activity);GO:0071944(cell periphery)	00040(Pentose and glucuronate interconversions)
psu.G.00020279	psu.T.00020279.1	sp|Q9LPF1|WTR8_ARATH	WAT1-related protein At1g44800 OS=Arabidopsis thaliana GN=At1g44800 PE=1 SV=1	XP_010664224.1	PREDICTED: WAT1-related protein At1g21890 [Vitis vinifera]	Glyma.13G227100.1.p	ERF	GO:0005886(plasma membrane);GO:0015171(amino acid transmembrane transporter activity);GO:0032973(amino acid export across plasma membrane);GO:0043090(amino acid import);GO:0080144(amino acid homeostasis)	NA
psu.G.00005269	psu.T.00005269.1	sp|Q8VYR4|CSLG2_ARATH	Cellulose synthase-like protein G2 OS=Arabidopsis thaliana GN=CSLG2 PE=2 SV=1	XP_024467111.1	cellulose synthase-like protein G1 [Populus trichocarpa]	Sme2.5_02298.1_g00001.1	ARF	GO:0000139(Golgi membrane);GO:0000271(polysaccharide biosynthetic process);GO:0000977(RNA polymerase II regulatory region sequence-specific DNA binding);GO:0005794(Golgi apparatus);GO:0005886(plasma membrane);GO:0009833(plant-type primary cell wall biogenesis);GO:0016021(integral component of membrane);GO:0016740(transferase activity);GO:0016757(transferase activity, transferring glycosyl groups)…	NA
psu.G.00022521	psu.T.00022521.1	-	-	XP_012465919.1	PREDICTED: uncharacterized protein LOC105784561 [Gossypium raimondii]	MDP0000250177	LBD	GO:0005634(nucleus);GO:0008150(biological_process)	NA
psu.G.00035474	psu.T.00035474.1	sp|P80022|RNLE_SOLLC	Extracellular ribonuclease LE OS=Solanum lycopersicum PE=1 SV=2	XP_021807565.1	extracellular ribonuclease LE-like [Prunus avium]	-	-	GO:0003723(RNA binding);GO:0004521(endoribonuclease activity);GO:0004540(ribonuclease activity);GO:0005576(extracellular region);GO:0005618(cell wall);GO:0005886(plasma membrane);GO:0007568(aging);GO:0009611(response to wounding);GO:0009718(anthocyanin-containing compound biosynthetic process);GO:0009867(jasmonic acid mediated signaling pathway);GO:0016036(cellular response to phosphate starvatio…	NA
psu.G.00009436	psu.T.00009436.1	sp|Q9S9K7|H2AXB_ARATH	Probable histone H2AXb OS=Arabidopsis thaliana GN=At1g54690 PE=1 SV=1	EOA35702.1	hypothetical protein CARUB_v10020931mg [Capsella rubella]	Itr_sc000862.1_g00006.1	NF-YC	GO:0000790(nuclear chromatin);GO:0003677(DNA binding);GO:0006342(chromatin silencing)	NA
psu.G.00025068	psu.T.00025068.1	sp|Q9M2U5|CHI5_ARATH	Endochitinase EP3 OS=Arabidopsis thaliana GN=EP3 PE=1 SV=1	XP_002273627.2	PREDICTED: diphthamide biosynthesis protein 2 isoform X1 [Vitis vinifera]	-	-	GO:0017183(peptidyl-diphthamide biosynthetic process from peptidyl-histidine)	NA
psu.G.00034440	psu.T.00034440.1	sp|Q8VYI1|SBH1_ARATH	Sphinganine C4-monooxygenase 1 OS=Arabidopsis thaliana GN=SBH1 PE=1 SV=1	XP_023889481.1	sphinganine C4-monooxygenase 1-like isoform X1 [Quercus suber]	-	-	GO:0000170(sphingosine hydroxylase activity);GO:0003824(catalytic activity);GO:0005506(iron ion binding);GO:0005783(endoplasmic reticulum);GO:0005789(endoplasmic reticulum membrane);GO:0005794(Golgi apparatus);GO:0009640(photomorphogenesis);GO:0016021(integral component of membrane);GO:0042284(sphingolipid delta-4 desaturase activity);GO:0046520(sphingoid biosynthetic process);GO:0055114(oxidatio…	00600(Sphingolipid metabolism)
psu.G.00003122	psu.T.00003122.1	sp|Q9SF38|PP222_ARATH	Pentatricopeptide repeat-containing protein At3g09650, chloroplastic OS=Arabidopsis thaliana GN=HCF152 PE=2 SV=1	RVW98730.1	Pentatricopeptide repeat-containing protein, chloroplastic [Vitis vinifera]	AT1G64100.2	NAC	GO:0000166(nucleotide binding);GO:0003723(RNA binding);GO:0003729(mRNA binding);GO:0004519(endonuclease activity);GO:0006397(mRNA processing);GO:0009451(RNA modification);GO:0009507(chloroplast);GO:0009570(chloroplast stroma)	NA
psu.G.00005138	psu.T.00005138.1	-	-	XP_021641697.1	lachrymatory-factor synthase-like [Hevea brasiliensis]	-	-	GO:0004864(protein phosphatase inhibitor activity);GO:0005634(nucleus);GO:0005737(cytoplasm);GO:0009738(abscisic acid-activated signaling pathway);GO:0010427(abscisic acid binding);GO:0080163(regulation of protein serine/threonine phosphatase activity)	NA
psu.G.00000250	psu.T.00000250.1	sp|Q07511|FDH_SOLTU	Formate dehydrogenase, mitochondrial OS=Solanum tuberosum GN=FDH1 PE=1 SV=2	XP_022158921.1	formate dehydrogenase, mitochondrial [Momordica charantia]	KFK43521.1	bHLH	GO:0004617(phosphoglycerate dehydrogenase activity);GO:0005739(mitochondrion);GO:0008863(formate dehydrogenase (NAD+) activity);GO:0009070(serine family amino acid biosynthetic process);GO:0042183(formate catabolic process)	00630(Glyoxylate and dicarboxylate metabolism)
psu.G.00011460	psu.T.00011460.1	sp|Q0JG75|PSB28_ORYSJ	Photosystem II reaction center PSB28 protein, chloroplastic OS=Oryza sativa subsp. japonica GN=PSB28 PE=2 SV=2	XP_023900516.1	photosystem II reaction center PSB28 protein, chloroplastic [Quercus suber]	-	-	GO:0030096(plasma membrane-derived thylakoid photosystem II)	00195(Photosynthesis)
psu.G.00034092	psu.T.00034092.1	sp|Q6LA42|APRR5_ARATH	Two-component response regulator-like APRR5 OS=Arabidopsis thaliana GN=APRR5 PE=1 SV=2	CBI23090.3	unnamed protein product, partial [Vitis vinifera]	Migut.K00349.1.p	ARR-B	GO:0000156(phosphorelay response regulator activity);GO:0000160(phosphorelay signal transduction system);GO:0003677(DNA binding);GO:0005515(protein binding);GO:0005634(nucleus);GO:0006351(transcription, DNA-templated);GO:0006355(regulation of transcription, DNA-templated);GO:0007623(circadian rhythm);GO:0009266(response to temperature stimulus);GO:0010017(red or far-red light signaling pathway);G…	04712(Circadian rhythm - plant)
psu.G.00003795	psu.T.00003795.1	sp|O78328|DXS_CAPAN	Probable 1-deoxy-D-xylulose-5-phosphate synthase, chloroplastic OS=Capsicum annuum GN=TKT2 PE=2 SV=1	PSS33932.1	1-deoxy-D-xylulose-5-phosphate synthase [Actinidia chinensis var. chinensis]	-	-	GO:0005515(protein binding);GO:0008661(1-deoxy-D-xylulose-5-phosphate synthase activity);GO:0009228(thiamine biosynthetic process);GO:0009507(chloroplast);GO:0009570(chloroplast stroma);GO:0015995(chlorophyll biosynthetic process);GO:0016114(terpenoid biosynthetic process);GO:0019288(isopentenyl diphosphate biosynthetic process, methylerythritol 4-phosphate pathway);GO:0046872(metal ion binding);…	00730(Thiamine metabolism);00900(Terpenoid backbone biosynthesis)
psu.G.00032294	psu.T.00032294.1	sp|P13869|CB12_PETHY	Chlorophyll a-b binding protein, chloroplastic OS=Petunia hybrida PE=2 SV=1	XP_009787153.1	PREDICTED: chlorophyll a-b binding protein, chloroplastic [Nicotiana sylvestris]	Bradi3g42627.4.p	ERF	GO:0009416(response to light stimulus);GO:0009535(chloroplast thylakoid membrane);GO:0009768(photosynthesis, light harvesting in photosystem I);GO:0009941(chloroplast envelope);GO:0010287(plastoglobule);GO:0016168(chlorophyll binding);GO:0031409(pigment binding)	00196(Photosynthesis - antenna proteins)
psu.G.00028851	psu.T.00028851.1	sp|Q9SEE4|PIRL_SOLLC	Pirin-like protein OS=Solanum lycopersicum PE=2 SV=1	CBI39450.3	unnamed protein product, partial [Vitis vinifera]	-	-	GO:0005515(protein binding);GO:0005516(calmodulin binding);GO:0005634(nucleus);GO:0005829(cytosol);GO:0005886(plasma membrane);GO:0030414(peptidase inhibitor activity);GO:0042742(defense response to bacterium);GO:0046872(metal ion binding)	NA
psu.G.00004252	psu.T.00004252.1	sp|Q9C5V5|GLR28_ARATH	Glutamate receptor 2.8 OS=Arabidopsis thaliana GN=GLR2.8 PE=2 SV=2	PSS20978.1	Glutamate receptor 2.8 like [Actinidia chinensis var. chinensis]	XP_013628248.1	B3	GO:0004970(ionotropic glutamate receptor activity);GO:0005217(intracellular ligand-gated ion channel activity);GO:0006811(ion transport);GO:0006874(cellular calcium ion homeostasis);GO:0009416(response to light stimulus);GO:0016021(integral component of membrane)	NA
psu.G.00010636	psu.T.00010636.1	sp|O64759|CAAT5_ARATH	Cationic amino acid transporter 5 OS=Arabidopsis thaliana GN=CAT5 PE=1 SV=1	XP_002273828.1	PREDICTED: cationic amino acid transporter 5 [Vitis vinifera]	OPUNC03G25490.1	G2-like	GO:0005313(L-glutamate transmembrane transporter activity);GO:0005887(integral component of plasma membrane);GO:0015189(L-lysine transmembrane transporter activity);GO:0015297(antiporter activity);GO:0051938(L-glutamate import);GO:1903401(L-lysine transmembrane transport)	NA
psu.G.00035460	psu.T.00035460.1	sp|Q9SX78|CXE2_ARATH	Probable carboxylesterase 2 OS=Arabidopsis thaliana GN=CXE2 PE=2 SV=1	CAN61112.1	hypothetical protein VITISV_006467 [Vitis vinifera]	-	-	GO:0005634(nucleus);GO:0052689(carboxylic ester hydrolase activity)	NA
psu.G.00023993	psu.T.00023993.1	-	-	XP_021282547.1	uncharacterized protein LOC110415277 [Herrania umbratica]	Zmw_sc01257.1.g00130.1	SBP	GO:0008422(beta-glucosidase activity);GO:0009651(response to salt stress);GO:0009725(response to hormone);GO:0019762(glucosinolate catabolic process)	NA
psu.G.00007174	psu.T.00007174.1	-	-	CAN79130.1	hypothetical protein VITISV_029207 [Vitis vinifera]	Neem_859_f_1	bHLH	NA	04626(Plant-pathogen interaction)
psu.G.00017651	psu.T.00017651.1	sp|Q940V3|U91A1_ARATH	UDP-glycosyltransferase 91A1 OS=Arabidopsis thaliana GN=UGT91A1 PE=2 SV=1	XP_011001966.1	PREDICTED: UDP-glycosyltransferase 91A1-like [Populus euphratica]	Tp57577_TGAC_v2_mRNA33215	bHLH	GO:0009813(flavonoid biosynthetic process);GO:0043231(intracellular membrane-bounded organelle);GO:0052696(flavonoid glucuronidation);GO:0080043(quercetin 3-O-glucosyltransferase activity);GO:0080044(quercetin 7-O-glucosyltransferase activity)	NA
psu.G.00023446	psu.T.00023446.1	sp|P04780|CB22_PETSP	Chlorophyll a-b binding protein 22L, chloroplastic OS=Petunia sp. GN=CAB22L PE=3 SV=1	OVA00423.1	Chlorophyll A-B binding protein [Macleaya cordata]	Bradi3g42627.4.p	ERF	GO:0009416(response to light stimulus);GO:0009535(chloroplast thylakoid membrane);GO:0009768(photosynthesis, light harvesting in photosystem I);GO:0009941(chloroplast envelope);GO:0010287(plastoglobule);GO:0016168(chlorophyll binding);GO:0031409(pigment binding)	00196(Photosynthesis - antenna proteins)
psu.G.00021570	psu.T.00021570.1	sp|Q94AZ2|STP13_ARATH	Sugar transport protein 13 OS=Arabidopsis thaliana GN=STP13 PE=1 SV=2	XP_010546806.1	PREDICTED: sugar transport protein 13 [Tarenaya hassleriana]	Bv5_101120_supk.t1	ERF	GO:0005351(carbohydrate:proton symporter activity);GO:0005355(glucose transmembrane transporter activity);GO:0005887(integral component of plasma membrane);GO:0046323(glucose import)	NA
psu.G.00004158	psu.T.00004158.1	sp|F8WKW0|UGT1_GARJA	Crocetin glucosyltransferase, chloroplastic OS=Gardenia jasminoides GN=UGT75L6 PE=1 SV=1	ARA67364.1	flavonol 5-O-glucosyltransferase [Paeonia delavayi]	TRIUR3_17264-P1	GRAS	GO:0009813(flavonoid biosynthetic process);GO:0043231(intracellular membrane-bounded organelle);GO:0052696(flavonoid glucuronidation);GO:0080043(quercetin 3-O-glucosyltransferase activity);GO:0080044(quercetin 7-O-glucosyltransferase activity)	NA
psu.G.00032704	psu.T.00032704.1	sp|Q9FKS8|LHT1_ARATH	Lysine histidine transporter 1 OS=Arabidopsis thaliana GN=LHT1 PE=1 SV=1	RVW14160.1	Lysine histidine transporter 1 [Vitis vinifera]	Sp_073850_ixmz.t1	MYB_related	GO:0003333(amino acid transmembrane transport);GO:0005886(plasma membrane);GO:0015171(amino acid transmembrane transporter activity)	NA
psu.G.00000730	psu.T.00000730.1	-	-	-	-	-	-	NA	NA
psu.G.00023777	psu.T.00023777.1	sp|Q10QA5|D14_ORYSJ	Strigolactone esterase D14 OS=Oryza sativa subsp. japonica GN=D14 PE=1 SV=1	CBI29965.3	unnamed protein product, partial [Vitis vinifera]	-	-	GO:0016787(hydrolase activity)	NA
psu.G.00004838	psu.T.00004838.1	-	-	XP_015888242.1	uncharacterized protein LOC107423229 [Ziziphus jujuba]	426818	MYB_related	GO:0008150(biological_process);GO:0016021(integral component of membrane)	NA
psu.G.00003212	psu.T.00003212.1	sp|P13869|CB12_PETHY	Chlorophyll a-b binding protein, chloroplastic OS=Petunia hybrida PE=2 SV=1	KOM29115.1	hypothetical protein LR48_Vigan635s004000 [Vigna angularis]	NNU_000849-RA	M-type_MADS	GO:0009416(response to light stimulus);GO:0009535(chloroplast thylakoid membrane);GO:0009768(photosynthesis, light harvesting in photosystem I);GO:0009941(chloroplast envelope);GO:0010287(plastoglobule);GO:0016168(chlorophyll binding);GO:0031409(pigment binding)	00196(Photosynthesis - antenna proteins)
psu.G.00009052	psu.T.00009052.1	sp|O50001|PRU1_PRUAR	Major allergen Pru ar 1 OS=Prunus armeniaca PE=1 SV=1	XP_027115953.1	major allergen Pru ar 1-like [Coffea arabica]	-	-	GO:0004864(protein phosphatase inhibitor activity);GO:0005634(nucleus);GO:0005737(cytoplasm);GO:0009738(abscisic acid-activated signaling pathway);GO:0010427(abscisic acid binding);GO:0080163(regulation of protein serine/threonine phosphatase activity)	NA
psu.G.00003274	psu.T.00003274.1	sp|P24465|C71A1_PERAE	Cytochrome P450 71A1 OS=Persea americana GN=CYP71A1 PE=1 SV=2	XP_015882504.1	cytochrome P450 71A1-like [Ziziphus jujuba]	OPUNC10G09700.4	E2F/DP	GO:0016020(membrane);GO:0016709(oxidoreductase activity, acting on paired donors, with incorporation or reduction of molecular oxygen, NAD(P)H as one donor, and incorporation of one atom of oxygen);GO:0044550(secondary metabolite biosynthetic process)	00460(Cyanoamino acid metabolism)
psu.G.00022301	psu.T.00022301.1	sp|Q6DST1|Y1465_ARATH	Late embryogenesis abundant protein At1g64065 OS=Arabidopsis thaliana GN=At1g64065 PE=2 SV=1	XP_007038868.1	PREDICTED: late embryogenesis abundant protein At1g64065 [Theobroma cacao]	-	-	NA	NA
psu.G.00014449	psu.T.00014449.1	sp|Q43111|PME3_PHAVU	Pectinesterase 3 OS=Phaseolus vulgaris GN=MPE3 PE=2 SV=1	XP_018850542.1	PREDICTED: pectinesterase 3-like [Juglans regia]	Vang03g11510.1	Trihelix	GO:0030599(pectinesterase activity);GO:0046910(pectinesterase inhibitor activity);GO:0071944(cell periphery)	00040(Pentose and glucuronate interconversions)
psu.G.00031466	psu.T.00031466.1	sp|Q9FF41|PMI15_ARATH	Protein PLASTID MOVEMENT IMPAIRED 15 OS=Arabidopsis thaliana GN=PMI15 PE=2 SV=3	XP_010108888.2	protein PLASTID MOVEMENT IMPAIRED 2 [Morus notabilis]	Achn131561	B3	GO:0005829(cytosol);GO:0009903(chloroplast avoidance movement);GO:0009904(chloroplast accumulation movement)	00561(Glycerolipid metabolism);00564(Glycerophospholipid metabolism)
psu.G.00028481	psu.T.00028481.1	sp|P32869|PSAD_CUCSA	Photosystem I reaction center subunit II, chloroplastic OS=Cucumis sativus GN=psaD PE=1 SV=1	XP_010256006.1	PREDICTED: photosystem I reaction center subunit II, chloroplastic [Nelumbo nucifera]	-	-	GO:0005515(protein binding)	00195(Photosynthesis)
psu.G.00024369	psu.T.00024369.1	sp|P92979|APR1_ARATH	5'-adenylylsulfate reductase 1, chloroplastic OS=Arabidopsis thaliana GN=APR1 PE=1 SV=2	PON35020.1	Thioredoxin-independent 5'-adenylylsulfate reductase [Parasponia andersonii]	-	-	GO:0000103(sulfate assimilation);GO:0004604(phosphoadenylyl-sulfate reductase (thioredoxin) activity);GO:0005737(cytoplasm);GO:0009507(chloroplast);GO:0009534(chloroplast thylakoid);GO:0009536(plastid);GO:0009570(chloroplast stroma);GO:0009973(adenylyl-sulfate reductase activity);GO:0019344(cysteine biosynthetic process);GO:0019419(sulfate reduction);GO:0033741(adenylyl-sulfate reductase (glutath…	00920(Sulfur metabolism)
psu.G.00027425	psu.T.00027425.1	-	-	XP_018830962.1	PREDICTED: uncharacterized protein LOC108998731 isoform X1 [Juglans regia]	-	-	GO:0003674(molecular_function);GO:0005739(mitochondrion);GO:0016020(membrane);GO:0016021(integral component of membrane)	NA
psu.G.00027680	psu.T.00027680.1	-	-	XP_023920607.1	uncharacterized protein LOC112032104 isoform X1 [Quercus suber]	Medtr1g106590.1	GRAS	GO:0005739(mitochondrion);GO:0009507(chloroplast)	NA
psu.G.00027614	psu.T.00027614.1	sp|Q2V6K0|UFOG6_FRAAN	UDP-glucose flavonoid 3-O-glucosyltransferase 6 OS=Fragaria ananassa GN=GT6 PE=1 SV=1	XP_022850313.1	anthocyanidin 3-O-glucosyltransferase 2-like [Olea europaea var. sylvestris]	Tp57577_TGAC_v2_mRNA33215	bHLH	GO:0009813(flavonoid biosynthetic process);GO:0043231(intracellular membrane-bounded organelle);GO:0052696(flavonoid glucuronidation);GO:0080043(quercetin 3-O-glucosyltransferase activity);GO:0080044(quercetin 7-O-glucosyltransferase activity)	NA
psu.G.00014791	psu.T.00014791.1	sp|P46032|PTR2_ARATH	Protein NRT1/ PTR FAMILY 8.3 OS=Arabidopsis thaliana GN=NPF8.3 PE=1 SV=1	XP_017981252.1	PREDICTED: protein NRT1/ PTR FAMILY 8.2 [Theobroma cacao]	Sopen09g001330.1	G2-like	GO:0000325(plant-type vacuole);GO:0005215(transporter activity);GO:0005773(vacuole);GO:0005774(vacuolar membrane);GO:0005794(Golgi apparatus);GO:0005886(plasma membrane);GO:0009705(plant-type vacuole membrane);GO:0015031(protein transport);GO:0015112(nitrate transmembrane transporter activity);GO:0015334(high-affinity oligopeptide transmembrane transporter activity);GO:0015833(peptide transport);…	NA
psu.G.00013384	psu.T.00013384.1	sp|Q93YS4|AB22G_ARATH	ABC transporter G family member 22 OS=Arabidopsis thaliana GN=ABCG22 PE=1 SV=1	CAN66426.1	hypothetical protein VITISV_029010 [Vitis vinifera]	-	-	GO:0005886(plasma membrane);GO:0016021(integral component of membrane);GO:0042626(ATPase activity, coupled to transmembrane movement of substances)	NA
psu.G.00033862	psu.T.00033862.1	sp|P34105|MAOX_POPTR	NADP-dependent malic enzyme OS=Populus trichocarpa PE=2 SV=3	XP_021646527.1	NADP-dependent malic enzyme isoform X1 [Hevea brasiliensis]	DCAR_007584	MYB_related	GO:0004470(malic enzyme activity);GO:0004471(malate dehydrogenase (decarboxylating) (NAD+) activity);GO:0004473(malate dehydrogenase (decarboxylating) (NADP+) activity);GO:0005829(cytosol);GO:0006090(pyruvate metabolic process);GO:0006108(malate metabolic process);GO:0008948(oxaloacetate decarboxylase activity);GO:0009507(chloroplast);GO:0016652(oxidoreductase activity, acting on NAD(P)H, NAD(P) …	00620(Pyruvate metabolism);00710(Carbon fixation in photosynthetic organisms)
psu.G.00010616	psu.T.00010616.1	sp|Q6K5P9|GL22_ORYSJ	Putative germin-like protein 2-2 OS=Oryza sativa subsp. japonica GN=Os02g0491700 PE=3 SV=1	XP_018860190.1	PREDICTED: putative germin-like protein 2-1 [Juglans regia]	678365117	bZIP	GO:0005618(cell wall);GO:0033609(oxalate metabolic process);GO:0046564(oxalate decarboxylase activity)	NA
psu.G.00032012	psu.T.00032012.1	sp|P10973|NLTPA_RICCO	Non-specific lipid-transfer protein A OS=Ricinus communis PE=1 SV=1	XP_021906814.1	non-specific lipid-transfer protein A-like [Carica papaya]	XP_010106165.1	ARF	GO:0005576(extracellular region);GO:0006869(lipid transport);GO:0008289(lipid binding)	NA
psu.G.00031647	psu.T.00031647.1	-	-	-	-	-	-	NA	NA
psu.G.00001562	psu.T.00001562.1	sp|O04130|SERA2_ARATH	D-3-phosphoglycerate dehydrogenase 2, chloroplastic OS=Arabidopsis thaliana GN=PGDH2 PE=1 SV=2	XP_016445835.1	PREDICTED: D-3-phosphoglycerate dehydrogenase 2, chloroplastic-like [Nicotiana tabacum]	Zmw_sc02593.1.g00110.1	CO-like	GO:0004617(phosphoglycerate dehydrogenase activity);GO:0009070(serine family amino acid biosynthetic process)	00260(Glycine, serine and threonine metabolism)
psu.G.00032749	psu.T.00032749.1	sp|Q9C447|PAXM_PENPX	FAD-dependent monooxygenase paxM OS=Penicillium paxilli GN=paxM PE=3 SV=1	PON83518.1	FAD/NAD(P)-binding domain containing protein [Trema orientale]	-	-	GO:0004497(monooxygenase activity);GO:0044550(secondary metabolite biosynthetic process)	00906(Carotenoid biosynthesis)
psu.G.00026430	psu.T.00026430.1	sp|O80763|NRX1_ARATH	Probable nucleoredoxin 1 OS=Arabidopsis thaliana GN=At1g60420 PE=1 SV=1	ABR16144.1	unknown [Picea sitchensis]	-	-	GO:0004791(thioredoxin-disulfide reductase activity);GO:0005829(cytosol);GO:0009860(pollen tube growth);GO:0010183(pollen tube guidance);GO:0045454(cell redox homeostasis);GO:0046686(response to cadmium ion);GO:0047134(protein-disulfide reductase activity);GO:0055114(oxidation-reduction process);GO:0080092(regulation of pollen tube growth)	NA
psu.G.00020913	psu.T.00020913.1	sp|Q9LIN2|GDL53_ARATH	GDSL esterase/lipase At3g26430 OS=Arabidopsis thaliana GN=At3g26430 PE=2 SV=1	PSS28540.1	GDSL esterase/lipase [Actinidia chinensis var. chinensis]	Sopen08g002450.1	B3	GO:0004104(cholinesterase activity);GO:0005576(extracellular region);GO:0016042(lipid catabolic process);GO:0016298(lipase activity);GO:0052689(carboxylic ester hydrolase activity)	00511(Other glycan degradation)
psu.G.00006833	psu.T.00006833.1	sp|P43390|MT2_ACTDE	Metallothionein-like protein type 2 OS=Actinidia deliciosa GN=pKIWI504 PE=2 SV=1	AFP93964.1	metallothionein type 2 [Ilex paraguariensis]	-	-	NA	NA
psu.G.00032964	psu.T.00032964.1	sp|B8AE37|HDR1_ORYSI	Protein HEADING DATE REPRESSOR 1 OS=Oryza sativa subsp. indica GN=HDR1 PE=3 SV=1	XP_023880846.1	protein HEADING DATE REPRESSOR 1 isoform X1 [Quercus suber]	-	-	GO:0005634(nucleus);GO:0016301(kinase activity);GO:0016310(phosphorylation)	NA
psu.G.00003391	psu.T.00003391.1	sp|O23304|BLUS1_ARATH	Serine/threonine-protein kinase BLUS1 OS=Arabidopsis thaliana GN=BLUS1 PE=1 SV=1	RID49998.1	hypothetical protein BRARA_H00757 [Brassica rapa]	Pp3c12_5150V3.1.p	BBR-BPC	GO:0005737(cytoplasm)	NA
psu.G.00000291	psu.T.00000291.1	sp|Q93WU2|EOMT1_OCIBA	Eugenol O-methyltransferase OS=Ocimum basilicum GN=EOMT1 PE=1 SV=1	XP_015881463.1	probable O-methyltransferase 3 [Ziziphus jujuba]	-	-	GO:0008171(O-methyltransferase activity);GO:0008757(S-adenosylmethionine-dependent methyltransferase activity);GO:0019438(aromatic compound biosynthetic process)	00945(Stilbenoid, diarylheptanoid and gingerol biosynthesis)
psu.G.00023373	psu.T.00023373.1	sp|F4J300|SDR5_ARATH	Short-chain dehydrogenase reductase 5 OS=Arabidopsis thaliana GN=SDR5 PE=3 SV=1	PON35792.1	Short-chain dehydrogenase/reductase [Parasponia andersonii]	FANhyb_rscf00000018.1.g00013.1	NAC	GO:0003677(DNA binding);GO:0003700(DNA binding transcription factor activity);GO:0005634(nucleus);GO:0006351(transcription, DNA-templated);GO:0006355(regulation of transcription, DNA-templated);GO:0007275(multicellular organism development);GO:0044212(transcription regulatory region DNA binding);GO:0045893(positive regulation of transcription, DNA-templated);GO:0071555(cell wall organization);GO:…	NA
psu.G.00000002	psu.T.00000002.1	sp|O80725|AB4B_ARATH	ABC transporter B family member 4 OS=Arabidopsis thaliana GN=ABCB4 PE=1 SV=1	XP_012082996.1	ABC transporter B family member 11 isoform X2 [Jatropha curcas]	RrC2480_p5	HSF	GO:0016021(integral component of membrane);GO:0042626(ATPase activity, coupled to transmembrane movement of substances);GO:0055085(transmembrane transport)	02010(ABC transporters)
psu.G.00031299	psu.T.00031299.1	sp|P93149|C93B1_GLYEC	Licodione synthase OS=Glycyrrhiza echinata GN=CYP93B1 PE=1 SV=2	ALX36002.1	flavone synthase 1 [Paeonia lutea]	OPUNC10G09700.4	E2F/DP	GO:0016020(membrane);GO:0016709(oxidoreductase activity, acting on paired donors, with incorporation or reduction of molecular oxygen, NAD(P)H as one donor, and incorporation of one atom of oxygen);GO:0044550(secondary metabolite biosynthetic process)	NA
psu.G.00029840	psu.T.00029840.1	sp|Q40541|NPK1_TOBAC	Mitogen-activated protein kinase kinase kinase NPK1 OS=Nicotiana tabacum GN=NPK1 PE=1 SV=1	XP_023905736.1	LOW QUALITY PROTEIN: mitogen-activated protein kinase kinase kinase ANP1-like [Quercus suber]	RrC264_p4	NF-YC	GO:0005737(cytoplasm)	04016(MAPK signaling pathway - plant)
psu.G.00032582	psu.T.00032582.1	sp|Q9SVQ0|ERF62_ARATH	Ethylene-responsive transcription factor ERF062 OS=Arabidopsis thaliana GN=ERF062 PE=2 SV=1	XP_021641455.1	ethylene-responsive transcription factor ERF062-like [Hevea brasiliensis]	GSVIVT01021060001	ERF	GO:0003677(DNA binding);GO:0003700(DNA binding transcription factor activity);GO:0005634(nucleus);GO:0006351(transcription, DNA-templated);GO:0006355(regulation of transcription, DNA-templated);GO:0009873(ethylene-activated signaling pathway);GO:0043565(sequence-specific DNA binding)	NA
psu.G.00000293	psu.T.00000293.1	sp|F6M8H4|SAST_SANAL	Probable sesquiterpene synthase OS=Santalum album GN=SesquiTPS1 PE=3 SV=1	RVW82860.1	Valencene synthase [Vitis vinifera]	MDP0000245233	bHLH	GO:0010334(sesquiterpene synthase activity);GO:0033383(geranyl diphosphate metabolic process)	00909(Sesquiterpenoid and triterpenoid biosynthesis)
psu.G.00031417	psu.T.00031417.1	-	-	-	-	-	-	NA	NA
psu.G.00034393	psu.T.00034393.1	sp|Q570B4|KCS10_ARATH	3-ketoacyl-CoA synthase 10 OS=Arabidopsis thaliana GN=FDH PE=1 SV=2	XP_018824967.1	PREDICTED: 3-ketoacyl-CoA synthase 10 [Juglans regia]	-	-	GO:0000038(very long-chain fatty acid metabolic process);GO:0005634(nucleus);GO:0005783(endoplasmic reticulum);GO:0005789(endoplasmic reticulum membrane);GO:0006633(fatty acid biosynthetic process);GO:0008610(lipid biosynthetic process);GO:0009409(response to cold);GO:0009416(response to light stimulus);GO:0009913(epidermal cell differentiation);GO:0016020(membrane);GO:0016021(integral component …	00062(Fatty acid elongation)
psu.G.00021828	psu.T.00021828.1	sp|Q07204|F16P1_BRANA	Fructose-1,6-bisphosphatase, chloroplastic OS=Brassica napus GN=FBP PE=2 SV=1	XP_018505143.1	PREDICTED: fructose-1,6-bisphosphatase, chloroplastic [Pyrus x bretschneideri]	-	-	GO:0005975(carbohydrate metabolic process);GO:0005986(sucrose biosynthetic process);GO:0006094(gluconeogenesis);GO:0009507(chloroplast);GO:0009570(chloroplast stroma);GO:0042578(phosphoric ester hydrolase activity)	00010(Glycolysis / Gluconeogenesis);00030(Pentose phosphate pathway);00051(Fructose and mannose metabolism);00710(Carbon fixation in photosynthetic organisms)
psu.G.00014692	psu.T.00014692.1	sp|Q9SX20|PTR18_ARATH	Protein NRT1/ PTR FAMILY 3.1 OS=Arabidopsis thaliana GN=NPF3.1 PE=2 SV=1	XP_022733859.1	protein NRT1/ PTR FAMILY 3.1-like [Durio zibethinus]	GSMUA_Achr10P22520_001	TALE	GO:0005215(transporter activity);GO:0005886(plasma membrane);GO:0006857(oligopeptide transport);GO:0010336(gibberellic acid homeostasis);GO:0016020(membrane);GO:0016021(integral component of membrane);GO:0022857(transmembrane transporter activity);GO:0042128(nitrate assimilation);GO:0055085(transmembrane transport);GO:0097708(intracellular vesicle)	NA
psu.G.00025529	psu.T.00025529.1	sp|Q9C809|B3GT8_ARATH	Probable beta-1,3-galactosyltransferase 8 OS=Arabidopsis thaliana GN=B3GALT8 PE=2 SV=1	XP_023904654.1	probable beta-1,3-galactosyltransferase 8 [Quercus suber]	evm.TU.contig_30133.1	ERF	GO:0000139(Golgi membrane);GO:0005794(Golgi apparatus);GO:0006486(protein glycosylation);GO:0016021(integral component of membrane);GO:0016757(transferase activity, transferring glycosyl groups);GO:0016758(transferase activity, transferring hexosyl groups);GO:0048531(beta-1,3-galactosyltransferase activity)	NA
psu.G.00031774	psu.T.00031774.1	-	-	XP_002266165.1	PREDICTED: uncharacterized protein PIFI [Vitis vinifera]	-	-	GO:0003674(molecular_function);GO:0009507(chloroplast);GO:0009570(chloroplast stroma);GO:0009579(thylakoid);GO:0010478(chlororespiration)	NA
psu.G.00024693	psu.T.00024693.1	sp|P17801|KPRO_MAIZE	Putative receptor protein kinase ZmPK1 OS=Zea mays GN=PK1 PE=2 SV=2	XP_021677098.1	LOW QUALITY PROTEIN: putative receptor protein kinase ZmPK1 [Hevea brasiliensis]	Kaladp0839s0004.1.p	ERF	GO:0004674(protein serine/threonine kinase activity);GO:0005886(plasma membrane);GO:0006468(protein phosphorylation)	NA
psu.G.00030364	psu.T.00030364.1	sp|Q8WVT3|TPC12_HUMAN	Trafficking protein particle complex subunit 12 OS=Homo sapiens GN=TRAPPC12 PE=1 SV=3	XP_010269177.1	PREDICTED: trafficking protein particle complex subunit 12 [Nelumbo nucifera]	-	-	GO:0004175(endopeptidase activity)	NA
psu.G.00020130	psu.T.00020130.1	sp|Q949P1|ABAH1_ARATH	Abscisic acid 8'-hydroxylase 1 OS=Arabidopsis thaliana GN=CYP707A1 PE=2 SV=1	AYV88892.1	cytochrome P450 oxidase CYP707A164 [Polygala tenuifolia]	-	-	GO:0007275(multicellular organism development);GO:0009687(abscisic acid metabolic process);GO:0010268(brassinosteroid homeostasis);GO:0010295((+)-abscisic acid 8'-hydroxylase activity);GO:0016125(sterol metabolic process);GO:0016132(brassinosteroid biosynthetic process)	00906(Carotenoid biosynthesis)
psu.G.00023693	psu.T.00023693.1	sp|Q93ZH1|TORL4_ARATH	TORTIFOLIA1-like protein 4 OS=Arabidopsis thaliana GN=TOR1L4 PE=2 SV=1	XP_010255522.1	PREDICTED: microtubule-associated protein TORTIFOLIA1-like [Nelumbo nucifera]	KN539732.1_FGP002	E2F/DP	GO:0009507(chloroplast)	NA
psu.G.00034517	psu.T.00034517.1	sp|Q07423|HEX6_RICCO	Hexose carrier protein HEX6 OS=Ricinus communis GN=HEX6 PE=2 SV=1	XP_021616936.1	hexose carrier protein HEX6 [Manihot esculenta]	Bv5_101120_supk.t1	ERF	GO:0005351(carbohydrate:proton symporter activity);GO:0005355(glucose transmembrane transporter activity);GO:0005887(integral component of plasma membrane);GO:0046323(glucose import)	NA
psu.G.00020139	psu.T.00020139.1	sp|P13917|7SB1_SOYBN	Basic 7S globulin OS=Glycine max GN=BG PE=1 SV=2	RVX21711.1	Basic 7S globulin [Vitis vinifera]	Peaxi162Scf00170g01227.1	FAR1	GO:0004190(aspartic-type endopeptidase activity);GO:0006508(proteolysis);GO:0030163(protein catabolic process)	NA
psu.G.00017745	psu.T.00017745.1	sp|Q9ZPE7|EXO_ARATH	Protein EXORDIUM OS=Arabidopsis thaliana GN=EXO PE=2 SV=1	XP_021600170.1	protein EXORDIUM [Manihot esculenta]	MDP0000574942	MYB	GO:0003674(molecular_function);GO:0005576(extracellular region);GO:0005615(extracellular space);GO:0005618(cell wall);GO:0005794(Golgi apparatus);GO:0005829(cytosol);GO:0009505(plant-type cell wall);GO:0009741(response to brassinosteroid);GO:0048046(apoplast)	NA
psu.G.00027693	psu.T.00027693.1	sp|Q9FHB6|DTX16_ARATH	Protein DETOXIFICATION 16 OS=Arabidopsis thaliana GN=DTX16 PE=2 SV=1	PSS36202.1	Protein DETOXIFICATION like [Actinidia chinensis var. chinensis]	MDP0000242456	B3	GO:0006855(drug transmembrane transport)	NA
psu.G.00027916	psu.T.00027916.1	sp|O23038|PME8_ARATH	Probable pectinesterase 8 OS=Arabidopsis thaliana GN=PME8 PE=2 SV=2	XP_002267842.1	PREDICTED: probable pectinesterase 8 [Vitis vinifera]	Vang03g11510.1	Trihelix	GO:0005576(extracellular region);GO:0005618(cell wall);GO:0009505(plant-type cell wall);GO:0030599(pectinesterase activity);GO:0042545(cell wall modification);GO:0045330(aspartyl esterase activity);GO:0045490(pectin catabolic process)	00040(Pentose and glucuronate interconversions)
psu.G.00022835	psu.T.00022835.1	-	-	-	-	-	-	NA	NA
psu.G.00013046	psu.T.00013046.1	-	-	PSS00246.1	Protein like [Actinidia chinensis var. chinensis]	-	-	NA	NA
psu.G.00030823	psu.T.00030823.1	sp|O82013|HSP21_SOLPE	17.3 kDa class II heat shock protein OS=Solanum peruvianum PE=2 SV=1	XP_018812332.1	PREDICTED: 17.1 kDa class II heat shock protein-like [Juglans regia]	WALNUT_00030998-RA	NF-YB	GO:0005737(cytoplasm);GO:0009408(response to heat)	04141(Protein processing in endoplasmic reticulum)
psu.G.00018640	psu.T.00018640.1	sp|B6EPU1|RL18_ALISL	50S ribosomal protein L18 OS=Aliivibrio salmonicida (strain LFI1238) GN=rplR PE=3 SV=1	XP_022746768.1	uncharacterized protein LOC111296634 [Durio zibethinus]	MDP0000321222	C2H2	GO:0008097(5S rRNA binding)	03010(Ribosome)
psu.G.00030937	psu.T.00030937.1	sp|Q56WM6|ROGFE_ARATH	Rop guanine nucleotide exchange factor 14 OS=Arabidopsis thaliana GN=ROPGEF14 PE=1 SV=1	PSS01270.1	Rop guanine nucleotide exchange factor like [Actinidia chinensis var. chinensis]	676743424	bHLH	GO:0005089(Rho guanyl-nucleotide exchange factor activity);GO:0005739(mitochondrion);GO:0005886(plasma membrane);GO:0080092(regulation of pollen tube growth)	NA
psu.G.00009513	psu.T.00009513.1	sp|Q9FH54|EF114_ARATH	Ethylene-responsive transcription factor ERF114 OS=Arabidopsis thaliana GN=ERF114 PE=1 SV=1	EOX99613.1	AP2 6l, putative [Theobroma cacao]	Achn169731	ERF	GO:0003677(DNA binding);GO:0003700(DNA binding transcription factor activity);GO:0005515(protein binding);GO:0005634(nucleus);GO:0006351(transcription, DNA-templated);GO:0006355(regulation of transcription, DNA-templated);GO:0007275(multicellular organism development);GO:0009873(ethylene-activated signaling pathway);GO:0043565(sequence-specific DNA binding);GO:0050832(defense response to fungus)	03040(Spliceosome)
psu.G.00027183	psu.T.00027183.1	-	-	-	-	-	-	NA	NA
psu.G.00016375	psu.T.00016375.1	sp|Q9LIH5|C3H38_ARATH	Zinc finger CCCH domain-containing protein 38 OS=Arabidopsis thaliana GN=At3g18640 PE=2 SV=1	CBI19970.3	unnamed protein product, partial [Vitis vinifera]	GSVIVT01010035001	C3H	GO:0003677(DNA binding);GO:0005634(nucleus);GO:0046872(metal ion binding)	NA
psu.G.00034214	psu.T.00034214.1	sp|Q570R7|PIF7_ARATH	Transcription factor PIF7 OS=Arabidopsis thaliana GN=BHLH72 PE=1 SV=2	EOY21971.1	DNA binding protein, putative isoform 1 [Theobroma cacao]	Thecc1EG014141t2	bHLH	GO:0003677(DNA binding);GO:0003690(double-stranded DNA binding);GO:0003700(DNA binding transcription factor activity);GO:0005515(protein binding);GO:0005634(nucleus);GO:0006351(transcription, DNA-templated);GO:0006355(regulation of transcription, DNA-templated);GO:0009416(response to light stimulus);GO:0009585(red, far-red light phototransduction);GO:0009704(de-etiolation);GO:0016607(nuclear spec…	04075(Plant hormone signal transduction)
psu.G.00018892	psu.T.00018892.1	sp|P49173|NIP1_NICAL	Probable aquaporin NIP-type OS=Nicotiana alata PE=2 SV=1	XP_018816707.1	PREDICTED: probable aquaporin NIP-type [Juglans regia]	ONIVA01G08700.1	BES1	GO:0005887(integral component of plasma membrane);GO:0009992(cellular water homeostasis);GO:0015250(water channel activity);GO:0015254(glycerol channel activity);GO:0034220(ion transmembrane transport)	NA
psu.G.00002595	psu.T.00002595.1	sp|Q50EK1|C16B1_PICSI	Cytochrome P450 716B1 OS=Picea sitchensis GN=CYP716B1 PE=2 SV=1	XP_021815643.1	cytochrome P450 716B1-like [Prunus avium]	Zpz_sc03671.1.g00030.1.am.mk	NAC	GO:0004497(monooxygenase activity);GO:0007275(multicellular organism development);GO:0010268(brassinosteroid homeostasis);GO:0016125(sterol metabolic process);GO:0016132(brassinosteroid biosynthetic process)	NA
psu.G.00013687	psu.T.00013687.1	sp|O49931|TIC55_PEA	Protein TIC 55, chloroplastic OS=Pisum sativum GN=TIC55 PE=1 SV=1	XP_018833643.1	PREDICTED: protein TIC 55, chloroplastic-like [Juglans regia]	-	-	GO:0009507(chloroplast);GO:0009706(chloroplast inner membrane);GO:0009941(chloroplast envelope);GO:0010277(chlorophyllide a oxygenase [overall] activity);GO:0016021(integral component of membrane);GO:0045036(protein targeting to chloroplast);GO:0046872(metal ion binding);GO:0051537(2 iron, 2 sulfur cluster binding);GO:0055114(oxidation-reduction process)	00860(Porphyrin and chlorophyll metabolism)
psu.G.00004139	psu.T.00004139.1	-	-	XP_023919610.1	uncharacterized protein LOC112031155 [Quercus suber]	-	-	GO:0003674(molecular_function);GO:0008150(biological_process);GO:0009507(chloroplast)	NA
psu.G.00021993	psu.T.00021993.1	sp|Q6R3L0|YSL1_ARATH	Metal-nicotianamine transporter YSL1 OS=Arabidopsis thaliana GN=YSL1 PE=2 SV=2	CBI34579.3	unnamed protein product, partial [Vitis vinifera]	-	-	GO:0003006(developmental process involved in reproduction);GO:0005886(plasma membrane);GO:0006811(ion transport);GO:0006857(oligopeptide transport);GO:0010039(response to iron ion);GO:0016021(integral component of membrane);GO:0048316(seed development);GO:0051980(iron-nicotianamine transmembrane transporter activity);GO:0055072(iron ion homeostasis);GO:0055085(transmembrane transport)	NA
psu.G.00025553	psu.T.00025553.1	sp|Q9FJ90|ERF25_ARATH	Ethylene-responsive transcription factor ERF025 OS=Arabidopsis thaliana GN=ERF025 PE=2 SV=1	ABQ62980.1	TINY-like protein [Populus trichocarpa]	XP_011081034.1	ERF	GO:0003677(DNA binding);GO:0003700(DNA binding transcription factor activity);GO:0005634(nucleus);GO:0006351(transcription, DNA-templated);GO:0006355(regulation of transcription, DNA-templated);GO:0009873(ethylene-activated signaling pathway);GO:0019760(glucosinolate metabolic process);GO:0043565(sequence-specific DNA binding);GO:0044212(transcription regulatory region DNA binding);GO:0045893(pos…	NA
psu.G.00006147	psu.T.00006147.1	sp|O50001|PRU1_PRUAR	Major allergen Pru ar 1 OS=Prunus armeniaca PE=1 SV=1	XP_010024738.1	PREDICTED: major allergen Pru ar 1 [Eucalyptus grandis]	-	-	GO:0004864(protein phosphatase inhibitor activity);GO:0005634(nucleus);GO:0005737(cytoplasm);GO:0009738(abscisic acid-activated signaling pathway);GO:0010427(abscisic acid binding);GO:0080163(regulation of protein serine/threonine phosphatase activity)	NA
psu.G.00030773	psu.T.00030773.1	sp|Q9FXW4|C80B2_COPJA	Probable (S)-N-methylcoclaurine 3'-hydroxylase isozyme 2 OS=Coptis japonica GN=CYP80B2 PE=2 SV=1	XP_021648695.1	probable (S)-N-methylcoclaurine 3'-hydroxylase isozyme 2 [Hevea brasiliensis]	Sme2.5_00297.1_g00019.1	MYB	GO:0016020(membrane);GO:0016709(oxidoreductase activity, acting on paired donors, with incorporation or reduction of molecular oxygen, NAD(P)H as one donor, and incorporation of one atom of oxygen);GO:0044550(secondary metabolite biosynthetic process)	NA
psu.G.00012135	psu.T.00012135.1	sp|Q39214|RPM1_ARATH	Disease resistance protein RPM1 OS=Arabidopsis thaliana GN=RPM1 PE=1 SV=1	PSS24918.1	Disease resistance protein [Actinidia chinensis var. chinensis]	TRIUR3_13906-P1	WRKY	GO:0000166(nucleotide binding);GO:0005515(protein binding);GO:0005524(ATP binding);GO:0005886(plasma membrane);GO:0006952(defense response);GO:0007165(signal transduction);GO:0009626(plant-type hypersensitive response);GO:0012505(endomembrane system);GO:0019897(extrinsic component of plasma membrane);GO:0043531(ADP binding)	04626(Plant-pathogen interaction)
psu.G.00015444	psu.T.00015444.1	sp|Q8RXS5|DRL40_ARATH	Probable disease resistance protein At5g63020 OS=Arabidopsis thaliana GN=At5g63020 PE=2 SV=2	RVX13547.1	putative disease resistance protein [Vitis vinifera]	Sme2.5_05296.1_g00004.1	HD-ZIP	GO:0000166(nucleotide binding);GO:0005515(protein binding);GO:0005524(ATP binding);GO:0005622(intracellular);GO:0005886(plasma membrane);GO:0006952(defense response);GO:0008219(cell death);GO:0009626(plant-type hypersensitive response);GO:0009816(defense response to bacterium, incompatible interaction);GO:0038023(signaling receptor activity);GO:0042802(identical protein binding);GO:0043531(ADP bi…	04626(Plant-pathogen interaction)
psu.G.00034029	psu.T.00034029.1	sp|Q8S9H7|DIV_ANTMA	Transcription factor DIVARICATA OS=Antirrhinum majus GN=DIVARICATA PE=2 SV=1	XP_021908352.1	transcription factor MYBS1-like [Carica papaya]	SMil_00026399-RA_Salv	MYB	GO:0003677(DNA binding);GO:0003700(DNA binding transcription factor activity);GO:0005634(nucleus);GO:0006351(transcription, DNA-templated);GO:0006355(regulation of transcription, DNA-templated);GO:0009739(response to gibberellin);GO:0009751(response to salicylic acid)	NA
psu.G.00002421	psu.T.00002421.1	sp|Q9LJM4|IKU2_ARATH	Receptor-like protein kinase HAIKU2 OS=Arabidopsis thaliana GN=IKU2 PE=1 SV=1	XP_023877789.1	receptor-like protein kinase HAIKU2 [Quercus suber]	Achn335281	NAC	GO:0004672(protein kinase activity);GO:0004674(protein serine/threonine kinase activity);GO:0005524(ATP binding);GO:0005886(plasma membrane);GO:0006468(protein phosphorylation);GO:0006979(response to oxidative stress);GO:0007169(transmembrane receptor protein tyrosine kinase signaling pathway);GO:0009506(plasmodesma);GO:0009845(seed germination);GO:0016301(kinase activity);GO:0046777(protein auto…	NA
psu.G.00034531	psu.T.00034531.1	sp|Q9SY69|PPR29_ARATH	Pentatricopeptide repeat-containing protein At1g10270 OS=Arabidopsis thaliana GN=GRP23 PE=1 SV=1	PON79874.1	Pentatricopeptide repeat [Trema orientale]	Vang01g01860.1	ARF	GO:0003723(RNA binding);GO:0004519(endonuclease activity);GO:0005515(protein binding);GO:0005634(nucleus);GO:0005739(mitochondrion);GO:0006351(transcription, DNA-templated);GO:0006355(regulation of transcription, DNA-templated);GO:0009451(RNA modification);GO:0009793(embryo development ending in seed dormancy);GO:0051301(cell division)	NA
psu.G.00032120	psu.T.00032120.1	sp|P71055|EPSF_BACSU	Putative glycosyltransferase EpsF OS=Bacillus subtilis (strain 168) GN=epsF PE=2 SV=1	CAN71704.1	hypothetical protein VITISV_011267 [Vitis vinifera]	Achn377091	FAR1	GO:0005768(endosome);GO:0005794(Golgi apparatus);GO:0005802(trans-Golgi network);GO:0005886(plasma membrane);GO:0009058(biosynthetic process);GO:0016757(transferase activity, transferring glycosyl groups)	NA
psu.G.00019727	psu.T.00019727.1	-	-	XP_010051646.1	PREDICTED: uncharacterized protein LOC104440413 [Eucalyptus grandis]	-	-	GO:0009507(chloroplast)	NA
psu.G.00023992	psu.T.00023992.1	sp|Q9LHD2|GATLA_ARATH	Probable galacturonosyltransferase-like 10 OS=Arabidopsis thaliana GN=GATL10 PE=2 SV=1	XP_018822956.1	PREDICTED: probable galacturonosyltransferase-like 10 [Juglans regia]	Itr_sc000159.1_g00028.1	MIKC_MADS	GO:0000271(polysaccharide biosynthetic process);GO:0005794(Golgi apparatus);GO:0016757(transferase activity, transferring glycosyl groups)	NA
psu.G.00006353	psu.T.00006353.1	-	-	XP_021596711.1	uncharacterized protein LOC110603324 [Manihot esculenta]	-	-	GO:0003674(molecular_function);GO:0005634(nucleus);GO:0071456(cellular response to hypoxia)	NA
psu.G.00004761	psu.T.00004761.1	sp|Q38857|XTH22_ARATH	Xyloglucan endotransglucosylase/hydrolase protein 22 OS=Arabidopsis thaliana GN=XTH22 PE=1 SV=1	XP_023916759.1	probable xyloglucan endotransglucosylase/hydrolase protein 23 [Quercus suber]	Sme2.5_00096.1_g00018.1	NAC	GO:0004553(hydrolase activity, hydrolyzing O-glycosyl compounds);GO:0005618(cell wall);GO:0005794(Golgi apparatus);GO:0009408(response to heat);GO:0009409(response to cold);GO:0009507(chloroplast);GO:0009612(response to mechanical stimulus);GO:0009664(plant-type cell wall organization);GO:0009733(response to auxin);GO:0009741(response to brassinosteroid);GO:0010411(xyloglucan metabolic process);G…	04075(Plant hormone signal transduction)
psu.G.00007421	psu.T.00007421.1	sp|P12859|G3PB_PEA	Glyceraldehyde-3-phosphate dehydrogenase B, chloroplastic OS=Pisum sativum GN=GAPB PE=2 SV=2	RDX99922.1	Glyceraldehyde-3-phosphate dehydrogenase B, chloroplastic [Mucuna pruriens]	MDP0000275412	Trihelix	GO:0004365(glyceraldehyde-3-phosphate dehydrogenase (NAD+) (phosphorylating) activity);GO:0005829(cytosol);GO:0006006(glucose metabolic process);GO:0006096(glycolytic process);GO:0009409(response to cold);GO:0009416(response to light stimulus);GO:0009507(chloroplast);GO:0009535(chloroplast thylakoid membrane);GO:0009570(chloroplast stroma);GO:0009744(response to sucrose);GO:0009941(chloroplast en…	00710(Carbon fixation in photosynthetic organisms)
psu.G.00009140	psu.T.00009140.1	sp|O48651|ERG1_PANGI	Squalene monooxygenase OS=Panax ginseng PE=2 SV=1	XP_002271528.1	PREDICTED: squalene monooxygenase [Vitis vinifera]	-	-	GO:0004506(squalene monooxygenase activity);GO:0005576(extracellular region);GO:0005783(endoplasmic reticulum);GO:0009414(response to water deprivation);GO:0016021(integral component of membrane);GO:0016126(sterol biosynthetic process);GO:0050660(flavin adenine dinucleotide binding);GO:0055114(oxidation-reduction process)	00100(Steroid biosynthesis);00909(Sesquiterpenoid and triterpenoid biosynthesis)
psu.G.00019621	psu.T.00019621.1	-	-	XP_012091974.1	uncharacterized protein LOC105649774 isoform X1 [Jatropha curcas]	-	-	GO:0005634(nucleus);GO:0005886(plasma membrane);GO:0009641(shade avoidance);GO:0060918(auxin transport)	NA
psu.G.00035190	psu.T.00035190.1	sp|Q9SHE8|PSAF_ARATH	Photosystem I reaction center subunit III, chloroplastic OS=Arabidopsis thaliana GN=PSAF PE=1 SV=1	XP_021598139.1	photosystem I reaction center subunit III, chloroplastic [Manihot esculenta]	-	-	GO:0003674(molecular_function);GO:0009507(chloroplast);GO:0009534(chloroplast thylakoid);GO:0009535(chloroplast thylakoid membrane);GO:0009538(photosystem I reaction center);GO:0009579(thylakoid);GO:0009941(chloroplast envelope);GO:0010287(plastoglobule);GO:0015979(photosynthesis);GO:0016020(membrane);GO:0016021(integral component of membrane)	00195(Photosynthesis)
psu.G.00029396	psu.T.00029396.1	sp|H2DH21|C7A29_PANGI	Cytochrome P450 CYP72A219 OS=Panax ginseng PE=2 SV=1	XP_024018940.1	cytochrome P450 CYP72A219 [Morus notabilis]	Bradi2g44117.9.p	bHLH	GO:0004497(monooxygenase activity)	NA
psu.G.00019509	psu.T.00019509.1	sp|P42849|UMEC_ARMRU	Umecyanin OS=Armoracia rusticana PE=1 SV=1	PSR84521.1	Blue copper protein [Actinidia chinensis var. chinensis]	Zmw_sc06582.1.g00020.1	C2H2	GO:0046658(anchored component of plasma membrane)	NA
psu.G.00032649	psu.T.00032649.1	sp|P34105|MAOX_POPTR	NADP-dependent malic enzyme OS=Populus trichocarpa PE=2 SV=3	XP_021646527.1	NADP-dependent malic enzyme isoform X1 [Hevea brasiliensis]	DCAR_007584	MYB_related	GO:0004470(malic enzyme activity);GO:0004471(malate dehydrogenase (decarboxylating) (NAD+) activity);GO:0004473(malate dehydrogenase (decarboxylating) (NADP+) activity);GO:0005829(cytosol);GO:0006090(pyruvate metabolic process);GO:0006108(malate metabolic process);GO:0008948(oxaloacetate decarboxylase activity);GO:0009507(chloroplast);GO:0016652(oxidoreductase activity, acting on NAD(P)H, NAD(P) …	00620(Pyruvate metabolism);00710(Carbon fixation in photosynthetic organisms)
psu.G.00002958	psu.T.00002958.1	sp|P36907|CHIX_PEA	Endochitinase OS=Pisum sativum PE=2 SV=1	XP_023886131.1	endochitinase-like [Quercus suber]	Peinf101Scf00562g09013.1	NAC	GO:0004568(chitinase activity);GO:0050832(defense response to fungus)	00520(Amino sugar and nucleotide sugar metabolism);04016(MAPK signaling pathway - plant)
psu.G.00000970	psu.T.00000970.1	sp|D3UAG6|U88F5_MALDO	UDP-glycosyltransferase 88F5 OS=Malus domestica GN=UGT88F5 PE=2 SV=1	AIL51399.1	glycosyltransferase [Actinidia deliciosa]	Tp57577_TGAC_v2_mRNA33215	bHLH	GO:0009813(flavonoid biosynthetic process);GO:0043231(intracellular membrane-bounded organelle);GO:0052696(flavonoid glucuronidation);GO:0080043(quercetin 3-O-glucosyltransferase activity);GO:0080044(quercetin 7-O-glucosyltransferase activity)	NA
psu.G.00024170	psu.T.00024170.1	sp|Q9M2F9|RH52_ARATH	DEAD-box ATP-dependent RNA helicase 52 OS=Arabidopsis thaliana GN=RH52 PE=1 SV=1	PSR84493.1	DEAD-box ATP-dependent RNA helicase [Actinidia chinensis var. chinensis]	Manes.01G259600.1.p	MYB	GO:0004004(ATP-dependent RNA helicase activity);GO:0010501(RNA secondary structure unwinding)	NA
psu.G.00000196	psu.T.00000196.1	sp|Q84P24|4CLL6_ARATH	4-coumarate--CoA ligase-like 6 OS=Arabidopsis thaliana GN=4CLL6 PE=2 SV=2	PSR91699.1	4-coumarate--CoA ligase-like [Actinidia chinensis var. chinensis]	Spipo12G0053800	C2H2	GO:0005524(ATP binding);GO:0005777(peroxisome);GO:0006744(ubiquinone biosynthetic process);GO:0009507(chloroplast);GO:0016207(4-coumarate-CoA ligase activity);GO:0016405(CoA-ligase activity)	00360(Phenylalanine metabolism);00130(Ubiquinone and other terpenoid-quinone biosynthesis);00940(Phenylpropanoid biosynthesis)
psu.G.00029966	psu.T.00029966.1	sp|Q6NKZ9|Y4345_ARATH	Probable receptor-like serine/threonine-protein kinase At4g34500 OS=Arabidopsis thaliana GN=At4g34500 PE=2 SV=1	XP_006423254.1	probable receptor-like serine/threonine-protein kinase At4g34500 [Citrus clementina]	mrna09125.1-v1.0-hybrid	bHLH	GO:0005524(ATP binding);GO:0005634(nucleus);GO:0016021(integral component of membrane);GO:0016301(kinase activity);GO:0016310(phosphorylation)	NA
psu.G.00032898	psu.T.00032898.1	sp|A2YW91|PLP2_ORYSI	Patatin-like protein 2 OS=Oryza sativa subsp. indica GN=PLP2 PE=3 SV=1	XP_019245679.1	PREDICTED: patatin-like protein 3 [Nicotiana attenuata]	-	-	GO:0004620(phospholipase activity);GO:0005737(cytoplasm);GO:0016020(membrane);GO:0047372(acylglycerol lipase activity)	NA
psu.G.00032634	psu.T.00032634.1	sp|F4K0E8|ISPG_ARATH	4-hydroxy-3-methylbut-2-en-1-yl diphosphate synthase (ferredoxin), chloroplastic OS=Arabidopsis thaliana GN=ISPG PE=1 SV=1	XP_021610794.1	4-hydroxy-3-methylbut-2-en-1-yl diphosphate synthase (ferredoxin), chloroplastic-like [Manihot esculenta]	-	-	GO:0009507(chloroplast);GO:0019288(isopentenyl diphosphate biosynthetic process, methylerythritol 4-phosphate pathway);GO:0046429(4-hydroxy-3-methylbut-2-en-1-yl diphosphate synthase activity)	00900(Terpenoid backbone biosynthesis)
psu.G.00030682	psu.T.00030682.1	sp|P17859|AMYA_VIGMU	Alpha-amylase OS=Vigna mungo GN=AMY1.1 PE=2 SV=1	XP_002285213.1	PREDICTED: alpha-amylase [Vitis vinifera]	Zmw_sc00816.1.g00110.1	ERF	GO:0004556(alpha-amylase activity);GO:0005983(starch catabolic process);GO:0005987(sucrose catabolic process)	00500(Starch and sucrose metabolism)
psu.G.00016632	psu.T.00016632.1	sp|Q13231|CHIT1_HUMAN	Chitotriosidase-1 OS=Homo sapiens GN=CHIT1 PE=1 SV=1	XP_021670100.1	acidic mammalian chitinase-like [Hevea brasiliensis]	MDP0000314088	G2-like	GO:0004568(chitinase activity);GO:0005576(extracellular region);GO:0006032(chitin catabolic process);GO:0008061(chitin binding)	00520(Amino sugar and nucleotide sugar metabolism)
psu.G.00015111	psu.T.00015111.1	-	-	XP_010652980.1	PREDICTED: protein FYV8 [Vitis vinifera]	XP_004485808.1	C3H	GO:0005516(calmodulin binding);GO:0005634(nucleus)	NA
psu.G.00015766	psu.T.00015766.1	-	-	XP_004145948.1	PREDICTED: probable 6-phosphogluconolactonase 4, chloroplastic [Cucumis sativus]	-	-	NA	00030(Pentose phosphate pathway)
psu.G.00016094	psu.T.00016094.1	sp|Q9SVQ0|ERF62_ARATH	Ethylene-responsive transcription factor ERF062 OS=Arabidopsis thaliana GN=ERF062 PE=2 SV=1	OAY28263.1	hypothetical protein MANES_15G053900 [Manihot esculenta]	Potri.017G055400.1	ERF	GO:0003677(DNA binding);GO:0003700(DNA binding transcription factor activity);GO:0005634(nucleus);GO:0006351(transcription, DNA-templated);GO:0006355(regulation of transcription, DNA-templated);GO:0009873(ethylene-activated signaling pathway);GO:0043565(sequence-specific DNA binding)	NA
psu.G.00002437	psu.T.00002437.1	sp|A7PQW3|E13B_VITVI	Glucan endo-1,3-beta-glucosidase OS=Vitis vinifera GN=VIT_06s0061g00120 PE=1 SV=2	XP_023929808.1	glucan endo-1,3-beta-glucosidase-like [Quercus suber]	Itr_sc004833.1_g00001.1	FAR1	GO:0004553(hydrolase activity, hydrolyzing O-glycosyl compounds);GO:0030247(polysaccharide binding);GO:0046658(anchored component of plasma membrane)	NA
psu.G.00034035	psu.T.00034035.1	sp|Q9M2U5|CHI5_ARATH	Endochitinase EP3 OS=Arabidopsis thaliana GN=EP3 PE=1 SV=1	XP_010268234.1	PREDICTED: endochitinase PR4-like [Nelumbo nucifera]	-	-	GO:0000272(polysaccharide catabolic process);GO:0004568(chitinase activity);GO:0005576(extracellular region);GO:0005618(cell wall);GO:0006032(chitin catabolic process);GO:0006952(defense response);GO:0008061(chitin binding);GO:0009611(response to wounding);GO:0009617(response to bacterium);GO:0009626(plant-type hypersensitive response);GO:0010262(somatic embryogenesis);GO:0016998(cell wall macrom…	00520(Amino sugar and nucleotide sugar metabolism)
psu.G.00028224	psu.T.00028224.1	sp|O48915|NDR1_ARATH	Protein NDR1 OS=Arabidopsis thaliana GN=NDR1 PE=1 SV=1	XP_004294345.1	PREDICTED: protein NDR1-like [Fragaria vesca subsp. vesca]	-	-	GO:0006952(defense response);GO:0009506(plasmodesma);GO:0046658(anchored component of plasma membrane)	NA
psu.G.00034428	psu.T.00034428.1	sp|Q9ZUU4|CP29B_ARATH	RNA-binding protein CP29B, chloroplastic OS=Arabidopsis thaliana GN=CP29B PE=1 SV=1	RVW30158.1	31 kDa ribonucleoprotein, chloroplastic [Vitis vinifera]	CCG030364.1	NF-YA	GO:0003723(RNA binding);GO:0003729(mRNA binding);GO:0006397(mRNA processing);GO:0008266(poly(U) RNA binding);GO:0009409(response to cold);GO:0009507(chloroplast);GO:0009534(chloroplast thylakoid);GO:0009535(chloroplast thylakoid membrane);GO:0009570(chloroplast stroma);GO:0009579(thylakoid);GO:0009737(response to abscisic acid);GO:0009941(chloroplast envelope);GO:0010319(stromule);GO:0045087(inna…	NA
psu.G.00033137	psu.T.00033137.1	-	-	-	-	-	-	NA	NA
psu.G.00033984	psu.T.00033984.1	sp|Q8GT21|BEBT_CLABR	Benzyl alcohol O-benzoyltransferase OS=Clarkia breweri PE=1 SV=1	XP_002312170.3	taxadien-5-alpha-ol O-acetyltransferase [Populus trichocarpa]	Achn001091	CAMTA	GO:0005737(cytoplasm);GO:0016740(transferase activity);GO:0016747(transferase activity, transferring acyl groups other than amino-acyl groups)	00073(Cutin, suberine and wax biosynthesis)
psu.G.00006877	psu.T.00006877.1	sp|Q69T29|AMT33_ORYSJ	Ammonium transporter 3 member 3 OS=Oryza sativa subsp. japonica GN=AMT3-3 PE=2 SV=1	GAV73588.1	NUDIX domain-containing protein/Ammonium_transp domain-containing protein [Cephalotus follicularis]	DCAR_006236	B3	GO:0005887(integral component of plasma membrane);GO:0008519(ammonium transmembrane transporter activity);GO:0015695(organic cation transport);GO:0019740(nitrogen utilization);GO:0072488(ammonium transmembrane transport)	NA
psu.G.00023374	psu.T.00023374.1	sp|Q7X9A0|RCA1_LARTR	Ribulose bisphosphate carboxylase/oxygenase activase 1, chloroplastic OS=Larrea tridentata GN=RCA1 PE=1 SV=1	XP_002270571.2	PREDICTED: ribulose bisphosphate carboxylase/oxygenase activase, chloroplastic [Vitis vinifera]	GSBRNA2T00086041001	ARF	GO:0005524(ATP binding);GO:0005618(cell wall);GO:0005634(nucleus);GO:0009409(response to cold);GO:0009416(response to light stimulus);GO:0009507(chloroplast);GO:0009535(chloroplast thylakoid membrane);GO:0009570(chloroplast stroma);GO:0009579(thylakoid);GO:0009753(response to jasmonic acid);GO:0009941(chloroplast envelope);GO:0010150(leaf senescence);GO:0010287(plastoglobule);GO:0010319(stromule)…	03010(Ribosome)
psu.G.00033110	psu.T.00033110.1	-	-	OVA20962.1	Protein of unknown function DUF1005 [Macleaya cordata]	Vradi11g00410.1	M-type_MADS	GO:0003674(molecular_function);GO:0005634(nucleus);GO:0008150(biological_process)	NA
psu.G.00001736	psu.T.00001736.1	sp|Q8W033|AL3I1_ARATH	Aldehyde dehydrogenase family 3 member I1, chloroplastic OS=Arabidopsis thaliana GN=ALDH3I1 PE=1 SV=2	RVX21478.1	Aldehyde dehydrogenase family 3 member I1, chloroplastic [Vitis vinifera]	MDP0000606021	bHLH	GO:0004028(3-chloroallyl aldehyde dehydrogenase activity);GO:0004029(aldehyde dehydrogenase (NAD) activity)	00010(Glycolysis / Gluconeogenesis);00053(Ascorbate and aldarate metabolism);00620(Pyruvate metabolism);00071(Fatty acid degradation);00561(Glycerolipid metabolism);00280(Valine, leucine and isoleucine degradation);00310(Lysine degradation);00330(Arginine and proline metabolism);00340(Histidine metabolism);00380(Tryptophan metabolism);00410(beta-Alanine metabolism);00903(Limonene and pinene degra…
psu.G.00001416	psu.T.00001416.1	sp|Q42580|PER21_ARATH	Peroxidase 21 OS=Arabidopsis thaliana GN=PER21 PE=1 SV=1	ACN97181.1	peroxidase [Populus trichocarpa]	EPS67213.1	NAC	GO:0004601(peroxidase activity);GO:0009505(plant-type cell wall);GO:0009664(plant-type cell wall organization)	00940(Phenylpropanoid biosynthesis)
psu.G.00010569	psu.T.00010569.1	-	-	-	-	-	-	NA	NA
psu.G.00014765	psu.T.00014765.1	sp|P48160|RL27A_DICDI	60S ribosomal protein L27a OS=Dictyostelium discoideum GN=rpl27a PE=3 SV=1	ABK93933.1	unknown [Populus trichocarpa]	PH01001113G0580	MIKC_MADS	GO:0003735(structural constituent of ribosome);GO:0005622(intracellular);GO:0005840(ribosome);GO:0006412(translation);GO:0015934(large ribosomal subunit);GO:0022625(cytosolic large ribosomal subunit)	03010(Ribosome)
psu.G.00021806	psu.T.00021806.1	sp|Q9FUT0|GSTU9_ARATH	Glutathione S-transferase U9 OS=Arabidopsis thaliana GN=GSTU9 PE=2 SV=1	RVW90492.1	Glutathione S-transferase U9 [Vitis vinifera]	-	-	GO:0004364(glutathione transferase activity);GO:0005737(cytoplasm);GO:0006749(glutathione metabolic process);GO:0009407(toxin catabolic process)	00480(Glutathione metabolism)
psu.G.00004389	psu.T.00004389.1	sp|Q9M9S4|Y1143_ARATH	Probable LRR receptor-like serine/threonine-protein kinase At1g14390 OS=Arabidopsis thaliana GN=At1g14390 PE=2 SV=1	GAY36589.1	hypothetical protein CUMW_023150 [Citrus unshiu]	GSMUA_Achr9P10530_001	LBD	GO:0004672(protein kinase activity);GO:0004674(protein serine/threonine kinase activity);GO:0005524(ATP binding);GO:0005886(plasma membrane);GO:0006468(protein phosphorylation);GO:0007169(transmembrane receptor protein tyrosine kinase signaling pathway);GO:0009506(plasmodesma);GO:0016021(integral component of membrane)	NA
psu.G.00020626	psu.T.00020626.1	sp|Q9SJA7|SOX_ARATH	Probable sarcosine oxidase OS=Arabidopsis thaliana GN=At2g24580 PE=2 SV=1	XP_021671610.1	probable sarcosine oxidase [Hevea brasiliensis]	Tp57577_TGAC_v2_mRNA12733	WRKY	GO:0005737(cytoplasm);GO:0008115(sarcosine oxidase activity);GO:0046653(tetrahydrofolate metabolic process);GO:0055114(oxidation-reduction process)	00260(Glycine, serine and threonine metabolism);00310(Lysine degradation);04146(Peroxisome)
psu.G.00018368	psu.T.00018368.1	sp|Q94KB9|MLO3_ARATH	MLO-like protein 3 OS=Arabidopsis thaliana GN=MLO3 PE=2 SV=1	XP_002282198.1	PREDICTED: MLO-like protein 3 [Vitis vinifera]	CCG006186.1	ARF	GO:0005886(plasma membrane);GO:0006952(defense response)	NA
psu.G.00034904	psu.T.00034904.1	sp|Q93Z37|BIG1E_ARATH	Protein BIG GRAIN 1-like E OS=Arabidopsis thaliana GN=At1g69160 PE=2 SV=1	XP_021642260.1	protein BIG GRAIN 1-like E [Hevea brasiliensis]	-	-	GO:0003674(molecular_function);GO:0005739(mitochondrion);GO:0009734(auxin-activated signaling pathway)	NA
psu.G.00008953	psu.T.00008953.1	sp|Q9ZW03|TRNH3_ARATH	Tropinone reductase homolog At2g29150 OS=Arabidopsis thaliana GN=At2g29150 PE=1 SV=1	XP_002535587.2	tropinone reductase homolog At2g29170 [Ricinus communis]	XP_010558920.1	C2H2	GO:0016491(oxidoreductase activity);GO:0055114(oxidation-reduction process)	00960(Tropane, piperidine and pyridine alkaloid biosynthesis)
psu.G.00024482	psu.T.00024482.1	sp|O22901|BH151_ARATH	Transcription factor UPBEAT1 OS=Arabidopsis thaliana GN=UPB1 PE=2 SV=1	AHY20045.1	basic helix-loop-helix protein [Populus simonii x Populus nigra]	DCAR_012331	bHLH	GO:0003677(DNA binding);GO:0003700(DNA binding transcription factor activity);GO:0005634(nucleus);GO:0006351(transcription, DNA-templated);GO:0006355(regulation of transcription, DNA-templated);GO:0030154(cell differentiation);GO:0046983(protein dimerization activity);GO:2000280(regulation of root development)	NA
psu.G.00010424	psu.T.00010424.1	sp|Q9LYZ2|FBL80_ARATH	Putative F-box/LRR-repeat protein At5g02930 OS=Arabidopsis thaliana GN=At5g02930 PE=3 SV=1	OMO61486.1	Zinc finger, CCCH-type [Corchorus capsularis]	Csa17g039240.1	B3	GO:0003674(molecular_function);GO:0005634(nucleus);GO:0008150(biological_process)	NA
psu.G.00009121	psu.T.00009121.1	sp|Q9SY75|PPR30_ARATH	Putative pentatricopeptide repeat-containing protein At1g10330 OS=Arabidopsis thaliana GN=PCMP-E71 PE=3 SV=1	XP_010657213.1	PREDICTED: putative pentatricopeptide repeat-containing protein At1g10330 [Vitis vinifera]	Zosma289g00280.1	Nin-like	GO:0003674(molecular_function);GO:0005739(mitochondrion);GO:0008150(biological_process)	NA
psu.G.00017309	psu.T.00017309.1	-	-	-	-	-	-	NA	NA
psu.G.00015262	psu.T.00015262.1	sp|Q96303|PHT14_ARATH	Inorganic phosphate transporter 1-4 OS=Arabidopsis thaliana GN=PHT1-4 PE=1 SV=1	XP_024161955.1	inorganic phosphate transporter 1-4 [Rosa chinensis]	Pavir.7NG095000.1.p	WRKY	GO:0005887(integral component of plasma membrane)	NA
psu.G.00016069	psu.T.00016069.1	sp|Q40677|ALFP_ORYSJ	Fructose-bisphosphate aldolase, chloroplastic OS=Oryza sativa subsp. japonica GN=ALDP PE=1 SV=2	XP_017214762.1	PREDICTED: fructose-bisphosphate aldolase 1, chloroplastic [Daucus carota subsp. sativus]	FANhyb_rscf00000068.1.g00012.1	FAR1	GO:0004332(fructose-bisphosphate aldolase activity);GO:0005737(cytoplasm)	00010(Glycolysis / Gluconeogenesis);00030(Pentose phosphate pathway);00051(Fructose and mannose metabolism);00710(Carbon fixation in photosynthetic organisms)
psu.G.00033645	psu.T.00033645.1	sp|H2DH18|C7A12_PANGI	Cytochrome P450 CYP736A12 OS=Panax ginseng PE=2 SV=1	PQQ11205.1	cytochrome P450 CYP736A12-like [Prunus yedoensis var. nudiflora]	OPUNC10G09700.4	E2F/DP	GO:0016020(membrane);GO:0016709(oxidoreductase activity, acting on paired donors, with incorporation or reduction of molecular oxygen, NAD(P)H as one donor, and incorporation of one atom of oxygen);GO:0044550(secondary metabolite biosynthetic process)	NA
psu.G.00026146	psu.T.00026146.1	sp|Q9SCZ4|FERON_ARATH	Receptor-like protein kinase FERONIA OS=Arabidopsis thaliana GN=FER PE=1 SV=1	OWM84718.1	hypothetical protein CDL15_Pgr027505 [Punica granatum]	Vang07g02170.1	bHLH	GO:0004672(protein kinase activity);GO:0004674(protein serine/threonine kinase activity);GO:0005515(protein binding);GO:0005524(ATP binding);GO:0005576(extracellular region);GO:0005886(plasma membrane);GO:0007338(single fertilization);GO:0009506(plasmodesma);GO:0009723(response to ethylene);GO:0009738(abscisic acid-activated signaling pathway);GO:0009741(response to brassinosteroid);GO:0009742(br…	NA
psu.G.00033007	psu.T.00033007.1	sp|Q03666|GSTX4_TOBAC	Probable glutathione S-transferase OS=Nicotiana tabacum PE=2 SV=1	RVW58253.1	putative glutathione S-transferase parC [Vitis vinifera]	-	-	GO:0004364(glutathione transferase activity);GO:0005737(cytoplasm);GO:0006749(glutathione metabolic process);GO:0009407(toxin catabolic process)	00480(Glutathione metabolism)
psu.G.00021140	psu.T.00021140.1	sp|Q9SHE8|PSAF_ARATH	Photosystem I reaction center subunit III, chloroplastic OS=Arabidopsis thaliana GN=PSAF PE=1 SV=1	XP_021598139.1	photosystem I reaction center subunit III, chloroplastic [Manihot esculenta]	-	-	GO:0003674(molecular_function);GO:0009507(chloroplast);GO:0009534(chloroplast thylakoid);GO:0009535(chloroplast thylakoid membrane);GO:0009538(photosystem I reaction center);GO:0009579(thylakoid);GO:0009941(chloroplast envelope);GO:0010287(plastoglobule);GO:0015979(photosynthesis);GO:0016020(membrane);GO:0016021(integral component of membrane)	00195(Photosynthesis)
psu.G.00003620	psu.T.00003620.1	-	-	-	-	-	-	NA	NA
psu.G.00016327	psu.T.00016327.1	sp|Q9SF15|PUB24_ARATH	E3 ubiquitin-protein ligase PUB24 OS=Arabidopsis thaliana GN=PUB24 PE=1 SV=1	ANF04566.1	putative U-box protein 24 [Vitis pseudoreticulata]	-	-	GO:0002679(respiratory burst involved in defense response);GO:0004842(ubiquitin-protein transferase activity);GO:0005737(cytoplasm);GO:0005829(cytosol);GO:0006952(defense response);GO:0009414(response to water deprivation);GO:0010200(response to chitin);GO:0016567(protein ubiquitination);GO:0051865(protein autoubiquitination)	NA
psu.G.00003137	psu.T.00003137.1	sp|Q05047|C72A1_CATRO	Secologanin synthase OS=Catharanthus roseus GN=CYP72A1 PE=2 SV=1	PSS19329.1	Cytochrome P450 CYP72A219 like [Actinidia chinensis var. chinensis]	Bradi2g44117.9.p	bHLH	GO:0004497(monooxygenase activity)	00905(Brassinosteroid biosynthesis)
psu.G.00002538	psu.T.00002538.1	sp|Q9C519|WRKY6_ARATH	WRKY transcription factor 6 OS=Arabidopsis thaliana GN=WRKY6 PE=1 SV=1	XP_027184369.1	probable WRKY transcription factor 31 [Coffea eugenioides]	XP_015885330.1	WRKY	GO:0003700(DNA binding transcription factor activity);GO:0005515(protein binding);GO:0005634(nucleus);GO:0006351(transcription, DNA-templated);GO:0006355(regulation of transcription, DNA-templated);GO:0009873(ethylene-activated signaling pathway);GO:0010200(response to chitin);GO:0016036(cellular response to phosphate starvation);GO:0043565(sequence-specific DNA binding);GO:0044212(transcription …	04016(MAPK signaling pathway - plant);04626(Plant-pathogen interaction)
psu.G.00014249	psu.T.00014249.1	-	-	-	-	-	-	NA	NA
psu.G.00016935	psu.T.00016935.1	sp|Q9SJ02|STEP2_ARATH	Stress enhanced protein 2, chloroplastic OS=Arabidopsis thaliana GN=SEP2 PE=2 SV=1	XP_018850128.1	PREDICTED: stress enhanced protein 2, chloroplastic [Juglans regia]	-	-	GO:0009507(chloroplast);GO:0009523(photosystem II);GO:0009535(chloroplast thylakoid membrane);GO:0009611(response to wounding);GO:0009765(photosynthesis, light harvesting);GO:0016021(integral component of membrane);GO:0016168(chlorophyll binding);GO:0071486(cellular response to high light intensity);GO:0071492(cellular response to UV-A)	NA
psu.G.00029156	psu.T.00029156.1	-	-	-	-	-	-	NA	NA
psu.G.00015744	psu.T.00015744.1	-	-	XP_018845102.1	PREDICTED: uncharacterized protein LOC109009171 [Juglans regia]	-	-	GO:0003674(molecular_function);GO:0005886(plasma membrane);GO:0008150(biological_process);GO:0016021(integral component of membrane)	NA
psu.G.00006207	psu.T.00006207.1	-	-	XP_002509936.1	uncharacterized protein LOC8287747 [Ricinus communis]	-	-	GO:0003674(molecular_function);GO:0005634(nucleus);GO:0008150(biological_process)	NA
psu.G.00027382	psu.T.00027382.1	sp|P0CV94|NES1_FRAAN	(3S,6E)-nerolidol synthase 1 OS=Fragaria ananassa PE=1 SV=1	AIO10968.1	TPS05 [Liquidambar formosana]	MDP0000245233	bHLH	GO:0000287(magnesium ion binding);GO:0008152(metabolic process);GO:0009507(chloroplast);GO:0010333(terpene synthase activity);GO:0016114(terpenoid biosynthetic process);GO:0034007(S-linalool synthase activity);GO:0043693(monoterpene biosynthetic process)	00909(Sesquiterpenoid and triterpenoid biosynthesis)
psu.G.00021149	psu.T.00021149.1	sp|Q9LZ98|AB20I_ARATH	ABC transporter I family member 20 OS=Arabidopsis thaliana GN=ABCI20 PE=2 SV=1	XP_022767550.1	ABC transporter I family member 20 [Durio zibethinus]	-	-	GO:0005215(transporter activity);GO:0005524(ATP binding);GO:0005737(cytoplasm);GO:0005829(cytosol);GO:0005886(plasma membrane);GO:0010114(response to red light);GO:0010218(response to far red light);GO:0016021(integral component of membrane);GO:0016887(ATPase activity);GO:0071329(cellular response to sucrose stimulus)	03018(RNA degradation)
psu.G.00026840	psu.T.00026840.1	sp|Q9FDW1|MYB44_ARATH	Transcription factor MYB44 OS=Arabidopsis thaliana GN=MYB44 PE=2 SV=1	RVX23236.1	Transcription factor MYB44 [Vitis vinifera]	NNU_024187-RA	MYB	GO:0000981(RNA polymerase II transcription factor activity, sequence-specific DNA binding);GO:0001135(transcription factor activity, RNA polymerase II transcription factor recruiting);GO:0003677(DNA binding);GO:0003700(DNA binding transcription factor activity);GO:0005515(protein binding);GO:0005634(nucleus);GO:0006351(transcription, DNA-templated);GO:0006355(regulation of transcription, DNA-temp…	NA
psu.G.00025196	psu.T.00025196.1	sp|Q9FYG4|GLOX1_ARATH	Aldehyde oxidase GLOX1 OS=Arabidopsis thaliana GN=GLOX1 PE=2 SV=1	RVW96246.1	Aldehyde oxidase GLOX1 [Vitis vinifera]	-	-	GO:0003674(molecular_function);GO:0005576(extracellular region);GO:0008150(biological_process)	NA
psu.G.00027955	psu.T.00027955.1	-	-	RVW89029.1	hypothetical protein CK203_029398 [Vitis vinifera]	-	-	NA	NA
psu.G.00008373	psu.T.00008373.1	sp|Q8H1E4|RAP24_ARATH	Ethylene-responsive transcription factor RAP2-4 OS=Arabidopsis thaliana GN=RAP2-4 PE=1 SV=1	XP_002285802.1	PREDICTED: ethylene-responsive transcription factor RAP2-4 [Vitis vinifera]	augustus_masked-scaffold03392-abinit-gene-0.2-mRNA-1	ERF	GO:0003677(DNA binding);GO:0003700(DNA binding transcription factor activity);GO:0005515(protein binding);GO:0005634(nucleus);GO:0006351(transcription, DNA-templated);GO:0006355(regulation of transcription, DNA-templated);GO:0006970(response to osmotic stress);GO:0009409(response to cold);GO:0009414(response to water deprivation);GO:0009416(response to light stimulus);GO:0009611(response to wound…	NA
psu.G.00034420	psu.T.00034420.1	sp|P17541|CHIA_CUCSA	Acidic endochitinase OS=Cucumis sativus PE=1 SV=1	XP_011001947.1	PREDICTED: acidic endochitinase-like [Populus euphratica]	Zjn_sc00096.1.g00310.1.sm.mk	C2H2	GO:0004568(chitinase activity);GO:0005576(extracellular region);GO:0006032(chitin catabolic process);GO:0008061(chitin binding)	00520(Amino sugar and nucleotide sugar metabolism)
psu.G.00032483	psu.T.00032483.1	sp|Q9UQ35|SRRM2_HUMAN	Serine/arginine repetitive matrix protein 2 OS=Homo sapiens GN=SRRM2 PE=1 SV=2	-	-	Niben101Scf02816g03001.1	GeBP	GO:0000398(mRNA splicing, via spliceosome);GO:0005654(nucleoplasm);GO:0015030(Cajal body);GO:0016607(nuclear speck);GO:0047485(protein N-terminus binding);GO:0070742(C2H2 zinc finger domain binding);GO:0071013(catalytic step 2 spliceosome)	NA
psu.G.00021020	psu.T.00021020.1	sp|P14618|KPYM_HUMAN	Pyruvate kinase PKM OS=Homo sapiens GN=PKM PE=1 SV=4	KDD76665.1	pyruvate kinase [Helicosporidium sp. ATCC 50920]	-	-	GO:0000287(magnesium ion binding);GO:0001666(response to hypoxia);GO:0001889(liver development);GO:0004743(pyruvate kinase activity);GO:0005515(protein binding);GO:0005524(ATP binding);GO:0005576(extracellular region);GO:0005634(nucleus);GO:0005737(cytoplasm);GO:0005739(mitochondrion);GO:0005829(cytosol);GO:0005886(plasma membrane);GO:0005929(cilium);GO:0006754(ATP biosynthetic process);GO:000758…	00010(Glycolysis / Gluconeogenesis);00620(Pyruvate metabolism);00230(Purine metabolism)
psu.G.00019209	psu.T.00019209.1	-	-	-	-	-	-	NA	NA
psu.G.00011127	psu.T.00011127.1	sp|Q9GKX8|HS90B_HORSE	Heat shock protein HSP 90-beta OS=Equus caballus GN=HSP90AB1 PE=2 SV=3	CBI22652.3	unnamed protein product, partial [Vitis vinifera]	Do001279.1	bZIP	GO:0001890(placenta development);GO:0003725(double-stranded RNA binding);GO:0005524(ATP binding);GO:0005739(mitochondrion);GO:0006457(protein folding);GO:0006950(response to stress);GO:0008180(COP9 signalosome);GO:0016020(membrane);GO:0019062(virion attachment to host cell);GO:0019887(protein kinase regulator activity);GO:0019900(kinase binding);GO:0023026(MHC class II protein complex binding);GO…	04141(Protein processing in endoplasmic reticulum);04626(Plant-pathogen interaction)
psu.G.00031674	psu.T.00031674.1	sp|Q84P24|4CLL6_ARATH	4-coumarate--CoA ligase-like 6 OS=Arabidopsis thaliana GN=4CLL6 PE=2 SV=2	PSR91699.1	4-coumarate--CoA ligase-like [Actinidia chinensis var. chinensis]	Spipo12G0053800	C2H2	GO:0005524(ATP binding);GO:0005777(peroxisome);GO:0006744(ubiquinone biosynthetic process);GO:0009507(chloroplast);GO:0016207(4-coumarate-CoA ligase activity);GO:0016405(CoA-ligase activity)	00360(Phenylalanine metabolism);00130(Ubiquinone and other terpenoid-quinone biosynthesis);00940(Phenylpropanoid biosynthesis)
psu.G.00033118	psu.T.00033118.1	sp|Q9FYE1|MCA9_ARATH	Metacaspase-9 OS=Arabidopsis thaliana GN=AMC9 PE=1 SV=1	ONI01106.1	hypothetical protein PRUPE_6G122000 [Prunus persica]	MDP0000674040	Trihelix	GO:0005634(nucleus);GO:0006508(proteolysis);GO:0008234(cysteine-type peptidase activity);GO:0048046(apoplast)	NA
psu.G.00023484	psu.T.00023484.1	sp|Q29Q81|SMR6_ARATH	Cyclin-dependent protein kinase inhibitor SMR6 OS=Arabidopsis thaliana GN=SMR6 PE=1 SV=1	XP_022735266.1	cyclin-dependent protein kinase inhibitor SMR6-like [Durio zibethinus]	Zosma2g01900.1	MYB	GO:0004860(protein kinase inhibitor activity);GO:0005515(protein binding);GO:0005575(cellular_component);GO:0007049(cell cycle)	NA
psu.G.00011137	psu.T.00011137.1	sp|Q9SYF0|GLIP2_ARATH	GDSL esterase/lipase 2 OS=Arabidopsis thaliana GN=GLIP2 PE=2 SV=1	XP_022744231.1	GDSL esterase/lipase 5-like [Durio zibethinus]	-	-	GO:0016412(serine O-acyltransferase activity)	00901(Indole alkaloid biosynthesis)
psu.G.00013894	psu.T.00013894.1	sp|O04086|Y1105_ARATH	Probable receptor-like protein kinase At1g11050 OS=Arabidopsis thaliana GN=At1g11050 PE=2 SV=1	XP_018856775.1	PREDICTED: probable receptor-like protein kinase At1g11050 [Juglans regia]	XP_016443488.1	bHLH	GO:0004674(protein serine/threonine kinase activity);GO:0005886(plasma membrane)	NA
psu.G.00032653	psu.T.00032653.1	sp|P68103|EF1A1_BOVIN	Elongation factor 1-alpha 1 OS=Bos taurus GN=EEF1A1 PE=1 SV=1	ASZ85176.1	elongation factor 1-alpha [Hylocereus polyrhizus]	-	-	GO:0000049(tRNA binding);GO:0003746(translation elongation factor activity);GO:0003924(GTPase activity);GO:0005515(protein binding);GO:0005525(GTP binding);GO:0005615(extracellular space);GO:0005622(intracellular);GO:0005634(nucleus);GO:0005730(nucleolus);GO:0005737(cytoplasm);GO:0005829(cytosol);GO:0006414(translational elongation);GO:0019901(protein kinase binding);GO:0030864(cortical actin cyt…	03013(RNA transport)
psu.G.00008790	psu.T.00008790.1	sp|A2XRZ0|AKR2_ORYSI	Probable aldo-keto reductase 2 OS=Oryza sativa subsp. indica GN=OsI_15387 PE=3 SV=1	XP_020245567.1	probable aldo-keto reductase 2 isoform X1 [Asparagus officinalis]	-	-	GO:0004033(aldo-keto reductase (NADP) activity);GO:0005737(cytoplasm);GO:0005886(plasma membrane);GO:0009941(chloroplast envelope);GO:0016491(oxidoreductase activity);GO:0055114(oxidation-reduction process)	NA
psu.G.00011180	psu.T.00011180.1	sp|P40429|RL13A_HUMAN	60S ribosomal protein L13a OS=Homo sapiens GN=RPL13A PE=1 SV=2	XP_015646824.1	60S ribosomal protein L13a-2 [Oryza sativa Japonica Group]	Achn253811	bHLH	GO:0000184(nuclear-transcribed mRNA catabolic process, nonsense-mediated decay);GO:0003729(mRNA binding);GO:0003735(structural constituent of ribosome);GO:0005634(nucleus);GO:0005730(nucleolus);GO:0005737(cytoplasm);GO:0005829(cytosol);GO:0005925(focal adhesion);GO:0006364(rRNA processing);GO:0006412(translation);GO:0006413(translational initiation);GO:0006614(SRP-dependent cotranslational protei…	03010(Ribosome)
psu.G.00020909	psu.T.00020909.1	sp|F6H7K5|THI42_VITVI	Thiamine thiazole synthase 2, chloroplastic OS=Vitis vinifera GN=THI1-2 PE=3 SV=1	XP_018860326.1	PREDICTED: thiamine thiazole synthase 2, chloroplastic-like [Juglans regia]	-	-	GO:0005506(iron ion binding);GO:0005739(mitochondrion);GO:0005829(cytosol);GO:0005886(plasma membrane);GO:0006974(cellular response to DNA damage stimulus);GO:0008270(zinc ion binding);GO:0009228(thiamine biosynthetic process);GO:0009409(response to cold);GO:0009507(chloroplast);GO:0009570(chloroplast stroma);GO:0009579(thylakoid);GO:0009941(chloroplast envelope);GO:0010319(stromule);GO:0018131(o…	00730(Thiamine metabolism)
psu.G.00015868	psu.T.00015868.1	sp|P79244|RL37_BOVIN	60S ribosomal protein L37 OS=Bos taurus GN=RPL37 PE=3 SV=4	XP_021275539.1	60S ribosomal protein L37-1-like [Herrania umbratica]	Gh_D02G0276	GRAS	GO:0003723(RNA binding);GO:0003735(structural constituent of ribosome);GO:0006412(translation);GO:0019843(rRNA binding);GO:0022625(cytosolic large ribosomal subunit);GO:0046872(metal ion binding)	03010(Ribosome)
psu.G.00029459	psu.T.00029459.1	sp|P29060|CHIA_TOBAC	Acidic endochitinase OS=Nicotiana tabacum PE=1 SV=1	XP_006374316.2	acidic endochitinase [Populus trichocarpa]	Zjn_sc00096.1.g00310.1.sm.mk	C2H2	GO:0004568(chitinase activity);GO:0005576(extracellular region);GO:0006032(chitin catabolic process);GO:0008061(chitin binding)	00520(Amino sugar and nucleotide sugar metabolism)
psu.G.00027862	psu.T.00027862.1	sp|O82013|HSP21_SOLPE	17.3 kDa class II heat shock protein OS=Solanum peruvianum PE=2 SV=1	XP_018812332.1	PREDICTED: 17.1 kDa class II heat shock protein-like [Juglans regia]	WALNUT_00030998-RA	NF-YB	GO:0005737(cytoplasm);GO:0009408(response to heat)	04141(Protein processing in endoplasmic reticulum)
psu.G.00014015	psu.T.00014015.1	-	-	RVW16479.1	hypothetical protein CK203_069413 [Vitis vinifera]	-	-	GO:0005576(extracellular region);GO:0016021(integral component of membrane);GO:0016757(transferase activity, transferring glycosyl groups)	00514(Other types of O-glycan biosynthesis)
psu.G.00030027	psu.T.00030027.1	sp|Q9SF32|IQD1_ARATH	Protein IQ-DOMAIN 1 OS=Arabidopsis thaliana GN=IQD1 PE=1 SV=1	XP_008233057.1	PREDICTED: protein IQ-DOMAIN 1 isoform X2 [Prunus mume]	mrna13309.1-v1.0-hybrid	FAR1	GO:0005516(calmodulin binding);GO:0005634(nucleus);GO:0008150(biological_process)	NA
psu.G.00029508	psu.T.00029508.1	-	-	XP_020220818.1	uncharacterized protein LOC109803591 [Cajanus cajan]	Zpz_sc04990.1.g00010.1.am.mk	ERF	GO:0003674(molecular_function);GO:0005634(nucleus);GO:0008150(biological_process);GO:0016021(integral component of membrane)	NA
psu.G.00021947	psu.T.00021947.1	sp|Q9C6W5|AB14G_ARATH	ABC transporter G family member 14 OS=Arabidopsis thaliana GN=ABCG14 PE=2 SV=1	XP_002270533.2	PREDICTED: ABC transporter G family member 14 [Vitis vinifera]	MDP0000265619	Nin-like	GO:0005886(plasma membrane);GO:0016021(integral component of membrane);GO:0042626(ATPase activity, coupled to transmembrane movement of substances)	02010(ABC transporters)
psu.G.00007786	psu.T.00007786.1	sp|Q67YC0|PPSP1_ARATH	Inorganic pyrophosphatase 1 OS=Arabidopsis thaliana GN=PS2 PE=1 SV=1	ESR39729.1	hypothetical protein CICLE_v10026096mg [Citrus clementina]	mrna02674.1-v1.0-hybrid	TALE	GO:0016791(phosphatase activity)	00750(Vitamin B6 metabolism)
psu.G.00034595	psu.T.00034595.1	sp|P04406|G3P_HUMAN	Glyceraldehyde-3-phosphate dehydrogenase OS=Homo sapiens GN=GAPDH PE=1 SV=3	CAA06030.1	glyeraldehyde-3-phosphate dehydrogenase, partial [Marsilea quadrifolia]	MDP0000275412	Trihelix	GO:0005737(cytoplasm);GO:0005886(plasma membrane);GO:0016620(oxidoreductase activity, acting on the aldehyde or oxo group of donors, NAD or NADP as acceptor);GO:0031965(nuclear membrane);GO:0043231(intracellular membrane-bounded organelle);GO:0055114(oxidation-reduction process)	00010(Glycolysis / Gluconeogenesis);00710(Carbon fixation in photosynthetic organisms)
psu.G.00007030	psu.T.00007030.1	sp|Q9FKB6|Y5880_ARATH	BTB/POZ domain-containing protein At5g48800 OS=Arabidopsis thaliana GN=At5g48800 PE=2 SV=1	XP_010109730.1	BTB/POZ domain-containing protein At5g48800 [Morus notabilis]	BGIOSGA035841-PA	MYB_related	GO:0005886(plasma membrane);GO:0009416(response to light stimulus);GO:0016567(protein ubiquitination)	NA
psu.G.00007133	psu.T.00007133.1	sp|Q9FLD5|ASD_ARATH	AAA-ATPase ASD, mitochondrial OS=Arabidopsis thaliana GN=AATP1 PE=1 SV=1	GAV87213.1	AAA domain-containing protein/AAA_assoc domain-containing protein [Cephalotus follicularis]	Zmw_sc02343.1.g00060.1	NAC	GO:0005524(ATP binding);GO:0005739(mitochondrion);GO:0005783(endoplasmic reticulum);GO:0005886(plasma membrane);GO:0009409(response to cold);GO:0009414(response to water deprivation);GO:0009651(response to salt stress);GO:0009737(response to abscisic acid);GO:0010154(fruit development);GO:0010431(seed maturation);GO:0016021(integral component of membrane);GO:0016887(ATPase activity);GO:0031966(mi…	NA
psu.G.00033265	psu.T.00033265.1	-	-	PON55580.1	Coatomer beta subunit [Parasponia andersonii]	-	-	GO:0009507(chloroplast);GO:0010150(leaf senescence);GO:0010228(vegetative to reproductive phase transition of meristem);GO:0034599(cellular response to oxidative stress);GO:0072593(reactive oxygen species metabolic process)	NA
psu.G.00029635	psu.T.00029635.1	sp|Q9QUR6|PPCE_MOUSE	Prolyl endopeptidase OS=Mus musculus GN=Prep PE=1 SV=1	XP_021641350.1	prolyl endopeptidase-like [Hevea brasiliensis]	-	-	GO:0004252(serine-type endopeptidase activity);GO:0005737(cytoplasm);GO:0006508(proteolysis)	NA
psu.G.00011364	psu.T.00011364.1	sp|O81832|Y4729_ARATH	G-type lectin S-receptor-like serine/threonine-protein kinase At4g27290 OS=Arabidopsis thaliana GN=At4g27290 PE=3 SV=4	RVW12944.1	G-type lectin S-receptor-like serine/threonine-protein kinase [Vitis vinifera]	FANhyb_rscf00000373.1.g00002.1	C3H	GO:0004674(protein serine/threonine kinase activity);GO:0005886(plasma membrane);GO:0006468(protein phosphorylation);GO:0006952(defense response);GO:0009506(plasmodesma)	NA
psu.G.00005790	psu.T.00005790.1	sp|Q9LTV6|DECR2_ARATH	Peroxisomal 2,4-dienoyl-CoA reductase OS=Arabidopsis thaliana GN=At3g12800 PE=2 SV=1	XP_018847917.1	PREDICTED: peroxisomal 2,4-dienoyl-CoA reductase [Juglans regia]	Zmw_sc04059.1.g00070.1	MIKC_MADS	GO:0005774(vacuolar membrane);GO:0005777(peroxisome);GO:0005829(cytosol);GO:0006631(fatty acid metabolic process);GO:0008670(2,4-dienoyl-CoA reductase (NADPH) activity);GO:0055114(oxidation-reduction process)	04146(Peroxisome)
psu.G.00008499	psu.T.00008499.1	sp|Q9SSM2|MDLL_ARATH	(R)-mandelonitrile lyase-like OS=Arabidopsis thaliana GN=At1g73050 PE=2 SV=1	XP_006494824.1	(R)-mandelonitrile lyase-like isoform X1 [Citrus sinensis]	-	-	GO:0006952(defense response);GO:0016614(oxidoreductase activity, acting on CH-OH group of donors);GO:0046202(cyanide biosynthetic process);GO:0046593(mandelonitrile lyase activity);GO:0050660(flavin adenine dinucleotide binding);GO:0055114(oxidation-reduction process)	00460(Cyanoamino acid metabolism)
psu.G.00014363	psu.T.00014363.1	sp|P05783|K1C18_HUMAN	Keratin, type I cytoskeletal 18 OS=Homo sapiens GN=KRT18 PE=1 SV=2	-	-	-	-	GO:0005198(structural molecule activity);GO:0005515(protein binding);GO:0005730(nucleolus);GO:0005737(cytoplasm);GO:0005815(microtubule organizing center);GO:0005829(cytosol);GO:0005882(intermediate filament);GO:0007049(cell cycle);GO:0009653(anatomical structure morphogenesis);GO:0016032(viral process);GO:0031424(keratinization);GO:0033209(tumor necrosis factor-mediated signaling pathway);GO:003…	NA
psu.G.00014711	psu.T.00014711.1	sp|P15102|GLNA4_PHAVU	Glutamine synthetase leaf isozyme, chloroplastic OS=Phaseolus vulgaris PE=2 SV=1	BAL45315.1	glutamine synthetase, partial [Boykinia occidentalis]	-	-	GO:0004356(glutamate-ammonia ligase activity)	00630(Glyoxylate and dicarboxylate metabolism);00910(Nitrogen metabolism);00250(Alanine, aspartate and glutamate metabolism);00220(Arginine biosynthesis)
psu.G.00022528	psu.T.00022528.1	sp|C0HJG8|BSP_BOSSE	Basic secretory protease (Fragments) OS=Boswellia serrata PE=1 SV=1	XP_006486988.1	uncharacterized protein LOC102627881 [Citrus sinensis]	GSMUA_Achr10P15240_001	Nin-like	GO:0005576(extracellular region);GO:0006952(defense response)	NA
psu.G.00017787	psu.T.00017787.1	sp|Q1PE04|FBL25_ARATH	F-box/LRR-repeat protein 25 OS=Arabidopsis thaliana GN=FBL25 PE=2 SV=1	XP_010268834.1	PREDICTED: putative F-box protein At1g49610 [Nelumbo nucifera]	Csa17g039240.1	B3	GO:0004842(ubiquitin-protein transferase activity);GO:0005634(nucleus);GO:0006511(ubiquitin-dependent protein catabolic process)	NA
psu.G.00010645	psu.T.00010645.1	sp|Q08298|RD22_ARATH	BURP domain protein RD22 OS=Arabidopsis thaliana GN=RD22 PE=2 SV=1	RVW17353.1	BURP domain protein RD22 [Vitis vinifera]	-	-	GO:0005576(extracellular region);GO:0005768(endosome);GO:0005794(Golgi apparatus);GO:0005802(trans-Golgi network);GO:0006950(response to stress);GO:0009269(response to desiccation);GO:0009651(response to salt stress);GO:0009737(response to abscisic acid);GO:0045735(nutrient reservoir activity)	04144(Endocytosis)
psu.G.00020525	psu.T.00020525.1	sp|O04133|SRC2_SOYBN	Protein SRC2 OS=Glycine max GN=SRC2 PE=2 SV=1	XP_021621399.1	protein SRC2 [Manihot esculenta]	-	-	GO:0000326(protein storage vacuole);GO:0005515(protein binding);GO:0005783(endoplasmic reticulum);GO:0005789(endoplasmic reticulum membrane);GO:0005886(plasma membrane);GO:0006623(protein targeting to vacuole);GO:0016021(integral component of membrane);GO:0032586(protein storage vacuole membrane)	00230(Purine metabolism);00240(Pyrimidine metabolism);03020(RNA polymerase)
psu.G.00022626	psu.T.00022626.1	sp|O81833|SD11_ARATH	G-type lectin S-receptor-like serine/threonine-protein kinase SD1-1 OS=Arabidopsis thaliana GN=SD11 PE=1 SV=1	XP_006370399.2	G-type lectin S-receptor-like serine/threonine-protein kinase At4g27290 isoform X2 [Populus trichocarpa]	SMil_00011498-RA_Salv	bHLH	GO:0004674(protein serine/threonine kinase activity);GO:0005886(plasma membrane);GO:0006468(protein phosphorylation);GO:0006952(defense response);GO:0009506(plasmodesma)	NA
psu.G.00031895	psu.T.00031895.1	sp|Q5JK32|HAK5_ORYSJ	Potassium transporter 5 OS=Oryza sativa subsp. japonica GN=HAK5 PE=2 SV=2	OAY49551.1	hypothetical protein MANES_05G065200 [Manihot esculenta]	CCG011654.1	C3H	GO:0015079(potassium ion transmembrane transporter activity);GO:0016020(membrane)	NA
psu.G.00013629	psu.T.00013629.1	-	-	XP_023523079.1	protein MAINTENANCE OF PSII UNDER HIGH LIGHT 1 [Cucurbita pepo subsp. pepo]	-	-	NA	NA
psu.G.00012820	psu.T.00012820.1	-	-	XP_022144570.1	cactin [Momordica charantia]	-	-	NA	NA
psu.G.00010592	psu.T.00010592.1	sp|Q9FLV9|SLAH3_ARATH	S-type anion channel SLAH3 OS=Arabidopsis thaliana GN=SLAH3 PE=1 SV=1	XP_010662647.1	PREDICTED: S-type anion channel SLAH2 isoform X5 [Vitis vinifera]	KN542606.1_FGP001	GRF	GO:0005215(transporter activity);GO:0005515(protein binding);GO:0005886(plasma membrane);GO:0006821(chloride transport);GO:0006873(cellular ion homeostasis);GO:0008308(voltage-gated anion channel activity);GO:0009414(response to water deprivation);GO:0009651(response to salt stress);GO:0016021(integral component of membrane)	NA
psu.G.00030136	psu.T.00030136.1	sp|Q50EK1|C16B1_PICSI	Cytochrome P450 716B1 OS=Picea sitchensis GN=CYP716B1 PE=2 SV=1	XP_021815643.1	cytochrome P450 716B1-like [Prunus avium]	Zpz_sc03671.1.g00030.1.am.mk	NAC	GO:0004497(monooxygenase activity);GO:0007275(multicellular organism development);GO:0010268(brassinosteroid homeostasis);GO:0016125(sterol metabolic process);GO:0016132(brassinosteroid biosynthetic process)	NA
psu.G.00016376	psu.T.00016376.1	sp|Q9M0X5|CRK25_ARATH	Cysteine-rich receptor-like protein kinase 25 OS=Arabidopsis thaliana GN=CRK25 PE=3 SV=1	XP_024156921.1	cysteine-rich receptor-like protein kinase 10 [Rosa chinensis]	Kaladp0839s0004.1.p	ERF	GO:0004674(protein serine/threonine kinase activity);GO:0005886(plasma membrane);GO:0006468(protein phosphorylation);GO:0006952(defense response);GO:0009506(plasmodesma)	NA
psu.G.00002213	psu.T.00002213.1	sp|Q3T0R1|RS18_BOVIN	40S ribosomal protein S18 OS=Bos taurus GN=RPS18 PE=2 SV=3	BAJ85454.1	predicted protein [Hordeum vulgare subsp. vulgare]	Achn386081	Dof	GO:0003735(structural constituent of ribosome);GO:0005634(nucleus);GO:0005829(cytosol);GO:0005925(focal adhesion);GO:0006412(translation);GO:0015935(small ribosomal subunit);GO:0016020(membrane);GO:0019843(rRNA binding);GO:0022627(cytosolic small ribosomal subunit);GO:0042254(ribosome biogenesis);GO:0070062(extracellular exosome)	03010(Ribosome)
psu.G.00018962	psu.T.00018962.1	sp|P17541|CHIA_CUCSA	Acidic endochitinase OS=Cucumis sativus PE=1 SV=1	XP_011001947.1	PREDICTED: acidic endochitinase-like [Populus euphratica]	Zjn_sc00096.1.g00310.1.sm.mk	C2H2	GO:0004568(chitinase activity);GO:0005576(extracellular region);GO:0006032(chitin catabolic process);GO:0008061(chitin binding)	00520(Amino sugar and nucleotide sugar metabolism)
psu.G.00032041	psu.T.00032041.1	sp|F4JSE7|EDR2_ARATH	Protein ENHANCED DISEASE RESISTANCE 2 OS=Arabidopsis thaliana GN=EDR2 PE=2 SV=1	XP_010651179.1	PREDICTED: protein ENHANCED DISEASE RESISTANCE 2-like isoform X1 [Vitis vinifera]	GSBRNA2T00031982001	DBB	GO:0005634(nucleus);GO:0005886(plasma membrane);GO:0007165(signal transduction);GO:0035091(phosphatidylinositol binding)	NA
psu.G.00012620	psu.T.00012620.1	sp|Q924D0|RT4I1_MOUSE	Reticulon-4-interacting protein 1, mitochondrial OS=Mus musculus GN=Rtn4ip1 PE=1 SV=2	XP_012074198.1	reticulon-4-interacting protein 1, mitochondrial [Jatropha curcas]	Ote100259360061	HB-other	GO:0005739(mitochondrion);GO:0008270(zinc ion binding);GO:0055114(oxidation-reduction process)	NA
psu.G.00025267	psu.T.00025267.1	sp|Q9M040|PDC4_ARATH	Pyruvate decarboxylase 4 OS=Arabidopsis thaliana GN=PDC4 PE=2 SV=1	KVI03330.1	Thiamine pyrophosphate enzyme, C-terminal TPP-binding [Cynara cardunculus var. scolymus]	439190	bHLH	GO:0000287(magnesium ion binding);GO:0004737(pyruvate decarboxylase activity);GO:0005575(cellular_component);GO:0016831(carboxy-lyase activity);GO:0030976(thiamine pyrophosphate binding)	00010(Glycolysis / Gluconeogenesis)
psu.G.00021957	psu.T.00021957.1	sp|Q5MAU8|PPA27_ARATH	Probable inactive purple acid phosphatase 27 OS=Arabidopsis thaliana GN=PAP27 PE=2 SV=1	XP_021977308.1	probable inactive purple acid phosphatase 27 [Helianthus annuus]	DCAR_003235	GRAS	GO:0003993(acid phosphatase activity);GO:0004722(protein serine/threonine phosphatase activity);GO:0005576(extracellular region);GO:0016311(dephosphorylation);GO:0046872(metal ion binding)	NA
psu.G.00026511	psu.T.00026511.1	sp|Q3EDL4|Y1154_ARATH	Probable serine/threonine-protein kinase At1g01540 OS=Arabidopsis thaliana GN=At1g01540 PE=1 SV=2	XP_011008528.1	PREDICTED: probable serine/threonine-protein kinase At1g01540 isoform X3 [Populus euphratica]	XP_016443488.1	bHLH	GO:0004674(protein serine/threonine kinase activity);GO:0005524(ATP binding);GO:0005886(plasma membrane);GO:0007623(circadian rhythm);GO:0016021(integral component of membrane);GO:0016301(kinase activity);GO:0046777(protein autophosphorylation)	NA
psu.G.00029022	psu.T.00029022.1	sp|Q7XB10|4OMT2_PAPSO	3'-hydroxy-N-methyl-(S)-coclaurine 4'-O-methyltransferase 2 OS=Papaver somniferum GN=4'OMT2 PE=1 SV=1	AWH62809.1	O-methyltransferase [Camptotheca acuminata]	-	-	GO:0005829(cytosol);GO:0008171(O-methyltransferase activity);GO:0008757(S-adenosylmethionine-dependent methyltransferase activity);GO:0019438(aromatic compound biosynthetic process)	00945(Stilbenoid, diarylheptanoid and gingerol biosynthesis)
psu.G.00026500	psu.T.00026500.1	sp|Q9FLH8|SCRK7_ARATH	Probable fructokinase-7 OS=Arabidopsis thaliana GN=At5g51830 PE=1 SV=1	XP_002272526.2	PREDICTED: probable fructokinase-7 isoform X1 [Vitis vinifera]	Pbr018801.2	MIKC_MADS	GO:0005524(ATP binding);GO:0005737(cytoplasm);GO:0005829(cytosol);GO:0006000(fructose metabolic process);GO:0006633(fatty acid biosynthetic process);GO:0008865(fructokinase activity);GO:0016051(carbohydrate biosynthetic process);GO:0016301(kinase activity);GO:0019252(starch biosynthetic process);GO:0046686(response to cadmium ion)	00051(Fructose and mannose metabolism);00500(Starch and sucrose metabolism);00520(Amino sugar and nucleotide sugar metabolism)
psu.G.00017466	psu.T.00017466.1	sp|Q0WU02|MTP10_ARATH	Metal tolerance protein 10 OS=Arabidopsis thaliana GN=MTP10 PE=2 SV=1	PON33940.1	Cation efflux protein [Parasponia andersonii]	maker-scaffold18721-augustus-gene-0.3-mRNA-1	Dof	GO:0005385(zinc ion transmembrane transporter activity);GO:0010043(response to zinc ion);GO:0016020(membrane);GO:0061088(regulation of sequestering of zinc ion)	NA
psu.G.00027368	psu.T.00027368.1	-	-	XP_015962951.1	uncharacterized protein LOC107486893 [Arachis duranensis]	-	-	NA	NA
psu.G.00029785	psu.T.00029785.1	sp|P23244|HBP2_CASGL	Hemoglobin-2 OS=Casuarina glauca GN=HBII PE=3 SV=1	CBI32538.3	unnamed protein product, partial [Vitis vinifera]	-	-	GO:0001666(response to hypoxia);GO:0005344(oxygen carrier activity);GO:0005618(cell wall);GO:0005737(cytoplasm);GO:0005829(cytosol);GO:0005886(plasma membrane);GO:0009506(plasmodesma);GO:0019825(oxygen binding);GO:0020037(heme binding);GO:0046872(metal ion binding)	NA
psu.G.00031648	psu.T.00031648.1	sp|Q9M8J2|GATL4_ARATH	Probable galacturonosyltransferase-like 4 OS=Arabidopsis thaliana GN=GATL4 PE=2 SV=1	RVW54903.1	putative galacturonosyltransferase-like 4 [Vitis vinifera]	Achn244501	C2H2	GO:0000271(polysaccharide biosynthetic process);GO:0005794(Golgi apparatus);GO:0016757(transferase activity, transferring glycosyl groups)	NA
psu.G.00030676	psu.T.00030676.1	sp|Q9FN03|UVR8_ARATH	Ultraviolet-B receptor UVR8 OS=Arabidopsis thaliana GN=UVR8 PE=1 SV=1	XP_021624822.1	ultraviolet-B receptor UVR8-like isoform X2 [Manihot esculenta]	GSBRNA2T00084516001	HD-ZIP	GO:0005515(protein binding);GO:0005634(nucleus);GO:0005737(cytoplasm);GO:0009631(cold acclimation);GO:0042393(histone binding);GO:0071497(cellular response to freezing);GO:1901141(regulation of lignin biosynthetic process)	04120(Ubiquitin mediated proteolysis)
psu.G.00004637	psu.T.00004637.1	sp|P68103|EF1A1_BOVIN	Elongation factor 1-alpha 1 OS=Bos taurus GN=EEF1A1 PE=1 SV=1	ASZ85176.1	elongation factor 1-alpha [Hylocereus polyrhizus]	-	-	GO:0003746(translation elongation factor activity);GO:0003924(GTPase activity);GO:0005622(intracellular)	03013(RNA transport)
psu.G.00032705	psu.T.00032705.1	sp|Q9FM10|SWET5_ARATH	Bidirectional sugar transporter SWEET5 OS=Arabidopsis thaliana GN=SWEET5 PE=1 SV=2	PSR89592.1	Bidirectional sugar transporter like [Actinidia chinensis var. chinensis]	mrna24941.1-v1.0-hybrid	DBB	GO:0008643(carbohydrate transport);GO:0016021(integral component of membrane);GO:0051119(sugar transmembrane transporter activity)	NA
psu.G.00001783	psu.T.00001783.1	sp|Q41050|OEP16_PEA	Outer envelope pore protein 16, chloroplastic OS=Pisum sativum GN=OEP16 PE=1 SV=1	XP_008457483.1	PREDICTED: outer envelope pore protein 16, chloroplastic [Cucumis melo]	-	-	GO:0042803(protein homodimerization activity);GO:0045037(protein import into chloroplast stroma)	NA
psu.G.00009510	psu.T.00009510.1	-	-	XP_002275699.1	PREDICTED: uncharacterized protein LOC100253802 [Vitis vinifera]	-	-	NA	NA
psu.G.00028782	psu.T.00028782.1	sp|Q9STX2|VEP1_ARATH	3-oxo-Delta(4,5)-steroid 5-beta-reductase OS=Arabidopsis thaliana GN=VEP1 PE=1 SV=1	XP_021654089.1	3-oxo-Delta(4,5)-steroid 5-beta-reductase-like [Hevea brasiliensis]	-	-	GO:0005829(cytosol);GO:0008202(steroid metabolic process);GO:0009611(response to wounding);GO:0010051(xylem and phloem pattern formation);GO:0035671(enone reductase activity);GO:0047787(delta4-3-oxosteroid 5beta-reductase activity);GO:0055114(oxidation-reduction process)	NA
psu.G.00027465	psu.T.00027465.1	sp|Q9FM65|FLA1_ARATH	Fasciclin-like arabinogalactan protein 1 OS=Arabidopsis thaliana GN=FLA1 PE=1 SV=1	PSR85400.1	Fasciclin-like arabinogalactan protein [Actinidia chinensis var. chinensis]	GSVIVT01030085001	NF-YB	GO:0005618(cell wall);GO:0005886(plasma membrane);GO:0031225(anchored component of membrane);GO:0046658(anchored component of plasma membrane);GO:0048046(apoplast);GO:0048364(root development);GO:0048367(shoot system development)	NA
psu.G.00010900	psu.T.00010900.1	sp|E1U332|ALL12_OLEEU	Isoflavone reductase-like protein OS=Olea europaea PE=1 SV=1	XP_027354122.1	isoflavone reductase-like protein [Abrus precatorius]	Csa10g007600.1	bHLH	GO:0005737(cytoplasm);GO:0009807(lignan biosynthetic process);GO:0032442(phenylcoumaran benzylic ether reductase activity);GO:0046686(response to cadmium ion);GO:0050664(oxidoreductase activity, acting on NAD(P)H, oxygen as acceptor);GO:0055114(oxidation-reduction process)	NA
psu.G.00026210	psu.T.00026210.1	sp|Q39766|PGLR_GOSBA	Polygalacturonase OS=Gossypium barbadense GN=G9 PE=2 SV=1	RVW40004.1	Exopolygalacturonase [Vitis vinifera]	Rsa1.0_05821.1_g00001.1	GRAS	GO:0004650(polygalacturonase activity);GO:0005576(extracellular region);GO:0005975(carbohydrate metabolic process)	00040(Pentose and glucuronate interconversions)
psu.G.00013770	psu.T.00013770.1	sp|Q9LPK5|CML44_ARATH	Probable calcium-binding protein CML44 OS=Arabidopsis thaliana GN=CML44 PE=2 SV=2	XP_018810053.1	PREDICTED: probable calcium-binding protein CML44 [Juglans regia]	-	-	GO:0005509(calcium ion binding)	04626(Plant-pathogen interaction)
psu.G.00030923	psu.T.00030923.1	sp|A2SY66|VICHY_VICSN	Vicianin hydrolase (Fragment) OS=Vicia sativa subsp. nigra PE=1 SV=1	XP_023872568.1	vicianin hydrolase-like isoform X1 [Quercus suber]	MDP0000249507	TCP	GO:0008422(beta-glucosidase activity);GO:0009651(response to salt stress);GO:0009725(response to hormone);GO:0019762(glucosinolate catabolic process)	00500(Starch and sucrose metabolism);00460(Cyanoamino acid metabolism);00940(Phenylpropanoid biosynthesis)
psu.G.00035398	psu.T.00035398.1	sp|A2XID3|AOC_ORYSI	Allene oxide cyclase, chloroplastic OS=Oryza sativa subsp. indica GN=AOC PE=2 SV=1	PSR88248.1	Allene oxide cyclase [Actinidia chinensis var. chinensis]	-	-	GO:0005886(plasma membrane);GO:0009507(chloroplast);GO:0009695(jasmonic acid biosynthetic process);GO:0046423(allene-oxide cyclase activity)	00592(alpha-Linolenic acid metabolism)
psu.G.00035006	psu.T.00035006.1	sp|Q38884|EIF3I_ARATH	Eukaryotic translation initiation factor 3 subunit I OS=Arabidopsis thaliana GN=TIF3I1 PE=2 SV=2	KJB56103.1	hypothetical protein B456_009G106100 [Gossypium raimondii]	-	-	GO:0000166(nucleotide binding);GO:0005737(cytoplasm);GO:0009506(plasmodesma);GO:0080008(Cul4-RING E3 ubiquitin ligase complex)	03013(RNA transport)
psu.G.00002064	psu.T.00002064.1	sp|Q9FNL7|PTR3_ARATH	Protein NRT1/ PTR FAMILY 5.2 OS=Arabidopsis thaliana GN=NPF5.2 PE=2 SV=1	KYP62425.1	Peptide transporter PTR3-A [Cajanus cajan]	Sopen09g001330.1	G2-like	GO:0005215(transporter activity);GO:0005886(plasma membrane);GO:0006857(oligopeptide transport);GO:0009611(response to wounding);GO:0009737(response to abscisic acid);GO:0009751(response to salicylic acid);GO:0009753(response to jasmonic acid);GO:0015333(peptide:proton symporter activity);GO:0016020(membrane);GO:0016021(integral component of membrane);GO:0022857(transmembrane transporter activity…	NA
psu.G.00033158	psu.T.00033158.1	sp|Q9ZVM9|Y1461_ARATH	Probable serine/threonine-protein kinase At1g54610 OS=Arabidopsis thaliana GN=At1g54610 PE=1 SV=1	XP_027073545.1	protein IMPAIRED IN BABA-INDUCED STERILITY 1-like [Coffea arabica]	MDP0000242596	WRKY	GO:0004693(cyclin-dependent protein serine/threonine kinase activity);GO:0005524(ATP binding);GO:0005634(nucleus);GO:0006468(protein phosphorylation);GO:0016301(kinase activity);GO:0016310(phosphorylation)	NA
psu.G.00030169	psu.T.00030169.1	sp|Q9SV15|WRK11_ARATH	Probable WRKY transcription factor 11 OS=Arabidopsis thaliana GN=WRKY11 PE=2 SV=2	XP_010265415.1	PREDICTED: probable WRKY transcription factor 17 [Nelumbo nucifera]	evm.model.supercontig_768.1	WRKY	GO:0003700(DNA binding transcription factor activity);GO:0005516(calmodulin binding);GO:0005634(nucleus);GO:0006351(transcription, DNA-templated);GO:0006355(regulation of transcription, DNA-templated);GO:0010200(response to chitin);GO:0042742(defense response to bacterium);GO:0043565(sequence-specific DNA binding)	04016(MAPK signaling pathway - plant);04626(Plant-pathogen interaction)
psu.G.00003979	psu.T.00003979.1	sp|P14009|14KD_DAUCA	14 kDa proline-rich protein DC2.15 OS=Daucus carota PE=2 SV=1	XP_002271792.1	PREDICTED: 14 kDa proline-rich protein DC2.15 [Vitis vinifera]	C.cajan_40518	Trihelix	GO:0005576(extracellular region);GO:0006869(lipid transport);GO:0008289(lipid binding);GO:0009535(chloroplast thylakoid membrane)	NA
psu.G.00017433	psu.T.00017433.1	sp|Q94K71|GPPL2_ARATH	Haloacid dehalogenase-like hydrolase domain-containing protein At3g48420 OS=Arabidopsis thaliana GN=At3g48420 PE=1 SV=1	XP_010248768.1	PREDICTED: haloacid dehalogenase-like hydrolase domain-containing protein At3g48420 [Nelumbo nucifera]	-	-	GO:0008152(metabolic process);GO:0009507(chloroplast);GO:0009570(chloroplast stroma);GO:0009941(chloroplast envelope);GO:0016787(hydrolase activity);GO:0046872(metal ion binding)	00740(Riboflavin metabolism)
psu.G.00015350	psu.T.00015350.1	-	-	KVI12518.1	protein of unknown function DUF255 [Cynara cardunculus var. scolymus]	-	-	GO:0005576(extracellular region);GO:0009507(chloroplast)	NA
psu.G.00019295	psu.T.00019295.1	sp|Q9FZ95|PUP3_ARATH	Purine permease 3 OS=Arabidopsis thaliana GN=PUP3 PE=2 SV=1	EOX98711.1	Purine permease 3 [Theobroma cacao]	Gh_D11G2978	STAT	GO:0005345(purine nucleobase transmembrane transporter activity);GO:0006863(purine nucleobase transport);GO:0009507(chloroplast);GO:0016020(membrane);GO:0016021(integral component of membrane)	00010(Glycolysis / Gluconeogenesis);00030(Pentose phosphate pathway);00051(Fructose and mannose metabolism);00052(Galactose metabolism);03018(RNA degradation)
psu.G.00001096	psu.T.00001096.1	sp|O22229|TRXB3_ARATH	NADPH-dependent thioredoxin reductase 3 OS=Arabidopsis thaliana GN=NTRC PE=1 SV=2	XP_012470661.1	PREDICTED: NADPH-dependent thioredoxin reductase 3 [Gossypium raimondii]	-	-	GO:0004791(thioredoxin-disulfide reductase activity);GO:0005515(protein binding);GO:0008047(enzyme activator activity);GO:0009507(chloroplast);GO:0009570(chloroplast stroma);GO:0010380(regulation of chlorophyll biosynthetic process);GO:0010581(regulation of starch biosynthetic process);GO:0016671(oxidoreductase activity, acting on a sulfur group of donors, disulfide as acceptor);GO:0019430(remova…	00450(Selenocompound metabolism)
psu.G.00030509	psu.T.00030509.1	sp|P62424|RL7A_HUMAN	60S ribosomal protein L7a OS=Homo sapiens GN=RPL7A PE=1 SV=2	ACG24489.1	60S ribosomal protein L7a [Zea mays]	-	-	GO:0000184(nuclear-transcribed mRNA catabolic process, nonsense-mediated decay);GO:0000470(maturation of LSU-rRNA);GO:0003723(RNA binding);GO:0003735(structural constituent of ribosome);GO:0005515(protein binding);GO:0005634(nucleus);GO:0005730(nucleolus);GO:0005737(cytoplasm);GO:0005829(cytosol);GO:0005925(focal adhesion);GO:0006364(rRNA processing);GO:0006412(translation);GO:0006413(translation…	03010(Ribosome)
psu.G.00022350	psu.T.00022350.1	sp|Q9FUT0|GSTU9_ARATH	Glutathione S-transferase U9 OS=Arabidopsis thaliana GN=GSTU9 PE=2 SV=1	XP_010031646.1	PREDICTED: glutathione S-transferase U9 [Eucalyptus grandis]	-	-	GO:0004364(glutathione transferase activity);GO:0005737(cytoplasm);GO:0006749(glutathione metabolic process);GO:0009407(toxin catabolic process)	00480(Glutathione metabolism)
psu.G.00021883	psu.T.00021883.1	sp|Q95140|RLA0_BOVIN	60S acidic ribosomal protein P0 OS=Bos taurus GN=RPLP0 PE=2 SV=3	KJB74260.1	hypothetical protein B456_011G283700 [Gossypium raimondii]	-	-	GO:0002181(cytoplasmic translation);GO:0003735(structural constituent of ribosome);GO:0022625(cytosolic large ribosomal subunit);GO:0030687(preribosome, large subunit precursor);GO:0070180(large ribosomal subunit rRNA binding)	03010(Ribosome)
psu.G.00003657	psu.T.00003657.1	sp|P61286|PABP1_BOVIN	Polyadenylate-binding protein 1 OS=Bos taurus GN=PABPC1 PE=2 SV=1	GAQ85173.1	polyadenylate-binding protein [Klebsormidium nitens]	CCG030364.1	NF-YA	GO:0000166(nucleotide binding);GO:0000184(nuclear-transcribed mRNA catabolic process, nonsense-mediated decay);GO:0003723(RNA binding);GO:0005515(protein binding);GO:0005681(spliceosomal complex);GO:0006397(mRNA processing);GO:0008380(RNA splicing);GO:0010494(cytoplasmic stress granule);GO:0031047(gene silencing by RNA);GO:0060213(positive regulation of nuclear-transcribed mRNA poly(A) tail short…	03013(RNA transport);03015(mRNA surveillance pathway);03018(RNA degradation)
psu.G.00007270	psu.T.00007270.1	sp|O82645|IQM1_ARATH	IQ domain-containing protein IQM1 OS=Arabidopsis thaliana GN=IQM1 PE=1 SV=1	RVW43954.1	IQ domain-containing protein IQM1 [Vitis vinifera]	LOC_Os11g05340.1	FAR1	GO:0005516(calmodulin binding);GO:0005634(nucleus);GO:0005737(cytoplasm);GO:0010119(regulation of stomatal movement);GO:0010197(polar nucleus fusion);GO:0010200(response to chitin)	00500(Starch and sucrose metabolism)
psu.G.00023084	psu.T.00023084.1	sp|P22626|ROA2_HUMAN	Heterogeneous nuclear ribonucleoproteins A2/B1 OS=Homo sapiens GN=HNRNPA2B1 PE=1 SV=2	PWA85611.1	Nucleotide-binding, alpha-beta plait [Artemisia annua]	Csa12g020600.1	bHLH	GO:0000122(negative regulation of transcription by RNA polymerase II);GO:0000166(nucleotide binding);GO:0005654(nucleoplasm);GO:0006397(mRNA processing);GO:0016020(membrane);GO:0043047(single-stranded telomeric DNA binding);GO:0048025(negative regulation of mRNA splicing, via spliceosome);GO:0050658(RNA transport);GO:0071013(catalytic step 2 spliceosome);GO:0097157(pre-mRNA intronic binding)	03015(mRNA surveillance pathway)
psu.G.00001491	psu.T.00001491.1	sp|Q76N24|RS4X_CHLAE	40S ribosomal protein S4, X isoform OS=Chlorocebus aethiops GN=RPS4X PE=2 SV=3	BAJ93074.1	predicted protein [Hordeum vulgare subsp. vulgare]	PEQU_11640	NAC	GO:0003735(structural constituent of ribosome);GO:0006412(translation);GO:0022627(cytosolic small ribosomal subunit)	03010(Ribosome)
psu.G.00021653	psu.T.00021653.1	sp|Q6DST1|Y1465_ARATH	Late embryogenesis abundant protein At1g64065 OS=Arabidopsis thaliana GN=At1g64065 PE=2 SV=1	XP_021294079.1	late embryogenesis abundant protein At1g64065-like [Herrania umbratica]	-	-	GO:0003674(molecular_function);GO:0005634(nucleus);GO:0008150(biological_process);GO:0016020(membrane);GO:0016021(integral component of membrane)	NA
psu.G.00013730	psu.T.00013730.1	sp|Q9LJY0|PRK4_ARATH	Pollen receptor-like kinase 4 OS=Arabidopsis thaliana GN=PRK4 PE=1 SV=1	XP_021819950.1	pollen receptor-like kinase 4 [Prunus avium]	Zjn_sc00037.1.g03430.1.am.mk	Trihelix	GO:0004672(protein kinase activity);GO:0004674(protein serine/threonine kinase activity);GO:0005524(ATP binding);GO:0006468(protein phosphorylation);GO:0007169(transmembrane receptor protein tyrosine kinase signaling pathway);GO:0016021(integral component of membrane);GO:0016301(kinase activity);GO:0080092(regulation of pollen tube growth)	NA
psu.G.00014252	psu.T.00014252.1	sp|P43281|METK2_SOLLC	S-adenosylmethionine synthase 2 OS=Solanum lycopersicum GN=SAM2 PE=2 SV=1	ANC98510.1	S-adenosylmethionine synthetase, partial [Paeonia suffruticosa]	-	-	GO:0004478(methionine adenosyltransferase activity);GO:0005829(cytosol)	00270(Cysteine and methionine metabolism)
psu.G.00004978	psu.T.00004978.1	sp|O80725|AB4B_ARATH	ABC transporter B family member 4 OS=Arabidopsis thaliana GN=ABCB4 PE=1 SV=1	PON51595.1	ABC transporter [Parasponia andersonii]	Tp57577_TGAC_v2_mRNA22346	M-type_MADS	GO:0016021(integral component of membrane);GO:0042626(ATPase activity, coupled to transmembrane movement of substances);GO:0055085(transmembrane transport)	02010(ABC transporters)
psu.G.00011654	psu.T.00011654.1	sp|P17642|PRS2_SOLTU	Pathogenesis-related protein STH-2 OS=Solanum tuberosum GN=STH-2 PE=2 SV=1	KCW59979.1	hypothetical protein EUGRSUZ_H02708, partial [Eucalyptus grandis]	-	-	GO:0004864(protein phosphatase inhibitor activity);GO:0005634(nucleus);GO:0005737(cytoplasm);GO:0009738(abscisic acid-activated signaling pathway);GO:0010427(abscisic acid binding);GO:0080163(regulation of protein serine/threonine phosphatase activity)	NA
psu.G.00011685	psu.T.00011685.1	sp|Q3SYR7|RL9_BOVIN	60S ribosomal protein L9 OS=Bos taurus GN=RPL9 PE=2 SV=1	XP_012843625.1	PREDICTED: 60S ribosomal protein L9-2 [Erythranthe guttata]	-	-	GO:0002181(cytoplasmic translation);GO:0003723(RNA binding);GO:0003735(structural constituent of ribosome);GO:0022625(cytosolic large ribosomal subunit)	03010(Ribosome)
psu.G.00024873	psu.T.00024873.1	-	-	XP_018812130.1	PREDICTED: uncharacterized protein LOC108984576 [Juglans regia]	MDP0000321492	Trihelix	GO:0005739(mitochondrion);GO:0016021(integral component of membrane)	NA
psu.G.00021652	psu.T.00021652.1	sp|Q6DST1|Y1465_ARATH	Late embryogenesis abundant protein At1g64065 OS=Arabidopsis thaliana GN=At1g64065 PE=2 SV=1	XP_021294079.1	late embryogenesis abundant protein At1g64065-like [Herrania umbratica]	-	-	GO:0003674(molecular_function);GO:0005634(nucleus);GO:0008150(biological_process);GO:0016020(membrane);GO:0016021(integral component of membrane)	NA
psu.G.00017931	psu.T.00017931.1	sp|P61284|RL12_BOVIN	60S ribosomal protein L12 OS=Bos taurus GN=RPL12 PE=2 SV=1	XP_023887678.1	60S ribosomal protein L12 [Quercus suber]	Tp4g17890	Trihelix	GO:0000027(ribosomal large subunit assembly);GO:0003735(structural constituent of ribosome);GO:0005730(nucleolus);GO:0005925(focal adhesion);GO:0006412(translation);GO:0016020(membrane);GO:0019843(rRNA binding);GO:0022625(cytosolic large ribosomal subunit);GO:0070062(extracellular exosome)	03010(Ribosome)
psu.G.00001708	psu.T.00001708.1	sp|Q9SFT7|PBL26_ARATH	Probable serine/threonine-protein kinase PBL26 OS=Arabidopsis thaliana GN=PBL26 PE=2 SV=1	EOX93951.1	Kinase superfamily protein [Theobroma cacao]	DCAR_023844	HB-other	GO:0005524(ATP binding);GO:0005886(plasma membrane);GO:0006952(defense response);GO:0016301(kinase activity);GO:0016310(phosphorylation)	NA
psu.G.00020681	psu.T.00020681.1	-	-	-	-	-	-	NA	NA
psu.G.00016583	psu.T.00016583.1	-	-	PIN04738.1	hypothetical protein CDL12_22725 [Handroanthus impetiginosus]	DCAR_007495	NF-YC	GO:0005886(plasma membrane);GO:0016021(integral component of membrane)	NA
psu.G.00013153	psu.T.00013153.1	sp|Q9LP56|WRK65_ARATH	Probable WRKY transcription factor 65 OS=Arabidopsis thaliana GN=WRKY65 PE=2 SV=1	AUM84814.1	putative WRKY transcription factor 65 [Paeonia lactiflora]	GSVIVT01021252001	WRKY	GO:0003700(DNA binding transcription factor activity);GO:0005634(nucleus);GO:0006351(transcription, DNA-templated);GO:0006355(regulation of transcription, DNA-templated);GO:0043565(sequence-specific DNA binding)	04016(MAPK signaling pathway - plant);04626(Plant-pathogen interaction)
psu.G.00003439	psu.T.00003439.1	-	-	-	-	-	-	NA	NA
psu.G.00001575	psu.T.00001575.1	-	-	XP_021618424.1	uncharacterized protein LOC110619344 [Manihot esculenta]	-	-	NA	NA
psu.G.00018243	psu.T.00018243.1	sp|Q02878|RL6_HUMAN	60S ribosomal protein L6 OS=Homo sapiens GN=RPL6 PE=1 SV=3	GBG75466.1	hypothetical protein CBR_g20098 [Chara braunii]	MDP0000218395	FAR1	GO:0000027(ribosomal large subunit assembly);GO:0002181(cytoplasmic translation);GO:0003735(structural constituent of ribosome);GO:0022625(cytosolic large ribosomal subunit)	03010(Ribosome)
psu.G.00032388	psu.T.00032388.1	-	-	PSR86846.1	Agglutinin-like protein [Actinidia chinensis var. chinensis]	-	-	GO:0005576(extracellular region);GO:0005773(vacuole);GO:0009505(plant-type cell wall);GO:0016874(ligase activity)	NA
psu.G.00028627	psu.T.00028627.1	sp|Q6F6Y2|HPXO_ACIAD	FAD-dependent urate hydroxylase OS=Acinetobacter baylyi (strain ATCC 33305 / BD413 / ADP1) GN=hpxO PE=1 SV=1	XP_009355644.1	PREDICTED: uncharacterized protein LOC103946619 [Pyrus x bretschneideri]	-	-	GO:0004497(monooxygenase activity);GO:0044550(secondary metabolite biosynthetic process)	00906(Carotenoid biosynthesis)
psu.G.00032330	psu.T.00032330.1	sp|Q9ZNU2|NAC18_ARATH	NAC domain-containing protein 18 OS=Arabidopsis thaliana GN=NAC018 PE=2 SV=1	EYU28780.1	hypothetical protein MIMGU_mgv1a021552mg [Erythranthe guttata]	Migut.L01269.1.p	NAC	GO:0003700(DNA binding transcription factor activity);GO:0005634(nucleus);GO:0006351(transcription, DNA-templated);GO:0006355(regulation of transcription, DNA-templated);GO:0007275(multicellular organism development);GO:0043565(sequence-specific DNA binding);GO:0044212(transcription regulatory region DNA binding);GO:0045995(regulation of embryonic development);GO:0048317(seed morphogenesis);GO:00…	NA
psu.G.00016141	psu.T.00016141.1	sp|P62938|PPIA_CHLAE	Peptidyl-prolyl cis-trans isomerase A OS=Chlorocebus aethiops GN=PPIA PE=2 SV=2	ABK96400.1	unknown [Populus trichocarpa x Populus deltoides]	-	-	GO:0000413(protein peptidyl-prolyl isomerization);GO:0003755(peptidyl-prolyl cis-trans isomerase activity);GO:0005515(protein binding);GO:0005576(extracellular region);GO:0005615(extracellular space);GO:0005634(nucleus);GO:0005829(cytosol);GO:0005925(focal adhesion);GO:0006278(RNA-dependent DNA biosynthetic process);GO:0006457(protein folding);GO:0016020(membrane);GO:0019058(viral life cycle);GO:…	NA
psu.G.00016143	psu.T.00016143.1	sp|Q402E1|H32_LILLO	Histone H3.2 OS=Lilium longiflorum GN=YAH3 PE=1 SV=3	XP_022001417.1	histone H3-like centromeric protein CNA1 [Helianthus annuus]	676740550	B3	GO:0000786(nucleosome);GO:0003677(DNA binding);GO:0005634(nucleus);GO:0006334(nucleosome assembly);GO:0031492(nucleosomal DNA binding)	NA
psu.G.00032008	psu.T.00032008.1	sp|Q9LKL2|APRR1_ARATH	Two-component response regulator-like APRR1 OS=Arabidopsis thaliana GN=APRR1 PE=1 SV=1	CBI15189.3	unnamed protein product, partial [Vitis vinifera]	Zosma123g00020.1	CO-like	GO:0000156(phosphorelay response regulator activity);GO:0000160(phosphorelay signal transduction system);GO:0003677(DNA binding);GO:0003700(DNA binding transcription factor activity);GO:0005515(protein binding);GO:0005634(nucleus);GO:0006351(transcription, DNA-templated);GO:0006355(regulation of transcription, DNA-templated);GO:0007623(circadian rhythm);GO:0009908(flower development);GO:0010031(c…	04712(Circadian rhythm - plant)
psu.G.00031476	psu.T.00031476.1	sp|P42849|UMEC_ARMRU	Umecyanin OS=Armoracia rusticana PE=1 SV=1	XP_018830390.1	PREDICTED: mavicyanin-like [Juglans regia]	Zmw_sc03830.1.g00090.1	NF-YB	GO:0046658(anchored component of plasma membrane)	NA
psu.G.00024520	psu.T.00024520.1	sp|Q944R1|PLY15_ARATH	Probable pectate lyase 15 OS=Arabidopsis thaliana GN=At4g13710 PE=2 SV=1	RVW30334.1	putative pectate lyase 15 [Vitis vinifera]	GSMUA_Achr7P08840_001	HD-ZIP	GO:0005576(extracellular region);GO:0016829(lyase activity);GO:0030570(pectate lyase activity);GO:0045490(pectin catabolic process);GO:0046872(metal ion binding)	00040(Pentose and glucuronate interconversions)
psu.G.00013627	psu.T.00013627.1	-	-	-	-	-	-	NA	NA
psu.G.00006064	psu.T.00006064.1	sp|Q6NME6|RLF19_ARATH	Protein RALF-like 19 OS=Arabidopsis thaliana GN=RALFL19 PE=3 SV=1	XP_010644182.1	PREDICTED: protein RALF-like 19 [Vitis vinifera]	Jcr4S11886.30	HSF	GO:0009506(plasmodesma);GO:0019722(calcium-mediated signaling)	NA
psu.G.00011994	psu.T.00011994.1	sp|P17407|21KD_DAUCA	21 kDa protein OS=Daucus carota PE=2 SV=1	RVW40156.1	21 kDa protein [Vitis vinifera]	Vang03g11510.1	Trihelix	GO:0004857(enzyme inhibitor activity)	00040(Pentose and glucuronate interconversions)
psu.G.00009635	psu.T.00009635.1	sp|Q2V6J9|UFOG7_FRAAN	UDP-glucose flavonoid 3-O-glucosyltransferase 7 OS=Fragaria ananassa GN=GT7 PE=1 SV=1	XP_002298734.2	scopoletin glucosyltransferase isoform X1 [Populus trichocarpa]	Sme2.5_06310.1_g00004.1	WRKY	GO:0009813(flavonoid biosynthetic process);GO:0043231(intracellular membrane-bounded organelle);GO:0052696(flavonoid glucuronidation);GO:0080043(quercetin 3-O-glucosyltransferase activity);GO:0080044(quercetin 7-O-glucosyltransferase activity)	00906(Carotenoid biosynthesis)
[truncated: 102 more rows]

## Sheet: TF_famlily
TF_famlily	Counts
-	409
bHLH	74
ERF	57
NAC	57
C2H2	32
B3	30
MYB_related	28
Trihelix	28
MYB	26
FAR1	25
GRAS	25
C3H	22
WRKY	20
[truncated: 41 more rows]
